# Supplementary material for: Novel tissue biomarker candidates to predict both deep venous thrombosis and healing outcome after Achilles tendon rupture
Source: Sci Rep. 2025 Mar 1;15:7318. doi: 10.1038/s41598-025-91511-0 (PMC11873306; doi:10.1038/s41598-025-91511-0)
Supplement: Supplementary file 2 — Supplementary Material 2 [file 41598_2025_91511_MOESM2_ESM.xlsx]

## Sheet: DVT2w total
Table S9. Protein abundance in microdialysates collected from ruptured Achilles tendons two weeks after surgery and DVT-status at two weeks after surgery.
Participant	DVT2w	A1BG	A2M	AAMDC	ABCF1	ABHD14B	ABRACL	ACO1	ACP1	ACSL1	ACTA1;ACTC1;ACTA2;ACTG2	ACTB	ACTN1	ACTN2	ACTN4	ADD1	ADD3	ADH1B;ADH1A;ADH1C	ADH5	ADIRF	ADK	AFM	AGT	AHNAK	AHNAK2	AHSG	AHSP	AIF1	AIMP1	AK1	AK2	AKAP12	AKR1A1	AKR1B1	AKR1C1	AKR1C2	AKR1C3	ALAD	ALDOA	ALYREF	AMBP	AMY1A;AMY2B;AMY2A	ANG	ANGPTL2	ANK1	ANP32A	ANXA1	ANXA2;ANXA2P2	ANXA3
41	0	0.00316308	0.00729027	0	0	0	0	0	0	0	0	0.00295896	0	0	0	0	0	0.000171343	0.000158919	0.000100011	0	0.000828654	0.0100358	0.00249056	0	0.00608065	0	0	0	0.000109337	0	0	0.000407956	0.000355833	0.000618449	0	0.000153664	0	0.000212553	0	0.00153597	0	0	0	0	0	5.80887e-05	0.000279776	0
42	0	0.0052029	0.00301362	0	0	0	0	0	0	0	0	0.00142643	0	0	0	0	0	0.00052576	2.96603e-05	0	0	0.000757959	0.00356134	0.00148758	0	0.00628164	0	0	0	0	0	0	0.000557633	0.000177658	0.000184806	0	3.25885e-05	0	2.50303e-05	0	0.00225393	0	4.45152e-05	0	0	0	8.41446e-05	0.000300786	0
26	0	0.00169764	0.00290256	3.54655e-05	0	0.000126056	3.75888e-05	0	0.00912049	0	0	0.0022698	0	0	0	5.92219e-05	0	0.000355956	1.86139e-05	0	0	0.000271966	0.00123624	0.00215599	7.63384e-05	0.00591991	5.88479e-05	2.76512e-05	0	0.000305139	9.59783e-06	0	0.000346688	0.000320451	0.000343209	1.68324e-05	4.15818e-05	0	3.91788e-05	0	0.000973309	0	8.26076e-05	0	7.87869e-05	0	0.000128504	0.000174541	0
43	0	0	0.000142939	0	0	0	0	0	0	0	0	0.00441206	0	0	0	0.000198145	0	0	0	0	0	0	0.00343304	0.019673	0	0.00112781	0	0	0	0	0	0	0	0	0	0	0	0	0	0.00233403	0	0	0	0	0.000204767	0	0	0.00439737	0
44	0	0.0023329	0.000699649	1.07471e-05	0	5.37201e-05	2.85202e-05	0	0.00202179	0	0	0.00125676	0	0	0	0	0	3.54367e-05	0	0	0	0.000215902	0.00118616	0.00384883	9.63642e-05	0.00768331	0	4.50566e-05	0	9.87376e-05	0	0	0.000248665	8.9648e-05	0.000183743	0	0	0	0	0.000339539	0.00171532	0	8.54097e-05	0	4.82777e-05	0	0.000224661	0.000217624	0
27	0	0	0	0	0.000809233	0	0	0	0	0	0	0.0083028	0	0	0	0	0	0	0	0	0	0	0	0.0235393	0	0.00338798	0	0	0	0	0	0	0	0	0	0	0	0	0	0.00182188	0	0	0	0	0.000238843	0	0.00498507	0.00230999	0
45	0	0.00531744	0.00543997	0	0	3.46337e-05	3.23667e-05	0	0	0	0.000109591	0.00119356	1.13813e-05	0	0	0	0	1.86402e-05	0	0	0	0.000691615	0.00273626	0.00232415	0	0.00899231	0	3.27732e-05	1.79349e-05	3.43479e-05	0	0	0.000412627	9.83372e-05	8.76987e-05	8.63242e-06	1.83875e-05	0	2.04306e-05	4.95438e-05	0.00223372	3.49994e-05	0	0	2.59768e-05	0	2.83306e-05	0.000168313	0
13	0	0.00724938	0.0243879	0	0	0	3.19231e-05	0	0	0	0	0.000726223	0	0	0	0	0	0	0	0	0	0.00163364	0.00235815	0.00156969	0	0.00822653	0	0	0	2.78053e-05	0	0	3.77083e-05	1.68603e-05	0	0	0	1.12099e-05	2.20912e-05	0	0.00312205	0	6.50074e-05	0	0	0	2.01604e-05	0.000171054	0
14	0	0.00330797	0.00365241	1.96187e-05	7.04619e-05	0.000230593	2.91265e-05	0	0.00483347	0	0.000220848	0.00712906	4.12429e-05	6.30021e-05	1.57683e-05	2.87012e-05	0	0.000407862	5.84117e-05	3.91777e-05	7.76116e-05	0.000482442	0.00171077	0.0116713	0.000151774	0.0136421	0	0.000101559	8.72793e-05	0.000296597	1.46744e-05	3.22889e-05	0.00119758	0.000574571	0.000349548	2.95447e-05	4.5543e-05	0	4.66363e-05	0.00013416	0.00134648	1.57214e-05	7.03399e-05	0	2.39695e-05	1.60882e-05	0.000113475	0.000578277	0
46	0	0.00368606	0.000551353	0	0	0.000205101	6.44265e-05	0	0.00260879	6.70683e-06	0	0.0038018	0	0	0	1.58799e-05	0	0.00034277	3.62218e-05	0	3.73029e-05	0.000374596	0.00192753	0.00352909	9.77509e-05	0.00819344	0.000112604	4.61951e-05	2.99705e-05	0.000232778	1.47842e-05	1.33049e-05	0.000715299	0.000507979	0.000187653	1.11654e-05	3.5237e-05	0	3.12439e-05	5.87276e-05	0.00130502	1.84074e-05	0.000109187	0	2.38606e-05	9.55929e-06	0.000167958	0.000347463	0
15	0	0.00348168	0.0112805	0	0	0	0	0	0	0	0	0.00405841	2.83737e-05	6.00415e-05	0	0	0	0	0	5.09745e-05	0	0.000702975	0.000835262	0.00137527	0	0.00694018	0	0	0	0	0	0	6.09372e-05	0	6.96033e-05	0	0	3.72224e-05	8.40972e-05	0	0.000851441	0	0	0	0	0	2.21708e-05	7.99769e-05	0
17	0	0.00552413	0.00849474	0	0	0.000115841	5.96686e-05	1.43144e-05	0.00128858	0	0.000194224	0.00513899	2.05905e-05	5.61584e-05	1.51258e-05	1.4664e-05	0	0.000144895	4.71953e-05	0	0	0.00124341	0.0029534	0.00342063	1.36722e-05	0.013487	0	7.27442e-05	2.05365e-05	3.05436e-05	2.6917e-05	0	0.000771483	0.000410569	0.00018354	1.53887e-05	2.13835e-05	0	0.000142272	2.72275e-05	0.0021	2.81362e-05	0.000188004	0	0	0	0.000128228	0.00026828	1.05062e-05
47	0	0.00280426	0.000523005	5.26761e-05	0	0.000194387	5.83743e-05	1.20337e-05	0.0028274	0	0	0.00766108	0	0	0	1.7145e-05	1.32622e-05	0.000671644	5.34879e-05	0	3.27438e-05	0.000527899	0.00175563	0.00175468	8.31815e-05	0.00923738	3.46323e-05	0	0	0.000254731	1.52459e-05	2.07942e-05	0.000584615	0.00056724	0.000497397	7.36441e-05	0	0	3.608e-05	5.26305e-05	0.00124188	0	0	0	4.34118e-05	0	6.71226e-05	0.000113478	0
18	0	0.00269623	1.93646e-05	6.31108e-06	0	0.000120824	3.62179e-05	8.2105e-06	0.00222402	0	0	0.0015993	0	0	0	1.17178e-05	0	0.000263083	0	3.456e-05	2.38628e-05	0.000376905	0.00147572	0.00564238	8.397e-05	0.00850831	0.000168032	5.97547e-05	2.7027e-05	0.000207785	8.54653e-06	0	0.000368261	0.000243614	0.000347927	4.20753e-05	3.16831e-05	0	2.04198e-05	2.58815e-05	0.00237864	3.41895e-05	0.000285425	5.68901e-05	3.39799e-05	0	0.000116279	0.000391615	0
19	0	0.00418302	0.00227907	0	0	0.0001202	7.4966e-05	0	0.00230038	1.12651e-05	0.000137543	0.00527569	2.78887e-05	3.49048e-05	1.05917e-05	2.03321e-05	0	0.000295405	2.29472e-05	3.97631e-05	2.3627e-05	0.000712985	0.00284039	0.00798925	7.18587e-05	0.013532	0	0.000124266	4.30708e-05	5.23664e-05	2.3184e-05	0	0.000507585	0.000324762	0.000213335	0	5.38294e-05	0	7.91647e-05	9.12413e-05	0.00169199	1.81512e-05	0.000109128	0	1.98192e-05	0	0.000138606	0.000438412	0
21	0	0.002525	0.000982992	4.65098e-05	0	0.000175848	8.06762e-05	1.27002e-05	0.00378882	0	0.000175447	0.00330364	1.42241e-05	0	0	3.18895e-05	4.13176e-05	0.000927311	4.25591e-05	0.000290479	2.29444e-05	0.000403172	0.00149444	0.0125447	0.000194975	0.00778414	0.00013407	0.000172917	5.4272e-05	0.000177245	2.42817e-05	1.7618e-05	0.000829361	0.000588375	0.000424549	1.64351e-05	8.11214e-05	0	4.01701e-05	5.97111e-05	0.00201586	3.31158e-05	0.0002385	0	5.75864e-05	1.34971e-05	0.000203147	0.000436018	0
22	0	0.00563245	0.0133433	0	0	8.68009e-05	6.28524e-05	1.06336e-05	0.00145457	1.53726e-05	0.000211996	0.00484379	1.92513e-05	0	0	2.58866e-05	9.9507e-05	0.000302308	3.64089e-05	0.00013677	0	0.000900224	0.00261316	0.0124083	0.000205714	0.0141734	0	4.15769e-05	4.12399e-05	6.036e-05	2.41376e-05	0	0.000600379	0.000319863	0.000210093	0	4.37368e-05	0	5.98128e-05	8.891e-05	0.00237794	2.39942e-05	0.000109789	0	2.68556e-05	0	0.000108876	0.000569784	0
48	1	0.00513867	0.000922542	0.00027136	0	0.000253019	0.000109985	1.63122e-05	0.00176439	2.01242e-05	0.000810161	0.0103353	0	0.000718309	0	3.78926e-05	0	0.000145554	5.37348e-05	0.000126726	0	0.000637772	0.00380402	0.00760912	0.00012552	0.00876941	0	0.000104373	4.15129e-05	0.00187677	0.000244308	0	0.00113362	0.00181989	0.000419774	2.2439e-05	0.000180891	0	0.000704265	8.86679e-05	0.00249665	2.99842e-05	0.000199781	0	4.65321e-05	0	0.000392946	0.00081078	0
49	1	0.00393208	0.00339415	0	0	0.000134892	0	0	0	0	0.000145073	0.00532381	4.54111e-05	5.35248e-05	0	0	6.33636e-05	0	0	0.000171396	0	0.000510477	0.00234016	0.00661677	8.33721e-05	0.0101716	0	0.000131299	8.51001e-05	0	0.00041255	0	0.000878001	0.0004417	2.75233e-05	0	0	0	0	3.42694e-05	0.0028784	7.82244e-05	0.000521935	1.01589e-05	0	0	0.000401358	0.00166183	5.72655e-05
50	1	0.00356383	0.00714906	1.38557e-05	0	9.23469e-05	2.85682e-05	1.88973e-05	0	2.0382e-05	0	0.00283005	0	0	0	3.39363e-05	0	0.000432533	8.23556e-05	0.000407197	0	0.000483638	0.00312313	0.00561956	3.69052e-05	0.00894962	0	5.6834e-05	2.90028e-05	5.18742e-05	2.84568e-05	0	0.000298586	0.000218207	0.000315539	2.01725e-05	7.27115e-05	0	7.01689e-05	0	0.00252303	3.50592e-05	8.76313e-05	0	3.01325e-05	0	0.000133606	0.000820812	0
51	1	0.00300253	0.0032658	1.86385e-05	2.14551e-05	0.00024675	6.47861e-05	1.63235e-05	0.00340848	0	0.000153546	0.00652905	6.49787e-05	2.60829e-05	2.52928e-05	3.98719e-05	8.30641e-05	7.14367e-05	0.0001083	0.00043685	3.65691e-05	0.000658167	0.00176384	0.0139962	0.000738985	0.00459367	0.000127613	0.00013938	9.02163e-05	0.000439306	2.6128e-05	0	0.00113948	0.000789865	0.000769949	5.66948e-05	9.4461e-05	2.29429e-05	0.00056625	9.77537e-05	0.00169174	2.0311e-05	0.000162937	0	0	0	0.00014425	0.000472683	0
52	1	0.00425595	0.00306455	0	0	8.02926e-05	4.32139e-05	0	0	0	0.000106446	0.00511459	1.981e-05	0	0	1.23805e-05	0	0.00042873	3.79205e-05	0.00016099	2.08347e-05	0.000679227	0.00176693	0.00732617	9.68617e-05	0.00836965	0	3.20522e-05	0	5.40028e-05	2.40564e-05	0	0.000601016	0.000235939	0.000230772	2.16457e-05	0	0	0.000132568	0	0.00199635	0	0.000225438	0	3.1455e-05	1.90005e-05	0.000301177	0.000326661	9.58131e-05
39	1	0.00318944	0.00677676	1.94777e-05	0	0.000113952	7.07853e-05	0	0.0018416	4.17478e-05	0.00018809	0.00381309	2.12598e-05	2.61819e-05	0	0	4.94348e-05	6.61159e-05	3.20769e-05	0.000161372	1.90953e-05	0.000496261	0.0015543	0.0127892	0.000800929	0.0110611	0	0.000108419	6.08002e-05	0.00018226	2.91679e-05	1.75324e-05	0.000549753	0.00040496	0.000343501	2.68593e-05	4.04842e-05	0	4.9949e-05	8.10057e-05	0.00164296	1.31748e-05	0.000210189	1.16752e-05	3.74063e-05	0	0.000344613	0.00116162	0
53	1	0	0	0	0	0	0	0	0	0	0.000403702	0.024963	0	0	0	0	0.000355544	0	0	0	0	0	0	0.0292696	0.0018911	0.00239141	0	0	0	0	0	0	0	0	0	0	0	0	0	0.000547736	0.000100038	0	0	0	0	0	0.000363917	0.00769578	0
54	1	0.00228673	0.00714109	1.73203e-05	0	0.000145855	3.89677e-05	0	0.00164346	0	4.29559e-05	0.00443477	0	0	0	1.61635e-05	0	0.000250857	0	0	2.66766e-05	0.000646612	0.00112862	0.000508963	1.53023e-05	0.00625333	7.5912e-05	0	0	0.000149881	0	0	0.000383884	0.000251565	0.000260294	2.27141e-05	1.71687e-05	1.73513e-05	0.000150971	2.76259e-05	0.000824043	1.86997e-05	1.88002e-05	0	4.40621e-05	0	0.000131676	0.0002514	5.00636e-05
33	1	0.0062777	0.00145097	0	0	2.23119e-05	3.08929e-05	0	0.00031658	0	9.53958e-05	0.00281947	0	0	0	0	0	6.52892e-06	0	0	0	0.000559585	0.0025445	0.00239857	4.69151e-05	0.0144336	0	4.41797e-05	2.08658e-05	2.03296e-05	1.35494e-05	0	0.000123946	9.98309e-05	2.81535e-05	0	0	0	3.9474e-05	5.84335e-05	0.00264281	1.66671e-05	0.000129251	6.90718e-06	0	0	9.94761e-05	0.000851352	0
34	1	0.00393909	0.00396495	0	0	6.99676e-05	1.99017e-05	0	0.000180657	0	0	0.000670274	0	0	0	0	0	8.84707e-05	2.81157e-05	0	0	0.000618877	0.00248776	0.000273473	0	0.00691344	0	2.51356e-05	0	2.83538e-05	0	0	8.73533e-05	6.90546e-05	0.000161311	0	1.04535e-05	0	2.25421e-05	1.69312e-05	0.00106562	2.88729e-05	4.46583e-05	0	2.70242e-05	0	2.51359e-05	6.46427e-05	0
37	1	0.00333771	0.0103464	0	0	2.04738e-05	0	1.10328e-05	0	0	0.000485169	0.00524396	4.09575e-05	0.000255643	1.86076e-05	0	0	2.51969e-05	2.45834e-05	0	0	0.00079311	0.00194569	0.00243892	2.82609e-05	0.00646063	0	0	1.35806e-05	3.47039e-05	0	0	7.14871e-05	7.51225e-05	7.65587e-05	8.4777e-06	0	0.000202059	0.000420288	3.05862e-05	0.00113843	0	3.01519e-05	0	0	0	9.58763e-05	0.000269233	0
Protein abundance based on LC-MS/MS presented by normalized spectrum intensity as LFQ. On the first row participant number, DVT-status and protein names. DVT-status obtained from ultrasound screening performed at two weeks after surgery. LC-MS/MS= Liquid chromatography tandem mass-spectrometry. LFQ= Label-free quantification. DVT2w =DVT at 2 weeks after surgery (0=No 1=Yes).
[truncated: 864 more columns]

## Sheet: ATRS1y total
Table S7. Protein abundance of the 43 proteins that were differentially expressed in relation to DVT-status at two weeks after surgery in microdialysates collected from ruptured Achilles tendons at two weeks after surgery and ATRS at one year after surgery.
Participant	Poor outcome	ACTA1;ACTC1;ACTA2;ACTG2	ARG1	B2M	BASP1	CAP1	CLU	COL15A1	COL18A1	COL6A3	COMP	CTSB	DEFA3;DEFA1	DSG1	DSP	EEF1D	EEF2	FGG	FLNA	FLNC	H2AFY	HIST1H2AJ;HIST1H2AH;H2AFJ;HIST2H2AC;HIST1H2AC;HIST3H2A;HIST2H2AA3;HIST1H2AD;HIST1H2AG;HIST1H2AB	HSPA8	HSPB1	IGFBP3	KPRP	KRT6B	KRT78	LGALS3	LGALSL	LYZ	PCOLCE	PGLYRP1	PKM	RPS18	RPS19	RPS21	RPS6	RPS7	RPSA	S100A8	TPM3	VCL	WISP2
41	1	0	0	0.000252271	0	0	0	0	0	0.000546241	0.000201899	0	0	0.000691822	0.000172546	0	0	0.00111647	0.000289553	0	0	0	0.000181189	0	0	0.00020572	0.000370346	0.000211292	0	0	0.00058082	0	0	0.000100906	0	0	0	0	0	0	0	0	0	0
26	1	0	0	0.00103285	3.27536e-05	1.59821e-05	6.86906e-05	2.64448e-05	7.28494e-05	0.000965993	0.000463584	0.000154472	3.03731e-05	0	0	0	1.1105e-05	0.000120092	0.000150076	0	1.51623e-05	0	6.81703e-05	0	2.75374e-05	0	3.62719e-05	0	0	0	0.000318588	7.61466e-05	0	2.82826e-05	0	0	0	0	0	0	0	0	0	0
44	1	0	0	0.000848968	0	0	2.56625e-05	4.07396e-05	9.93158e-05	0.000927779	3.51028e-05	0.000239706	0	0	1.30075e-05	0	0	0.000158517	0.000173541	0	0	0	0	3.16248e-05	0	3.87226e-05	0	0	0	0	0.00115747	2.68753e-05	0	0	0	0	0	7.68766e-05	0	0	0	0	0	6.51267e-05
45	1	0.000109591	2.38473e-05	0.00154324	5.5747e-05	3.31955e-05	8.54923e-05	5.84552e-05	8.49091e-05	0.000793434	0.000136628	0.000313259	0	2.88799e-05	3.39903e-05	0	0	0.000223413	0.00037605	0	3.20986e-05	0	5.47885e-05	2.86041e-05	2.23345e-05	0	0.000744243	2.33251e-05	3.09597e-05	0	0.00123123	4.33235e-05	0.000103573	1.3458e-05	0	0	0	0	0	0	4.20038e-05	4.70617e-05	0	0
17	1	0.000194224	0	0.00098771	6.63221e-05	6.48264e-05	0.00019807	5.27681e-05	0.000164648	0.00108256	0.000226934	0.000526298	0	0	3.88056e-05	1.84579e-05	5.44003e-05	0.000321022	0.000535937	0	9.72574e-05	5.93344e-06	0.000291203	0	2.56813e-05	0	0	0	9.32095e-05	6.2381e-05	0.00115776	0.000122002	1.6025e-05	7.35989e-05	3.73995e-05	2.36739e-05	0.000134799	6.15441e-05	4.24773e-05	0.000296509	9.52275e-06	7.31419e-05	2.77183e-05	3.09917e-05
47	1	0	0	0.000674717	7.06698e-05	1.44242e-05	6.45429e-05	0	5.9114e-05	0.00115057	0.000364741	0.000215188	6.6288e-05	0	0	0	1.46996e-05	0.000155232	0.000151249	0	2.13899e-05	0	8.30601e-05	0	0	0	7.68574e-06	0	0	2.80536e-05	0.00025989	8.43879e-05	0	1.49765e-05	0	0	0	0	0	0	0	0	1.05705e-05	0
18	1	0	2.15745e-05	0.00106467	1.96729e-05	2.17286e-05	9.57689e-05	8.25881e-05	0.000176895	0.00285076	0.000628	0.000312958	0	0	3.3383e-05	1.89614e-05	2.4952e-05	0.000339085	0.00025107	1.0921e-05	8.82838e-05	3.16789e-06	4.59229e-05	5.47269e-05	3.39954e-05	8.18236e-05	0.000229791	5.96077e-05	3.9293e-05	2.50431e-05	0.000683781	0.000144825	0	8.72925e-06	5.46219e-06	2.01677e-05	4.2949e-05	3.31318e-05	3.46641e-05	0.000160795	9.26144e-06	2.21478e-05	0	3.17344e-05
49	1	0.000145073	9.06336e-05	0.00658339	0.000108373	0.000216933	0.00123621	0.000276618	0.000483703	0.00459835	0.000903882	0.00145348	0	0.000491498	0.000882233	0.000194724	5.1461e-05	0.001037	0.00351952	3.21084e-05	0.000653106	1.61863e-05	0.000183306	0.000254988	0.00010907	0.00044767	0.00102325	0.000195225	0.000592184	0.000174813	0.00668834	0.00110985	0.00147499	0.000117671	0.000333573	0.000916498	0.000127234	0.000337638	0.000224473	0.000341359	0.000146301	0.000243432	0	0.000142648
51	1	0.000153546	2.92265e-05	0.00136647	0.000205763	6.32444e-05	0.00019151	8.14578e-05	0.000257507	0.00217037	0.000874252	0.000474697	0	8.89297e-05	0.000115794	2.32962e-05	0.000120504	0.000387489	0.000799096	0	0.000268963	1.13737e-05	0.000428847	0	3.20067e-05	0.000234728	0.000605493	8.81884e-05	0.000146423	4.39481e-05	0.000713662	0.000365597	1.96132e-05	0.000771112	0	2.04019e-05	1.55567e-05	6.81884e-05	2.26529e-05	1.84612e-05	2.54774e-05	3.62152e-05	7.12041e-05	4.54199e-05
52	1	0.000106446	0	0.00136281	7.24816e-05	0.000134478	0.000258171	5.65153e-05	0.000148585	0.000801912	0.00547981	0.000373704	0.000359774	0	1.07504e-05	3.85628e-05	3.23359e-05	0.00104298	0.000775876	0	0.00020393	8.04597e-06	0.000211463	6.54102e-05	2.34445e-05	0	2.24663e-05	0	7.09974e-05	5.00042e-05	0.00170118	7.81397e-05	0.000219289	0.000209664	4.35042e-05	2.91958e-05	9.21863e-05	4.86603e-05	6.88345e-05	0.000271802	0	0	1.49314e-05	2.05885e-05
33	1	9.53958e-05	8.92955e-05	0.00120707	7.64998e-05	4.8467e-05	0.000226827	4.24285e-05	9.90526e-05	0.00108936	0.00136147	0.0003911	6.33435e-05	0.00245042	0.00762423	3.51128e-05	8.14899e-05	0.000639501	0.000714296	1.71518e-05	0.000162945	0	0.000196114	0.000171867	3.89915e-05	0.00241191	0.0631318	0.000468527	6.31432e-05	6.57012e-05	0.00105891	0.000323505	9.44344e-05	0.000416468	6.1043e-05	0.000185458	4.9449e-05	0.000190042	4.73569e-05	8.95588e-05	5.59259e-05	0.000111436	2.16063e-05	4.8843e-05
34	1	0	2.79679e-05	0.000391802	0	0	1.86768e-05	7.91074e-06	0	7.43986e-05	6.93962e-05	0	3.41586e-05	9.23877e-05	0.00017773	0	0	0	4.71197e-05	0	2.05341e-05	1.55425e-06	4.13159e-05	7.77634e-06	7.36165e-06	0.000273166	0.000471484	0.000111801	0	3.24283e-05	0.0003609	1.26454e-05	0	7.71888e-06	0	0	0	0	0	0	1.67259e-05	2.10484e-05	7.42294e-06	0
42	0	0	0	0.000611549	0	0	1.64888e-05	3.56023e-05	8.01389e-05	0.000152731	9.40766e-05	0	0	0	1.28495e-05	0	0	1.61553e-05	7.93328e-05	0	0	0	7.44264e-05	0	0	4.99315e-05	0.000161277	0	0	0	0.000461232	9.6429e-06	2.1294e-05	0	0	0	0	0	0	0	0	4.5494e-05	0	0
43	0	0	0	0	0	0	0	0	0	0.000207622	0	0	0	0.000568892	0.000128945	0	0	0	0.000299844	0	0	0	0	0	0	0.000526081	0.000392448	0	0	0	0	0	0	0	0	0.000181678	0	0	0	0	0	0	0	0
27	0	0	0	0.000265341	0	0	0	0	0	0.000332427	0	0	0	0.000255264	0.000111463	0	0	0	0	0	0	0	0	0.000367138	0	0.000231705	0.00238382	0.00049169	0	0	0.00140851	0	0	0	0	0.000447245	0	0.00235602	0	0	8.6624e-05	0	0	0
13	0	0	0	0.000209059	0	5.0926e-05	0.000460125	0	4.45665e-05	0.000119312	5.00591e-05	2.1822e-05	4.87994e-05	0	0	0	0	0.000360334	0.000460772	0	4.86779e-05	0	3.44612e-05	0	4.12718e-05	0	0	0	0	7.236e-05	0.000381739	1.81034e-05	2.29426e-05	7.81127e-06	4.72759e-05	2.59612e-05	0	4.45398e-05	2.30052e-05	1.84004e-05	0	0.000101797	0	0
14	0	0.000220848	0	0.000864378	9.06004e-05	4.46289e-05	5.44501e-05	5.4515e-05	0.000199097	0.00104867	0.000317384	0.000431309	0	0	0	2.53429e-05	6.10525e-05	0.000495977	0.000481208	2.59435e-05	0.000353672	9.22127e-06	0.000210191	8.15236e-05	2.98871e-05	1.82485e-05	5.40911e-05	3.26261e-05	3.74889e-05	7.02307e-05	0.000592846	8.56862e-05	0	0.000114432	0	0	0	2.79702e-05	0	4.93375e-05	1.19456e-05	3.15906e-05	2.14289e-05	0
19	0	0.000137543	2.45782e-05	0.00105975	7.46945e-05	9.30664e-05	0.000232291	6.61063e-05	0.000127373	0.00132317	0.00050967	0.00102532	0	3.99006e-05	8.9474e-05	2.6919e-05	4.46694e-05	0.000780847	0.000635882	9.10334e-06	0.000305345	2.25903e-05	0.000188917	0	3.23688e-05	0.000266712	0.0001062	1.90043e-05	4.08183e-05	0	0.00213878	0.000136186	5.05281e-05	0.000198036	0	0	4.36385e-05	8.22142e-05	3.30047e-05	0.000157042	1.70585e-05	5.93317e-05	1.67518e-05	3.69967e-05
21	0	0.000175447	0	0.00243764	9.12489e-05	5.98632e-05	0.000351267	7.85515e-05	0.000175611	0.0017476	0.000268212	0.000751982	0	0	3.90779e-06	6.45973e-05	2.45224e-05	0.000422785	0.000428516	1.29054e-05	0.000276069	2.70901e-05	0.000127256	8.80928e-05	3.75168e-05	0	7.71538e-05	0	9.31087e-05	5.24556e-05	0.00103749	0.000195088	1.92834e-05	5.11875e-05	6.96357e-05	0.000277658	0.00023154	0.00018952	0.000203654	0.000370513	0	0.000108308	1.83664e-05	3.12566e-05
22	0	0.000211996	0	0.000903954	7.89625e-05	7.51044e-05	0.000329289	0	9.4067e-05	0.00136178	0.000509977	0.000223995	0	0	1.37123e-05	3.45384e-05	4.53893e-05	0.000318094	0.000635327	0	0.000333147	1.12727e-05	0.000179723	0	4.17228e-05	0	0	0	6.319e-05	0.000114277	0.000528927	0.000200512	0	0.000108393	5.23686e-05	9.52309e-05	5.36019e-05	0.000187176	7.59146e-05	0.000259773	0	0.000140429	2.50095e-05	0
39	0	0.00018809	0	0.00128047	0.000154287	0.000101664	0.000441582	3.11002e-05	0.000155237	0.00217845	0.00052219	0.000441464	0	2.61868e-05	5.15571e-05	7.5138e-05	6.63767e-05	0.000443339	0.00118795	1.98671e-05	0.000386544	1.47264e-05	0.000102608	0.000164495	2.06072e-05	9.06238e-05	0.000338062	7.58396e-05	0.000112344	6.5464e-05	0.000923127	0.000204054	3.00794e-05	6.96614e-05	0.00010457	0.000135721	0.000127178	0.000232977	7.00898e-05	0.000256572	0	8.49548e-05	2.74243e-05	2.40111e-05
53	0	0.000403702	0	0.00274358	0.000621749	0	0.00246545	0.000167641	0.000660065	0.00674681	0	0.00125131	0	0.000370479	0.000654654	0.00014138	0	0.00155164	0.000959077	3.43914e-05	0.000178844	1.96264e-05	0.000786251	0.000424146	0	6.41923e-05	0.000652034	0.000114946	0	0.000637247	0.00858917	0	0	0.000127501	0.00414499	0.00335713	0.000123177	0.00414769	0.0002771	0.000947374	9.42894e-05	0.000643123	0	0.000168774
54	0	4.29559e-05	1.83312e-05	0.00106909	4.44644e-05	2.43331e-05	0.000228967	3.73599e-05	9.23519e-05	0.00136808	0.00183976	0.000266135	0.000119745	9.44677e-05	0.000742749	0	2.45588e-05	0.000364902	5.57554e-05	0	0	4.69784e-06	8.50269e-05	6.2296e-05	3.50132e-05	0.000611335	0.00183018	0.000143984	0	2.80394e-05	0.00136217	0.000162399	6.6773e-05	9.99785e-05	0	0	0	0	0	1.30533e-05	0.00015727	1.39157e-05	0	0
37	0	0.000485169	0	6.09966e-05	3.31207e-05	4.83068e-05	0.000283586	1.66223e-05	5.13978e-05	0.00066887	0.00284251	0.000279706	1.74403e-05	2.90634e-05	4.94815e-06	2.62858e-05	5.37771e-05	0.003593	0.000260007	3.17355e-05	9.49974e-05	0.000110482	0.000228591	3.45817e-05	4.52158e-05	2.59458e-05	2.36364e-05	2.11212e-05	0	0	0.000289211	0.000125946	0	0.000346083	4.00713e-05	2.7352e-05	3.63686e-05	5.34342e-05	4.05652e-05	0.000156371	0	5.59121e-05	1.88957e-05	3.00812e-05
46		0	1.8502e-05	0.000827222	6.8811e-05	1.43574e-05	3.18215e-05	2.02708e-05	9.88128e-05	0.00095062	0.000218931	0.000270611	0	1.68296e-05	7.85818e-05	1.66412e-05	1.36719e-05	3.03764e-05	0.000166181	0	9.31909e-05	0	6.14465e-05	0	1.92453e-05	0.000141099	0.000297128	5.17099e-05	0	0	0.00045069	0.000104186	0	1.20178e-05	0	0	0	0	0	1.70801e-05	6.71454e-06	1.26661e-05	0	1.96268e-05
15		0	0	0.000125631	0	0	0.000312792	0	0	0.000125144	0.000911231	3.49377e-05	0	5.98287e-05	1.12279e-05	0	0	0.0022303	0.000172253	0	0	0	0.000277809	3.62919e-05	0	4.21124e-05	6.65747e-05	0	0	0	9.83225e-05	0.000109928	0	0.000102471	0	0	0	0	0	0	0	0	0	0
48		0.000810161	0	0.000404261	0.000152858	9.41015e-05	0.000302091	7.01468e-05	0.000269876	0.00177004	0.000270541	0.000685971	3.48496e-05	3.0502e-05	1.63825e-05	3.72109e-05	2.70092e-05	0.000356094	0.000563303	0.00131093	0.00016027	1.50678e-05	0.000237499	0.000174237	4.61704e-05	0	0.000749102	0	9.9705e-05	0.000110781	0.00373044	0.000262564	0.00061947	0.000278077	0	4.8561e-05	5.16325e-05	0.000113849	3.74481e-05	5.53981e-05	8.12326e-05	0.000117142	3.26839e-05	7.72985e-05
50		0	2.41192e-05	0.00160948	6.39579e-05	0.000125754	0.000131108	8.8617e-05	0.000292173	0.00164409	0.00147478	0.00024337	4.81034e-06	0.000180796	0.000130302	3.57453e-05	2.4943e-05	0.000744588	0.00165658	0	0.000302859	0	0.000234986	0	5.00703e-05	0.000315169	0.00155874	8.6864e-05	0.000160432	0.000334183	0.00190933	0.000463868	0.000138882	6.15889e-05	3.41374e-05	0.000106085	5.40663e-05	0.000326325	7.16586e-05	0.000119885	2.11884e-05	0.000227123	3.36837e-05	0.000139033
Protein abundance presented by normalized spectrum intensity as LFQ. On the first row participant number, ATRS and protein names. ATRS 80 or less= Poor outcome= 1. ATRS>80= Good outcome =1. LFQ= Label-free quantification. ATRS1y=Achilles Tendon Total rupture score at 1 year after surgery (0-100).
