# Supplementary material for: Novel tissue biomarker candidates to predict both deep venous thrombosis and healing outcome after Achilles tendon rupture
Source: Sci Rep. 2025 Mar 1;15:7318. doi: 10.1038/s41598-025-91511-0 (PMC11873306; doi:10.1038/s41598-025-91511-0)
Supplement: Supplementary file 3 — Supplementary Material 3 [file 41598_2025_91511_MOESM3_ESM.xlsx]

## Sheet: Original
Gene Symbol	p-value	D132 Good	B51 Good	B104Good	D49 Good	D83Good	B56 Good	D15 Good	D14 Good	D79 Good	D40 Good	D75 Good	D25 Good	D67 Good	D11 Good	D60 Good	D32 Good	D39 Good	D27 Good	D111 Good	Good Group	D107 Poor	B123 Poor	B119 Poor	B126 Poor	D53 Poor	B20 Poor	B18 Poor	D45 Poor	D48 Poor	D26 Poor	D105 Poor	B141 Poor	D89 Poor	D94 Poor	B30 Poor	B137 Poor	D61 Poor	D88 Poor	D55 Poor	D65 Poor	D71 Good	Poor Group	Ratio(G/P)
FNDC1		0	0	0	0	0	0	0	0	0	0	0	3.96178e-05	0	2.45945e-06	0	0	0	0	0	4.20772e-05	0	0	0	0	1.54605e-06	0	0	0	0	0	0	0	0	0	0	0	0	0	0	0	0	1.54605e-06	27.2159
LMAN1		0	0	0	0	1.20058e-05	0	0	0	4.11234e-06	6.85237e-06	8.34572e-06	1.13332e-05	9.5233e-06	0	5.91001e-06	0	0	3.19181e-05	4.26841e-06	9.42692e-05	0	0	0	0	0	0	0	0	0	0	0	0	0	0	0	0	0	0	0	9.96802e-06	0	9.96802e-06	9.45716
MYH11		0	0	2.85072e-05	0	0	5.00093e-06	1.39046e-05	0	0	8.18002e-06	0	0	0	0	0	7.4054e-06	0	0	0	6.29981e-05	0	0	0	0	0	0	4.26256e-06	0	0	0	0	0	0	0	0	0	0	0	0	3.13561e-06	0	7.39817e-06	8.51536
IGHV3-23		0	0	0	4.50549e-06	0	0	0	0	0	4.16727e-06	3.53522e-05	2.52047e-05	2.06063e-05	4.47349e-06	0	0	0	0	0	9.43094e-05	0	0	0	4.28387e-06	0	0	0	0	0	0	0	0	0	0	0	0	0	0	0	7.05825e-06	0	1.13421e-05	8.31498
RPS19		3.70028e-06	7.82935e-06	1.11711e-05	1.70016e-06	3.04293e-06	0	3.81552e-05	1.28078e-06	2.03384e-06	0	0	0	0	0	0	0	0	2.11309e-06	0	7.10267e-05	0	0	0	0	0	0	0	0	0	0	0	0	0	0	0	0	0	0	0	9.88287e-06	0	9.88287e-06	7.18684
RPN1		8.65899e-06	1.16492e-05	1.1422e-05	0	1.18351e-05	3.17415e-06	0	2.11666e-06	3.73876e-06	0	0	1.74518e-05	1.06155e-05	0	0	1.15351e-05	2.34748e-06	1.59273e-05	1.01004e-05	0.000120572	0	0	0	0	0	0	7.1553e-06	0	0	0	0	1.06574e-05	0	0	0	0	0	0	0	0	0	1.78127e-05	6.76891
THBS3		1.11768e-05	1.44074e-05	8.67518e-06	0	9.6149e-06	8.89671e-06	0	0	4.44453e-06	0	5.22244e-06	1.21419e-05	7.18812e-06	0	0	6.09917e-06	0	1.28658e-05	1.22147e-05	0.000112948	0	0	0	0	0	0	1.48699e-05	0	3.72142e-06	0	0	0	0	0	0	0	0	0	0	0	0	1.85913e-05	6.07529
ANPEP		3.31827e-05	0	2.4563e-06	6.59445e-06	2.70581e-05	1.73833e-06	0	8.88708e-07	1.70734e-06	0	0	4.66995e-06	0	0	0	4.50728e-06	0	4.43342e-06	0	8.72366e-05	0	0	0	0	0	0	0	0	3.46538e-06	0	0	0	9.58287e-07	0	0	0	4.87131e-06	0	0	6.37797e-06	0	1.5673e-05	5.56606
ACAT1		6.72705e-06	5.69853e-06	1.16292e-05	0	1.04195e-05	0	0	0	2.84515e-06	1.2918e-05	7.64355e-06	0	1.09395e-05	0	0	1.77973e-05	5.71798e-06	0	9.10691e-06	0.000101443	0	0	0	0	0	0	1.19202e-05	0	0	0	0	0	0	0	0	0	0	0	0	7.08829e-06	0	1.90085e-05	5.33669
NGEF		0	0	0	0	0	0	1.07515e-05	0	0	0	0	0	0	0	0	0	0	0	0	1.07515e-05	0	0	0	0	2.04481e-06	0	0	0	0	0	0	0	0	0	0	0	0	0	0	0	0	2.04481e-06	5.25793
AEBP1		0.000112402	1.33268e-05	2.34555e-05	9.53857e-06	8.97275e-05	1.15943e-05	0	5.13727e-06	9.89087e-06	9.87498e-05	1.33298e-05	0.000200746	2.77358e-05	4.38077e-05	1.17437e-05	1.54372e-05	1.81852e-05	4.27206e-05	0	0.000747528	1.35951e-05	1.03901e-05	7.62865e-06	1.33459e-05	6.62307e-06	3.70874e-06	2.82023e-05	7.42678e-06	1.03664e-05	3.78778e-06	1.4613e-05	1.14318e-05	5.2892e-06	0	4.89576e-06	0	0	0	1.7348e-06	0	0	0.000143039	5.22603
MXRA5		3.53814e-06	1.00746e-05	8.20414e-06	0	0	1.2521e-06	0	9.60224e-07	0	0	1.23645e-06	2.84861e-05	0	0	0	2.32794e-06	1.55483e-06	0	0	5.76346e-05	0	0	0	0	0	0	0	0	0	6.06906e-07	0	0	1.0743e-06	3.48536e-06	1.71422e-06	0	0	3.96543e-06	1.05152e-06	0	0	1.18977e-05	4.84416
TNC		0.00215944	0.000499965	0.000343731	3.87486e-05	0.000578568	0.000112868	3.54977e-05	4.95114e-05	0.000112614	0.000204643	0.000130679	0.0032956	0.000178108	0.000417666	6.06989e-05	0.000205898	4.4991e-05	0.00144775	0.000174002	0.010091	6.23408e-05	5.82139e-05	8.92538e-05	7.03015e-05	0.000107971	3.2702e-05	0.000370515	6.71733e-05	9.69525e-05	3.55737e-05	8.01548e-05	0.000554053	2.98988e-05	0.00010518	5.69176e-05	5.73787e-05	2.03573e-05	6.8048e-05	2.5453e-05	0.000106242	4.1577e-05	0.00213626	4.72368
IGHV3-49		1.52187e-05	0	0	0	0	0	9.51428e-05	7.00037e-06	0	5.15391e-05	3.82227e-05	2.43628e-05	1.64843e-05	0	0	2.27974e-05	1.01648e-05	3.76278e-06	4.31145e-05	0.00032781	7.83407e-06	0	5.75553e-06	0	0	0	1.45473e-05	1.87251e-05	0	0	0	0	0	0	0	0	0	2.64457e-05	0	0	0	7.33077e-05	4.47171
FBN2		1.64003e-05	2.2024e-05	7.87048e-05	1.29783e-05	5.25236e-05	2.12876e-05	2.88028e-06	6.74033e-06	1.38476e-05	3.54454e-05	3.21433e-06	0	1.49695e-05	0	7.34044e-06	7.35847e-05	7.40327e-06	1.9996e-05	3.82627e-05	0.000427603	1.65401e-06	2.14255e-06	8.35071e-06	3.19347e-06	0	0	2.47371e-05	1.67027e-06	5.8582e-06	7.04467e-06	0	0	6.43393e-06	4.54757e-06	0	0	0	5.72125e-06	5.71539e-07	1.61197e-05	1.21934e-05	0.000100238	4.26587
SSB		0	0	9.7186e-06	0	2.19187e-06	0	6.54795e-06	3.69874e-06	0	0	0	1.03712e-05	1.32815e-05	0	0	1.41279e-05	0	0	0	5.99378e-05	0	0	0	0	0	0	6.95252e-06	0	0	0	0	0	0	0	0	0	0	0	0	7.11509e-06	0	1.40676e-05	4.2607
RPS18		3.6302e-06	5.03711e-06	1.53569e-05	0	9.11789e-06	2.68938e-06	0	1.44861e-06	1.54279e-06	3.19103e-06	2.57361e-06	9.24278e-06	2.03006e-06	0	0	3.21166e-06	1.71052e-06	9.68775e-06	3.57626e-06	7.40466e-05	1.96828e-06	1.15115e-06	0	0	0	0	1.58073e-06	0	0	0	0	0	0	0	0	0	1.7359e-06	0	6.75824e-07	1.0432e-05	0	1.75439e-05	4.22065
CLIC4		9.71319e-06	1.26664e-05	9.24117e-06	8.11837e-06	1.63414e-05	4.10425e-06	0	3.47755e-06	3.8488e-06	0	4.4677e-06	2.03404e-05	1.08892e-05	7.83697e-06	0	0	3.1854e-06	3.83023e-06	5.73412e-06	0.000123795	0	2.73097e-06	0	0	0	0	2.81467e-06	0	4.06838e-06	0	3.87217e-06	7.70226e-06	0	0	0	0	4.9043e-06	4.42624e-06	0	0	0	3.0519e-05	4.05633
KRT1		0	1.29598e-05	7.92724e-06	2.43583e-05	1.26991e-06	7.05242e-06	4.46093e-05	2.28689e-06	0.000132869	8.13673e-06	6.83401e-06	5.89949e-06	2.51358e-05	1.47245e-06	4.38656e-06	1.07032e-05	0	2.06596e-06	4.55269e-06	0.00030252	0	2.4198e-06	0	9.28308e-06	0	3.42644e-06	0	0	0	2.96093e-06	0	0	0	5.81872e-06	0	0	5.99762e-06	2.30459e-05	0	1.8115e-05	4.67159e-06	7.5739e-05	3.99424
RAB18		7.16325e-05	8.69135e-05	0	7.73015e-05	9.23565e-05	8.49674e-05	0.000234246	0	0	0.00079377	0.000103792	9.82321e-05	6.31863e-05	0.000187915	0	0	0	0.000123911	0	0.00201822	6.82607e-05	0	6.61721e-05	0	0	0	9.31564e-05	0	0	0	7.75158e-05	0	0	0	0	3.77613e-05	0	0.000102833	0	0	7.08447e-05	0.000516544	3.90717
NID2		1.43295e-05	6.97137e-06	6.857e-06	1.25102e-06	0	0	0	0	2.1023e-06	3.71588e-06	2.07439e-06	1.08422e-05	0	3.33217e-06	2.47811e-06	1.72792e-06	0	1.04748e-05	5.79297e-06	7.19497e-05	0	1.40045e-06	1.53544e-06	0	0	1.45684e-06	4.73172e-06	0	0	0	2.71569e-06	0	0	1.79377e-06	0	0	1.53781e-06	0	0	4.23183e-06	0	1.94036e-05	3.70807
RETN		0	0	0	0	0	0	2.01788e-05	0	0	4.63171e-06	0	0	2.90065e-05	0	0	0	3.65519e-06	0	0	5.74722e-05	0	3.48525e-06	0	8.45306e-06	0	0	0	0	0	0	0	0	0	0	0	0	0	0	0	3.93801e-06	0	1.58763e-05	3.61999
POSTN		0.000705805	0.000753631	0.000945068	0.000123757	0.00187177	0.00015593	0.000277607	0.000144715	0.000128691	0.0002822	0.000422361	0.00147201	0.000724892	0.00206166	0.000101762	0.000297955	0.000169138	0.000875924	0.000415777	0.0119306	0.000141448	0.000135571	0.000196605	0.000165454	8.32504e-05	0.000172985	0.000363732	7.62643e-05	0.000109603	4.82102e-05	0.000212313	0.00046606	4.39276e-05	0.000264574	0.000101638	0.000264121	9.85426e-05	0.000280304	7.70093e-05	0.000163367	5.9803e-05	0.00352478	3.38479
ANGPTL2		0.000207305	0.000167716	0.00026292	7.96332e-06	0.000221733	1.38143e-05	1.85064e-05	1.84952e-05	7.67002e-06	7.93309e-05	3.83106e-05	0.000188985	0.00014488	0.000186364	0	3.34152e-05	2.01767e-05	9.54003e-05	7.03508e-05	0.00178334	2.32719e-05	1.07492e-05	2.01576e-05	5.67622e-06	3.11627e-06	7.62445e-06	0.000117159	9.78827e-06	2.13602e-05	8.08036e-06	8.26485e-05	3.9077e-05	3.66431e-06	1.00345e-05	0	3.68946e-05	3.32802e-05	7.63968e-05	1.26522e-05	7.88578e-06	1.52714e-06	0.000531045	3.35817
COL15A1		5.83467e-05	3.07059e-05	3.79203e-05	9.93108e-06	3.12705e-05	1.27981e-05	6.74e-06	3.29524e-06	4.15842e-06	1.22525e-05	0	0.000140384	4.74581e-06	3.87001e-05	4.91497e-06	0	2.03085e-06	2.19036e-05	0	0.000420099	5.57236e-06	8.43457e-06	0	8.08136e-06	3.3043e-06	1.19033e-06	2.59595e-05	1.85099e-06	1.16517e-05	1.63584e-06	1.15691e-05	1.97171e-05	0	5.76328e-06	1.23463e-06	1.88091e-06	2.03827e-06	4.24875e-06	2.45725e-06	8.42688e-06	2.14745e-06	0.000127165	3.30358
IWS1		0	0	0	0	0	0	4.27147e-05	0	0	2.65599e-05	5.00424e-06	0	0	3.21771e-06	0	8.8482e-06	0	0	1.11413e-05	9.74861e-05	0	0	5.1551e-06	0	0	0	1.39256e-05	0	0	0	0	0	0	2.29391e-06	0	0	0	9.18376e-06	0	0	0	3.05583e-05	3.19016
HAPLN1		0.000137023	4.35022e-06	2.88971e-06	2.20007e-05	0.000118462	1.95871e-05	0	8.80451e-06	1.94548e-06	1.02111e-05	8.87805e-05	0.00042175	0	1.22459e-05	0	1.6875e-05	2.36177e-06	0	1.27164e-05	0.000880004	4.41524e-06	1.84383e-06	1.42703e-05	0	1.57857e-06	1.57754e-06	5.22443e-05	3.89286e-06	3.65129e-06	0	7.18314e-05	7.69501e-05	0	1.31845e-05	3.21697e-06	2.11428e-06	2.189e-06	2.47877e-05	1.50699e-06	0	0	0.000279255	3.15126
RPS4X		1.61955e-05	1.55105e-05	2.15262e-05	7.51016e-06	1.81565e-05	3.3857e-06	6.50664e-06	2.0614e-06	0	3.411e-06	7.39144e-06	1.76759e-05	2.3897e-05	9.78739e-06	0	3.8093e-05	6.70126e-06	8.40892e-06	9.42901e-06	0.000215648	0	1.85596e-06	0	1.0377e-05	0	0	7.90239e-06	0	4.8805e-06	0	9.45708e-06	9.75137e-06	0	9.72164e-06	0	4.6763e-06	0	5.87304e-06	0	5.33574e-06	0	6.9831e-05	3.08814
CAPZB		0	0	0	0	0	6.46393e-06	1.29315e-05	0	4.99192e-06	1.81075e-05	0	0	4.01799e-06	0	1.1151e-05	0	0	0	0	5.76639e-05	0	0	0	0	0	0	0	0	0	0	0	0	0	0	0	0	0	0	0	1.86728e-05	0	1.86728e-05	3.08813
IGKV1D-8		0	3.57652e-06	2.12213e-05	3.42703e-06	2.78531e-06	9.1785e-07	0	9.9311e-07	0	0	0	0	0	5.86524e-06	0	0	0	2.89794e-06	0	4.16843e-05	0	0	0	0	0	0	2.60508e-06	0	0	0	0	0	0	0	3.12775e-06	0	0	0	1.97318e-06	5.82947e-06	0	1.35355e-05	3.07963
CCT8		0	0	1.22534e-05	0	0	0	0	0	0	0	1.21554e-05	1.2811e-05	1.10546e-05	0	1.02058e-05	0	0	0	1.03691e-05	6.88493e-05	0	2.63997e-06	6.37053e-06	0	0	0	1.33868e-05	0	0	0	0	0	0	0	0	0	0	0	0	0	0	2.23973e-05	3.07399
HTRA1		1.46257e-05	1.33713e-05	2.49887e-05	6.31799e-06	5.51137e-05	1.59249e-05	0	1.74658e-06	3.27117e-06	0	5.34006e-06	4.71534e-05	3.82921e-06	1.41476e-05	2.9706e-06	1.17772e-05	1.48044e-06	1.63599e-05	4.27546e-06	0.000242694	1.67948e-06	1.10958e-06	1.49015e-05	0	1.98363e-06	1.76452e-06	3.52852e-06	0	2.495e-06	2.67947e-06	6.06567e-06	8.4421e-06	2.77e-06	1.18641e-05	1.85348e-06	1.63445e-06	2.85151e-06	1.16936e-05	1.12519e-06	0	1.38381e-06	7.98256e-05	3.0403
C1QC		0.000131454	4.32935e-05	6.91703e-05	3.16039e-05	0.000132129	4.15443e-05	1.44872e-05	4.05169e-06	2.29474e-06	4.92512e-06	3.8644e-05	9.75574e-05	6.32099e-06	2.19555e-05	0	5.33525e-06	9.16335e-06	7.89758e-05	5.55714e-06	0.000738462	4.97994e-06	1.09907e-05	1.08013e-05	1.1089e-05	5.12638e-06	0	1.19082e-05	8.0272e-06	3.787e-06	0	2.56139e-05	1.84805e-05	3.37047e-06	3.56488e-05	5.05065e-06	2.34624e-05	1.91536e-05	3.69165e-05	5.35251e-06	3.15623e-06	3.02848e-06	0.000245944	3.00257
RPL5		6.22962e-06	2.20938e-05	2.2346e-05	4.49584e-06	1.954e-05	3.87669e-06	0	0	0	3.73906e-06	1.39308e-05	1.61722e-05	2.47459e-05	5.85352e-06	0	3.64197e-05	2.27369e-06	1.23353e-05	9.12658e-06	0.000203179	0	0	0	2.4116e-05	4.3193e-06	0	0	0	4.3602e-06	0	2.51293e-06	5.79532e-06	0	0	0	1.8507e-06	0	5.78631e-06	0	1.97536e-05	0	6.84944e-05	2.96635
IGKV1-16		1.2437e-05	5.28392e-06	1.15853e-05	0	2.26587e-06	0	5.81476e-06	7.07964e-06	0	0	1.16028e-05	7.03908e-06	7.10564e-06	2.16022e-05	5.78108e-06	7.69509e-06	0	1.27766e-05	6.9198e-06	0.000124989	5.23131e-06	0	6.95996e-06	6.44337e-06	0	2.92689e-06	5.0379e-06	0	0	3.10747e-06	0	0	4.68262e-06	3.20093e-06	2.98509e-06	1.90273e-06	0	0	0	0	0	4.24783e-05	2.94242
SPARC		1.42996e-05	4.70748e-06	4.80432e-06	7.34705e-06	0	0	0	0	5.60653e-06	0	0	2.05858e-05	0	0	4.59109e-06	5.43663e-06	0	6.01959e-06	5.52658e-06	7.89247e-05	2.82318e-06	0	0	0	1.69756e-06	0	2.30282e-06	1.8459e-06	0	0	0	0	0	0	0	0	1.16957e-06	0	0	1.77253e-05	0	2.75644e-05	2.86329
COL7A1		2.67386e-05	3.33493e-05	3.76045e-05	2.13047e-05	9.52588e-05	0	4.88683e-05	9.6082e-06	3.11673e-05	0.000236539	0.000125587	4.25453e-05	0.000357693	0	2.74484e-05	0.000390079	3.40183e-05	2.23e-05	0.000105963	0.00164607	2.18969e-05	0	5.13247e-05	1.96711e-05	1.18661e-05	1.69273e-05	3.69394e-05	3.8641e-05	3.42715e-05	7.62732e-06	2.66423e-05	1.27965e-05	6.5535e-06	7.49251e-05	8.16282e-06	0.000119834	4.24461e-06	9.58592e-05	5.565e-06	0	6.01949e-06	0.000599768	2.74452
THBS2		0	1.17413e-05	0	3.17758e-06	6.89843e-06	0	2.01075e-05	0	4.49636e-06	1.64924e-05	1.11612e-05	2.13224e-05	0	0	0	5.6087e-06	0	0	0	0.000101006	2.31304e-06	0	5.72026e-06	0	7.08344e-06	0	6.63289e-06	0	4.9899e-06	0	0	0	0	0	4.15958e-06	0	0	6.49889e-06	0	0	0	3.7398e-05	2.70084
PCYOX1		6.20227e-06	9.1098e-06	1.66459e-05	6.89946e-06	7.00211e-06	0	2.8311e-05	0	0	1.75783e-05	7.39129e-06	6.36733e-06	9.71683e-06	1.21347e-05	0	1.11568e-05	9.49875e-06	0	1.21664e-05	0.000160181	0	0	0	0	3.15975e-06	0	1.74807e-05	0	0	0	5.16952e-06	1.09096e-05	2.49564e-06	0	0	1.01589e-05	1.88277e-06	8.5595e-06	0	0	0	5.98164e-05	2.67788
MYO1C		3.40296e-06	9.5364e-06	7.107e-06	5.24458e-06	1.02934e-05	2.79884e-06	0	1.04036e-06	2.5026e-06	3.52896e-06	7.31162e-06	1.8484e-06	6.11034e-06	1.01006e-05	0	4.22346e-06	3.69548e-06	4.80377e-06	1.23328e-05	9.58816e-05	0	0	0	0	0	1.12814e-06	1.08498e-05	0	0	0	1.70426e-06	8.31119e-06	0	3.04342e-06	2.47768e-06	0	0	8.31247e-06	0	0	0	3.5827e-05	2.67624
ANGPTL1		7.34357e-05	6.47312e-05	0.00016495	0	9.58502e-05	1.71744e-06	0	4.19965e-06	1.07817e-06	1.77885e-05	0	5.72242e-05	3.95685e-05	7.25025e-05	0	8.44534e-06	5.70905e-06	4.06538e-05	2.87278e-05	0.000676582	2.01644e-06	4.75619e-06	1.24194e-05	0	0	0	4.46245e-05	9.78827e-06	1.70579e-05	3.32918e-06	5.77128e-05	4.70311e-06	0	5.61889e-06	0	2.65397e-05	1.24835e-05	4.5866e-05	5.28438e-06	1.67335e-06	0	0.000253874	2.66503
SSC5D		4.95418e-05	5.78578e-05	7.67401e-05	1.30294e-05	5.275e-05	2.01756e-06	4.82473e-05	6.08483e-06	3.30076e-06	8.67829e-05	3.37393e-05	0.000132137	5.20951e-05	0.000122463	0	1.14296e-05	1.88604e-05	2.14515e-05	3.04067e-05	0.000818935	1.78823e-05	7.91384e-06	2.12086e-06	7.23203e-06	6.55693e-06	7.74643e-06	5.95875e-05	6.02571e-06	2.31799e-05	1.27494e-05	2.14245e-05	3.56808e-05	1.70676e-06	5.59166e-06	5.34213e-06	1.12585e-05	1.86728e-05	4.2339e-05	1.05292e-05	4.45285e-06	8.56876e-07	0.00030885	2.65156
MATN2		2.8344e-05	8.41702e-06	1.33661e-05	1.12743e-05	2.12192e-05	4.90069e-06	0	2.97427e-06	0	8.80361e-06	4.98304e-06	0.000183035	1.29474e-05	2.56369e-05	1.59571e-06	9.99773e-06	0	1.02102e-05	4.93259e-06	0.000352638	1.1948e-05	1.52884e-06	5.63873e-06	2.85027e-06	9.70137e-07	4.1231e-06	1.88048e-05	0	2.24668e-06	2.47956e-06	1.77269e-05	1.92688e-05	0	1.3225e-05	2.12754e-06	6.91681e-06	2.46668e-06	1.9502e-05	1.33005e-06	0	0	0.000133154	2.64835
LOX		0	1.11147e-05	1.44356e-05	7.94368e-06	2.31556e-05	8.27231e-06	0	0	2.96291e-06	0	0	0	7.49861e-06	8.68454e-06	0	0	0	1.05309e-05	4.59206e-06	9.9191e-05	0	0	0	0	0	0	1.37607e-05	0	0	0	0	0	0	1.06634e-05	0	0	4.67691e-06	8.04067e-06	1.35645e-06	0	0	3.84981e-05	2.57652
TGFBI		0.00273118	0.00133505	0.00142963	0.000444313	0.00181946	0.000514657	0.000182083	0.000247916	0.000353272	0.000435025	0.00060184	0.006192	0.00138054	0.000842759	0.000126359	0.00105527	0.000348523	0.00255858	0.000787597	0.0233861	0.000394896	0.000327117	0.000425649	0.000310848	0.000166229	0.000241578	0.000933044	0.000266463	0.000522353	0.000147566	0.000981485	0.00132895	0.000121366	0.000845031	0.000190965	0.000373701	0.000366866	0.00066283	0.000143338	0.000291373	8.68808e-05	0.00912853	2.56187
DPYSL3		0	1.26253e-05	0	0	3.07091e-05	1.1309e-05	0	0	3.56541e-06	0	7.20224e-06	2.30639e-05	0	8.37163e-06	0	0	0	0	0	9.68466e-05	0	9.42319e-06	0	0	0	0	0	0	0	2.28735e-06	7.75133e-06	8.887e-06	0	0	0	0	0	9.78983e-06	0	0	0	3.81387e-05	2.53933
SRPX2		1.87686e-05	5.37024e-06	2.30269e-05	7.41655e-06	3.03155e-05	6.6487e-06	0	0	0	0	7.95785e-06	0	2.29479e-05	0	3.90462e-06	1.22477e-05	0	2.10497e-05	1.80578e-05	0.000177712	0	0	1.47528e-05	0	0	6.29241e-06	9.4319e-06	8.9912e-06	7.5855e-06	0	0	0	0	0	0	4.30529e-06	0	1.00238e-05	0	6.45199e-06	2.81812e-06	7.0653e-05	2.51528
DPT		0.000100006	3.08033e-05	0.000129622	1.60051e-05	0.000157083	1.06045e-05	4.5332e-05	2.57873e-06	8.22171e-06	2.79132e-05	4.25868e-05	0.000342166	4.05565e-05	2.98499e-05	7.7224e-06	8.5988e-06	2.81661e-05	6.31378e-05	8.04451e-05	0.0011714	1.39814e-05	1.74593e-05	6.59713e-06	5.75046e-05	1.21383e-05	5.74246e-06	4.71688e-05	9.56793e-06	2.1645e-05	3.05688e-06	2.20315e-05	7.1524e-05	1.87737e-06	4.02964e-05	0	3.40583e-05	2.08733e-05	1.38932e-05	0	7.2625e-05	0	0.000472041	2.48156
RPS10		4.89568e-06	4.78009e-06	1.37152e-05	1.87154e-06	1.10964e-05	2.25392e-06	0	1.06624e-06	0	0	2.54738e-06	2.01582e-06	4.48139e-06	3.01393e-06	0	3.75371e-06	1.45542e-06	2.70103e-06	4.63921e-06	6.42869e-05	0	0	2.12827e-06	0	3.52618e-06	0	0	0	0	0	1.55973e-06	1.92105e-06	0	7.06755e-06	7.28889e-07	2.28186e-06	9.21058e-07	3.91845e-06	0	1.53153e-06	6.35228e-07	2.62198e-05	2.45185
NCF2		5.78103e-06	9.97852e-06	1.27982e-05	4.22218e-06	2.31227e-06	0	4.4089e-06	0	3.39732e-06	0	1.97018e-05	1.05067e-05	9.69099e-06	0	8.66935e-06	3.15707e-06	6.40414e-06	6.39807e-06	2.99628e-06	0.000110423	0	4.53964e-06	0	0	0	0	7.01112e-06	5.19417e-06	3.46856e-06	0	3.48475e-06	5.81623e-06	0	2.95361e-06	0	0	2.72964e-06	1.00298e-05	0	0	0	4.52275e-05	2.4415
SERPINH1		1.87431e-05	2.68484e-05	1.87424e-05	0	1.76418e-05	9.49694e-07	8.93689e-07	0	1.88951e-05	0	6.44704e-07	4.3053e-05	9.81788e-06	1.70996e-05	6.41821e-07	2.36444e-05	0	9.7619e-05	0	0.000295235	1.33647e-06	0	0	3.56284e-05	9.36794e-07	0	0	0	0	6.99843e-07	0	0	0	1.4024e-05	0	5.63415e-06	9.18731e-06	0	0	5.36843e-05	1.25928e-06	0.00012239	2.41223
IGHA2		2.23097e-05	3.50642e-05	1.03349e-05	1.70119e-05	2.11109e-05	1.36123e-05	1.47649e-05	7.70644e-06	1.7307e-06	5.54509e-05	0.000375285	2.9866e-05	4.58178e-05	2.12388e-05	5.53046e-06	3.46557e-05	1.47073e-05	2.13654e-05	7.6252e-06	0.000755189	1.91627e-05	4.24713e-05	2.4897e-05	0	8.33139e-06	0	1.28427e-05	1.47751e-05	1.35404e-05	6.58277e-06	1.0416e-05	0	6.45238e-06	5.50425e-05	3.32035e-06	3.16529e-05	4.97646e-06	2.61023e-05	2.04076e-05	3.54193e-06	1.03448e-05	0.00031486	2.39849
IGLV1-47		6.04622e-05	3.12975e-05	2.80492e-05	1.1142e-05	3.21177e-05	0	0	0	0	0	2.27531e-05	3.25569e-05	1.8697e-05	1.70241e-05	8.41993e-06	1.13952e-05	0	1.06449e-05	0	0.00028456	0	0	1.9217e-05	0	0	8.009e-06	1.28486e-05	0	0	0	8.1311e-06	1.01179e-05	0	2.43303e-05	0	3.35057e-06	0	2.07586e-05	1.21151e-05	0	0	0.000118878	2.39371
RPLP1		8.44366e-05	4.74717e-05	4.80551e-05	0	0.000106764	0	0	0	0	1.37903e-05	4.28915e-05	9.70242e-05	0.000110363	7.65423e-06	0	0.000154403	0	3.98767e-05	3.21471e-05	0.000784877	2.37089e-05	3.54826e-06	0	3.54008e-05	4.89813e-05	2.25371e-06	2.95453e-05	0	7.19949e-06	0	2.5688e-05	0	0	4.5883e-05	6.53467e-06	0	0	4.2286e-05	0	5.59408e-05	2.14493e-06	0.000329115	2.38481
MFAP2		5.07568e-05	4.58611e-05	6.4216e-05	2.33027e-05	0.00022386	2.22897e-05	8.20067e-05	2.3364e-05	2.55648e-05	8.43549e-05	0.0001037	7.30442e-05	0.000109521	3.38819e-05	0	0.000122606	4.16964e-05	4.15226e-05	7.34285e-05	0.00124498	2.97448e-05	5.71337e-06	2.54009e-05	4.43212e-06	0	0	7.54142e-05	0	2.51978e-05	1.43987e-05	9.23209e-05	3.26116e-05	1.17141e-05	4.20028e-05	0	6.06916e-05	1.33248e-05	7.78523e-05	0	1.43117e-05	0	0.000525132	2.37079
ABI3BP		6.92183e-05	0.000104693	9.28041e-05	6.82831e-05	5.97284e-05	1.51271e-05	8.54105e-05	4.51237e-05	1.64072e-05	0.000148094	3.56372e-05	0.000576291	6.00351e-05	0.000157409	5.68665e-06	5.79616e-05	3.42602e-05	6.4828e-05	9.05252e-05	0.00178752	3.68211e-05	9.61167e-06	2.79057e-05	2.22752e-05	7.27966e-06	1.29969e-05	0.000142795	2.33531e-05	2.82097e-05	1.16059e-05	3.86382e-05	0.000132504	1.00711e-05	3.61959e-05	2.33081e-05	3.49931e-05	2.00935e-05	8.20042e-05	3.05977e-05	2.53736e-05	2.74319e-06	0.000759377	2.35394
SERBP1		0	0	0	0	4.05495e-06	0	0	0	0	0	0	0	6.53171e-06	0	0	7.31835e-06	0	0	0	1.7905e-05	2.75302e-06	1.89855e-06	0	0	1.37919e-06	0	0	0	1.72299e-06	0	0	0	0	0	0	0	0	0	0	0	0	7.75375e-06	2.30921
GOT2		0	0	3.28211e-06	0	5.09564e-06	0	0	0	0	4.63275e-06	3.80661e-06	7.70334e-06	2.83115e-06	3.67614e-06	0	5.10639e-06	0	5.5658e-06	3.38729e-06	4.50872e-05	0	0	0	0	0	0	1.9303e-06	0	0	0	0	1.60761e-05	0	0	0	0	0	1.66948e-06	0	0	0	1.96759e-05	2.29149
NBEAL2		2.97392e-05	7.54269e-05	5.21754e-05	2.64473e-05	6.99489e-05	2.0388e-05	1.65735e-05	1.29562e-05	1.94328e-06	8.60044e-05	0.000143568	8.4143e-05	0.000168103	1.54029e-05	1.21287e-05	3.22973e-05	2.77754e-05	1.46865e-05	6.52578e-05	0.000954965	1.17024e-05	2.43895e-06	2.63385e-05	1.97403e-05	5.48208e-07	3.93389e-05	3.44106e-05	7.53931e-06	1.12169e-05	6.06384e-06	7.38896e-05	1.98158e-05	8.44536e-06	3.49434e-05	1.51206e-05	2.54698e-05	1.24655e-05	5.58242e-05	5.60142e-06	9.76711e-06	1.78259e-06	0.000422463	2.26047
EEF2		3.96551e-05	8.75897e-05	9e-05	7.27829e-05	6.25105e-05	3.62982e-05	5.19099e-05	8.49297e-05	2.53416e-05	7.97505e-05	0.000124006	0.000128277	0.000132434	5.76932e-05	2.24474e-05	0.000140606	2.76356e-05	6.84699e-05	7.64042e-05	0.00140874	5.0175e-05	8.4369e-06	2.96359e-05	0.000112206	1.00782e-05	1.9019e-05	4.44518e-05	3.1283e-05	1.49699e-05	1.29849e-06	4.35463e-05	3.6671e-05	9.24452e-06	1.97796e-05	8.00226e-06	2.30744e-05	2.70969e-05	3.91183e-05	1.26244e-05	7.50403e-05	2.20844e-05	0.000637837	2.20862
HMGB1		1.36471e-05	0	2.07064e-05	0	0	0	0	0	0	0	0	1.67459e-05	0	0	0	0	0	0	7.76377e-06	5.88632e-05	0	0	0	0	0	0	0	0	0	0	0	0	0	0	0	0	0	0	0	2.68073e-05	0	2.68073e-05	2.19579
FERMT3		0	5.02397e-06	1.06663e-05	0	7.54319e-06	0	0.000124301	0	1.96572e-06	0	0	0	8.84955e-06	0	2.56785e-05	7.43434e-06	0	1.57247e-05	4.48791e-06	0.000211676	0	3.51126e-06	0	1.41224e-05	3.58276e-06	0	0	0	0	0	1.19029e-05	0	0	2.17912e-06	0	4.30726e-05	4.57865e-06	0	0	1.35604e-05	0	9.65102e-05	2.1933
IGLV1-36		0	3.03486e-06	5.77632e-06	0	4.97865e-06	1.02016e-06	3.68025e-06	1.09759e-06	1.91364e-06	1.15822e-05	6.15618e-06	0	0	2.07425e-06	0	0	0	0	1.72975e-06	4.30439e-05	0	1.13389e-06	2.80177e-06	1.94314e-06	1.93596e-06	1.36122e-06	0	0	1.72142e-06	2.10565e-06	0	0	0	0	0	3.69104e-06	0	2.96044e-06	0	0	0	1.96545e-05	2.19002
C1S		6.36603e-05	3.62521e-05	3.71522e-05	2.53445e-05	4.2169e-05	6.70063e-05	9.51522e-05	1.18284e-05	2.72017e-06	3.9948e-05	3.8861e-05	8.127e-05	4.35237e-05	2.41174e-05	7.04469e-06	4.01396e-05	1.65132e-05	9.43819e-05	2.74878e-05	0.000794573	9.4552e-06	1.43127e-05	2.28973e-05	1.741e-05	7.3092e-06	2.00113e-05	2.6264e-05	3.48561e-05	1.71192e-05	1.11322e-06	3.63433e-05	2.24174e-05	5.49209e-06	3.26754e-05	1.17421e-05	5.2785e-06	1.2025e-05	3.94738e-05	9.6285e-06	9.3113e-06	8.07328e-06	0.000363209	2.18765
DSTN		1.02741e-05	7.37611e-06	2.24165e-05	0	1.098e-05	0	3.24355e-06	0	0	3.86394e-06	4.52401e-06	9.25727e-06	6.01592e-06	9.4473e-06	5.57418e-06	8.42815e-06	0	5.76504e-06	4.24469e-06	0.000111411	0	1.88797e-06	5.08751e-06	1.00471e-05	0	3.20855e-06	5.97448e-06	0	0	0	6.41904e-06	0	0	0	0	3.10817e-06	0	0	1.09909e-06	1.50116e-05	0	5.18434e-05	2.14898
LGALS3		0	4.4748e-06	1.65302e-05	0	7.52126e-06	2.09025e-06	4.42494e-06	0	0	0	4.75268e-06	5.5148e-06	5.43475e-06	3.67167e-06	0	0	0	9.32892e-06	0	6.37442e-05	0	0	0	6.46097e-06	3.07414e-06	0	5.76934e-06	0	0	0	5.55493e-06	2.76385e-06	0	3.17269e-06	0	0	0	2.90126e-06	0	0	0	2.96972e-05	2.14647
PLGLB2; PLGLB1		1.94792e-06	1.95511e-05	1.51418e-05	2.50235e-05	1.55138e-05	1.63592e-05	0.000139941	3.05919e-05	3.71123e-06	0.000107726	0.000129174	7.69283e-05	4.41126e-05	2.60341e-05	1.25343e-05	2.17978e-05	4.2084e-05	3.26639e-05	4.32011e-05	0.000804038	2.67382e-05	1.41349e-05	1.19575e-05	2.45969e-05	1.72303e-05	1.29057e-05	2.50541e-05	2.41746e-05	2.71541e-05	5.70871e-06	1.91638e-05	4.04415e-05	0	1.17522e-05	2.22221e-05	0	2.06467e-05	2.2191e-05	1.10524e-05	3.15888e-05	1.05568e-05	0.00037927	2.11996
BGN		0.00672597	0.003784	0.00304872	0.00233516	0.00750284	0.00201838	0.00251452	0.00108883	0.000865499	0.0111685	0.00546111	0.0140498	0.00509065	0.00308552	0.00082852	0.00230654	0.0013633	0.00226509	0.00261214	0.0781152	0.00302768	0.000817137	0.00182517	0.00113017	0.000875321	0.000869765	0.00336716	0.000944864	0.00217289	0.000819395	0.00300517	0.00511763	0.00102801	0.00230913	0.000666084	0.00109435	0.00207683	0.00436182	0.000679534	0.000622043	0.000348754	0.0371589	2.10219
CKAP4		1.39357e-05	7.54906e-06	8.17694e-06	0	2.58327e-06	5.0163e-06	0	2.53436e-06	3.95261e-06	0	0	1.22114e-05	1.16122e-05	7.10308e-06	0	1.40153e-05	2.03624e-06	2.65213e-05	2.26325e-06	0.000119511	3.71742e-06	2.93815e-06	0	8.6824e-06	0	0	4.05276e-06	0	4.95887e-06	1.46775e-06	4.61102e-06	2.02562e-06	0	4.65085e-06	0	0	2.19208e-06	4.37743e-06	0	1.13882e-05	1.9524e-06	5.70149e-05	2.09614
CRTAC1		9.34979e-06	5.90567e-06	6.31512e-06	5.42434e-06	1.27651e-05	0	5.23023e-06	0	0	7.94759e-06	6.21252e-06	2.70245e-05	8.76579e-06	5.78502e-06	0	8.04008e-06	3.92563e-06	0	4.1427e-06	0.000116834	5.44834e-06	0	7.37796e-06	0	0	0	7.86071e-06	5.20879e-06	0	0	8.28016e-06	8.06111e-06	0	0	0	0	0	8.44877e-06	6.28401e-06	0	0	5.69698e-05	2.05081
C1QA		0.000181587	4.01705e-05	0.000103408	5.82538e-05	0.000145978	5.77454e-05	0	2.65951e-05	2.02406e-05	1.66204e-05	4.69791e-05	0.000115467	2.56981e-05	5.11692e-05	2.38083e-05	4.87036e-05	1.10938e-05	0.000130146	2.28022e-05	0.00112647	3.51328e-05	2.67097e-05	2.9203e-05	2.18113e-05	1.70475e-05	1.30056e-05	2.70881e-05	3.36266e-05	2.87606e-05	8.4097e-06	4.36377e-05	3.39183e-05	2.1218e-05	3.86548e-05	1.05487e-05	2.66333e-05	3.66727e-05	5.50901e-05	3.77016e-06	2.31703e-05	1.53568e-05	0.000549466	2.05011
COL6A2		0.00832663	0.00769126	0.00805952	0.00197402	0.015764	0.00179826	0.00248973	0.00119328	0.00172167	0.00596955	0.00471953	0.0127435	0.00472831	0.0033552	0.000746663	0.00293149	0.00267321	0.00344676	0.00874424	0.0990768	0.00226899	0.000748193	0.00131261	0.00231722	0.000420615	0.00167142	0.0092923	0.000682273	0.0016811	0.000381017	0.00751799	0.00424024	0.00165321	0.00324255	0.00144611	0.00298151	0.00101326	0.00339847	0.000769925	0.00162886	0.000112811	0.0487807	2.03107
THY1		7.20052e-06	2.35257e-05	1.69437e-05	0	5.47062e-06	0	1.41449e-05	0	6.64957e-06	1.24424e-05	5.07886e-06	5.91068e-05	1.1633e-05	1.50984e-05	0	2.08965e-05	2.67931e-06	3.60289e-05	9.03605e-06	0.000245935	0	0	0	3.09006e-05	9.8552e-06	0	1.16449e-05	0	0	0	0	1.02971e-05	0	0	0	6.87227e-06	7.68965e-06	0	0	4.41177e-05	0	0.000121377	2.0262
TCEB1; ELOC		0	3.75712e-06	7.36908e-06	0	4.57115e-06	0	0	0	0	0	1.57259e-05	4.89075e-06	0	5.25258e-06	0	0	0	6.03658e-06	0	4.76032e-05	0	3.50203e-06	0	5.37919e-06	0	0	0	0	0	0	0	0	0	0	0	0	0	0	0	1.47292e-05	0	2.36105e-05	2.01619
ITGB1		0	4.35258e-06	6.59847e-06	3.82534e-06	4.49643e-06	2.10441e-06	1.085e-05	2.08109e-06	1.11006e-06	0	0	4.14834e-06	7.79986e-06	4.60105e-06	2.35701e-06	3.95045e-06	0	3.75142e-06	6.15464e-06	6.81811e-05	0	0	0	9.09033e-06	0	0	4.79574e-06	0	0	0	4.61468e-06	5.78783e-06	0	0	0	0	0	0	0	9.75103e-06	0	3.40396e-05	2.00299
C8G		0.000356262	0.000104673	0.000157929	9.39773e-05	0.000263083	3.18456e-05	7.03044e-05	4.04518e-05	9.9169e-06	8.59432e-05	9.7215e-05	0.000230239	0.000115078	5.15123e-05	1.88358e-05	8.46112e-05	4.07905e-05	6.12528e-05	9.98752e-05	0.0020138	0.000112736	4.93659e-05	5.91986e-05	2.9479e-05	3.64001e-05	2.27249e-05	7.53885e-05	3.40341e-05	6.95507e-05	1.54852e-06	6.50431e-05	4.76112e-05	9.89683e-06	9.14493e-05	3.10323e-05	3.36045e-05	4.74138e-05	0.000128984	2.36474e-05	2.17611e-05	1.70718e-05	0.00100794	1.99793
TUBA3E		9.38189e-06	1.76693e-05	2.91409e-05	4.88394e-06	1.48044e-05	2.01937e-06	0	1.93681e-06	5.83059e-07	2.70155e-06	1.71298e-06	6.55777e-06	5.98378e-06	1.43756e-05	1.31603e-06	9.95816e-06	0	9.4748e-06	6.92057e-06	0.000139421	0	0	3.4543e-06	6.87483e-06	2.02015e-06	2.44595e-06	9.01369e-06	1.07361e-06	0	1.35462e-06	5.0429e-06	2.1247e-06	2.48723e-06	9.57248e-06	0	6.2677e-06	4.82627e-06	7.82554e-06	9.1477e-07	4.59597e-06	0	6.98947e-05	1.99473
XRCC5		7.0412e-06	0	1.56198e-05	1.78941e-06	1.00672e-05	5.354e-06	3.34442e-06	1.97301e-06	1.28104e-06	0	2.98356e-06	0	7.85502e-06	8.23621e-06	2.21063e-06	1.14228e-05	2.48634e-06	1.11908e-05	5.58077e-06	9.84363e-05	5.05701e-06	0	0	8.90452e-06	4.3724e-06	0	7.0579e-06	1.69921e-06	0	0	0	3.22599e-06	2.21053e-06	4.34586e-06	0	3.04729e-06	2.26469e-06	7.40452e-06	0	0	0	4.95899e-05	1.98501
FN		0.00851889	0.00454054	0.00788529	0.00234764	0.00871503	0.00217499	0.00496426	0.00114572	0.00088457	0.00464694	0.00256262	0.014448	0.00659474	0.00280219	0.00237518	0.00775288	0.002334	0.00620515	0.00709732	0.0979959	0.00151664	0.00104163	0.00588182	0.00300707	0.000758545	0.00166868	0.00451105	0.00139546	0.00136531	0.00032861	0.00624714	0.00260768	0.000682114	0.00586391	0.00158782	0.0024944	0.00151609	0.00443753	0.000604051	0.00190858	0.000377925	0.0498021	1.96771
TUBB4B		7.47543e-05	9.18309e-05	0.000170214	3.15846e-05	0.000100994	5.27943e-05	4.91039e-06	2.18502e-05	2.45221e-05	0	9.9292e-06	3.44717e-05	2.19797e-05	6.31206e-05	1.60536e-05	4.37218e-05	0	0.000165522	2.13283e-05	0.000949582	2.90725e-05	2.42005e-05	1.44084e-05	2.32026e-05	2.37295e-05	4.7146e-06	2.98245e-05	2.34745e-05	2.67006e-05	1.54391e-05	4.51921e-05	2.35891e-05	2.21393e-05	6.24989e-05	2.69041e-06	2.78028e-05	2.05164e-05	2.75153e-05	3.52811e-06	2.58718e-05	7.6739e-06	0.000483785	1.96282
IGKV1-8/9/27		6.21356e-06	1.03115e-05	2.68787e-05	8.12084e-06	5.77058e-06	4.13049e-06	0	6.13177e-06	0	4.00512e-06	1.71543e-05	4.64159e-05	3.22319e-06	1.0039e-05	4.06255e-06	1.68305e-05	0	9.26315e-06	0	0.000178551	0	6.61592e-06	6.18286e-06	6.44229e-06	3.0398e-06	7.87191e-06	4.35254e-06	1.20585e-05	7.668e-06	0	0	5.7938e-06	3.33892e-06	5.52334e-06	0	0	6.39758e-06	6.95796e-06	5.75082e-06	0	4.94984e-06	9.29441e-05	1.92106
OGN		0.000259381	0.000174935	0.000345707	0.000223792	0.000229406	6.25591e-05	1.5759e-05	4.25408e-05	0.000129779	0.000151288	0.00014692	0.00166275	7.00964e-05	0.000276168	0.000119961	4.83142e-05	2.49826e-05	0.000522665	0.000245314	0.00475232	4.27189e-05	3.90987e-05	7.98956e-05	4.84057e-05	4.54385e-05	2.75222e-05	0.000166368	3.12464e-05	0.000122513	3.16654e-05	0.000387597	0.000509771	8.08645e-05	0.000130185	6.95878e-05	7.41255e-05	8.34475e-05	0.000380158	7.20208e-05	3.71519e-05	1.49669e-05	0.00247475	1.92032
C6		0.000145423	0.000135359	0.000263291	0	0.000182962	9.76324e-05	0	6.78986e-05	7.45458e-05	4.4626e-05	0.000181377	0.000185326	8.02454e-05	0.000101932	5.07449e-05	9.16896e-05	3.93029e-05	0.000230725	0.000138808	0.00211189	0.00011448	9.53407e-05	0	0	0	3.52763e-05	9.01831e-05	0	0.000161777	4.49455e-05	0	0	9.50037e-05	0	4.33841e-05	1.62543e-05	9.01917e-05	0.000224433	4.86896e-05	2.63778e-05	1.62309e-05	0.00110257	1.91543
COL6A3		0.0283862	0.022377	0.0253714	0.00746214	0.0438832	0.00589793	0.00638475	0.00422494	0.00469566	0.0170923	0.0145688	0.0409432	0.0146553	0.0110949	0.00290581	0.00882434	0.00758862	0.0103944	0.0216533	0.298404	0.00964188	0.00290662	0.0056144	0.00702013	0.00286207	0.0060522	0.0212468	0.00260924	0.00619393	0.00117187	0.0202888	0.0157412	0.00521813	0.0110785	0.00403817	0.00845112	0.0041106	0.0120158	0.00308326	0.00595854	0.000620646	0.155924	1.91378
HAPLN3		8.81248e-06	1.24106e-05	1.88966e-06	9.67555e-06	5.19041e-05	2.61724e-05	0	7.12918e-06	0	5.78572e-06	6.01309e-05	9.8264e-05	0	1.97624e-05	0	1.14378e-05	2.14622e-06	1.66011e-06	8.20597e-06	0.000325387	4.31464e-06	0	7.3648e-06	0	1.27577e-05	2.90706e-06	5.14319e-05	1.29524e-05	8.3117e-06	1.50814e-06	1.54496e-05	1.33683e-05	1.17535e-06	1.89197e-06	0	0	1.38081e-05	2.27183e-05	2.03902e-06	0	0	0.000171999	1.8918
ANG		4.88497e-05	2.57852e-05	0	1.7764e-05	4.46245e-05	1.31036e-05	5.85166e-06	4.91566e-06	0	0	3.77061e-05	6.82211e-05	1.81315e-05	1.87016e-05	0	1.06618e-05	1.76246e-05	0	1.77101e-05	0.000349651	1.83715e-05	1.08417e-05	1.22326e-05	0	1.066e-05	0	0	4.61246e-06	2.42846e-05	0	0	4.64534e-05	0	1.49147e-05	0	0	9.73438e-06	2.65468e-05	6.78825e-06	0	0	0.000185441	1.88552
RPS3A		1.80414e-05	4.58643e-05	4.0152e-05	1.68905e-05	2.85833e-05	1.52387e-05	2.07936e-05	1.42591e-05	1.5565e-05	2.02229e-05	3.83304e-05	4.06908e-05	5.75618e-05	3.05847e-05	0	5.43091e-05	2.98669e-05	4.66247e-05	5.0869e-05	0.000584448	1.98112e-05	2.08367e-05	1.10151e-05	1.97272e-05	3.7421e-05	9.86099e-06	1.55244e-05	1.32291e-05	2.96301e-05	5.11307e-06	1.57542e-05	3.05118e-05	0	9.80025e-06	1.15736e-05	0	1.36994e-05	1.09146e-05	1.03539e-05	1.80394e-05	7.21252e-06	0.000310028	1.88514
IGKV1-12; IGKV1D-12		2.4034e-05	3.52173e-05	2.18662e-05	5.32538e-06	3.44878e-06	0	1.32683e-05	0	1.97895e-06	2.66789e-06	0.000106804	8.11116e-05	1.51216e-05	9.55283e-06	2.76765e-06	3.20718e-05	0	1.08981e-05	0	0.000366134	1.47915e-05	1.92325e-05	4.0758e-06	0	0	1.38435e-05	2.7653e-06	3.99362e-05	2.25844e-05	2.39157e-06	0	2.37306e-05	0	3.85642e-06	0	0	1.26225e-05	2.04186e-05	1.12928e-05	1.6884e-06	2.79421e-06	0.000196024	1.8678
RPS5		1.62958e-05	2.99319e-05	2.65884e-05	3.69346e-06	2.77421e-05	1.54937e-05	1.77362e-05	1.09151e-05	1.2881e-05	2.68159e-05	2.96075e-05	3.10313e-05	5.33704e-05	2.68005e-05	6.26232e-06	5.40785e-05	1.26153e-05	4.32402e-05	2.96438e-05	0.000474744	6.02097e-06	1.50698e-05	1.16957e-05	4.82836e-05	1.6538e-05	7.20576e-06	6.18047e-06	0	4.09487e-06	4.84052e-06	0	1.849e-05	9.19014e-06	1.7568e-05	1.04281e-05	1.04457e-05	6.33159e-06	1.67553e-05	4.07411e-07	3.91248e-05	5.99653e-06	0.000254667	1.86417
CAPG		7.68358e-06	7.57113e-06	6.35138e-06	0	1.06866e-05	4.61961e-06	0	5.57725e-06	9.64677e-07	0	1.17157e-05	2.00269e-05	6.80435e-06	5.57617e-06	4.22527e-06	3.87891e-06	0	0	0	9.56815e-05	3.05666e-06	1.13981e-06	0	1.91848e-06	2.00055e-06	0	3.32938e-06	0	0	0	0	6.98476e-06	0	2.92165e-06	0	0	0	4.45356e-06	0	2.55899e-05	0	5.13947e-05	1.8617
LAP3		5.63988e-06	8.85679e-06	1.39023e-05	5.79846e-06	0	1.00702e-05	0	3.70136e-06	7.82432e-06	2.49687e-06	1.11629e-05	9.16798e-06	2.45555e-05	1.28338e-05	0	1.92669e-05	3.88613e-06	0	1.09523e-05	0.000150116	0	8.46807e-06	5.24438e-06	1.09976e-05	2.1418e-06	4.97777e-06	7.20091e-06	0	0	0	0	0	1.42423e-06	5.17152e-06	1.15772e-05	5.62323e-06	1.95653e-06	0	0	1.16182e-05	4.32759e-06	8.07291e-05	1.8595
HIST3H2BB		2.15242e-05	8.26141e-06	4.65887e-05	8.98439e-06	2.89217e-05	8.1913e-06	0	2.97255e-06	3.6793e-06	0	7.88112e-06	6.39565e-06	2.55543e-05	1.17358e-05	0	1.63113e-05	5.83412e-06	1.49471e-05	0	0.000217783	0	6.4762e-06	1.05616e-05	0	4.6317e-06	0	1.23825e-05	6.42321e-06	0	0	1.23849e-05	4.10285e-06	0	2.3028e-05	0	1.57926e-05	0	1.96845e-05	0	0	1.98292e-06	0.000117451	1.85425
IGLV1-44		2.75278e-05	1.20862e-05	1.1252e-05	8.13694e-06	4.54421e-06	0	0	0	0	0	1.74132e-05	1.35181e-05	2.73483e-05	7.54219e-06	0	1.89117e-05	0	0	0	0.000148281	1.45374e-05	0	1.0581e-05	0	8.12358e-06	0	1.38769e-05	0	1.2228e-05	0	0	0	0	1.19874e-05	0	0	0	8.74482e-06	0	0	0	8.00792e-05	1.85168
C5		0.000357538	0.000146612	0.000181666	0.000209282	0.000233644	0.00016963	8.24377e-05	8.17903e-05	1.87725e-05	3.25643e-05	0.000177833	0.000200551	7.09455e-05	0.000168656	3.24753e-05	6.97127e-05	7.9581e-05	0.00015225	7.28006e-05	0.00253874	5.52737e-05	7.79769e-05	9.44439e-05	7.84953e-05	1.4573e-05	3.5277e-05	5.71214e-05	0.000115115	7.82622e-05	1.22007e-05	5.3608e-05	9.70278e-05	3.07249e-05	0.00013359	7.22628e-05	2.20351e-05	8.52226e-05	0.000127301	6.53911e-05	3.10131e-05	3.63453e-05	0.00137326	1.8487
C9		0.000299025	8.15484e-05	0.000280219	5.57103e-05	0.000109371	5.70221e-05	2.29953e-05	1.5579e-05	1.24686e-05	8.07636e-06	4.36965e-05	7.67091e-05	5.34564e-05	5.68984e-05	3.21175e-05	4.53078e-05	4.66186e-06	0.000130434	6.12106e-05	0.00144651	3.30139e-05	3.7714e-05	4.53942e-05	3.49142e-05	4.60183e-05	1.61801e-05	2.12683e-05	1.24912e-05	2.78798e-05	6.69579e-06	3.3739e-05	3.23095e-05	1.42131e-05	0.000213107	2.81207e-06	1.25071e-05	4.09263e-05	8.84726e-05	1.04855e-05	3.02029e-05	2.48404e-05	0.000785185	1.84225
MYO1G		1.12664e-05	1.61002e-05	1.8215e-05	4.80006e-06	2.77954e-05	4.21353e-06	3.6394e-06	0	0	0	7.49309e-06	0	0	9.41166e-06	0	8.81175e-06	2.31089e-06	4.17303e-06	5.86918e-06	0.0001241	4.84486e-06	4.1188e-06	5.9408e-06	0	0	0	1.04446e-05	0	0	0	1.8371e-05	0	0	0	0	2.30289e-06	2.76188e-06	1.8656e-05	0	0	0	6.74408e-05	1.84013
KIF5A		0.000111573	8.65257e-05	0.000252547	7.05644e-05	0.000191079	5.79502e-05	0.000602717	2.47804e-05	4.86311e-05	0.000246884	0.000100615	0.000241136	0.000162486	0.00014392	2.88333e-05	8.85302e-05	8.84827e-05	0.000196236	0.000190907	0.0029344	1.83552e-05	2.20229e-05	3.33558e-05	0.000206401	6.76841e-06	5.10212e-05	0.000278848	1.31481e-05	2.11935e-05	2.28975e-05	0.00013809	0.000208986	3.69792e-05	4.27658e-05	4.32508e-05	6.95207e-05	5.14551e-05	0.000140228	2.02534e-05	0.000209412	4.99182e-06	0.00163994	1.78933
COL3A1		7.82577e-05	4.71683e-05	2.48125e-05	4.47196e-05	0.000153701	5.10421e-06	0.000144442	9.27102e-06	3.73169e-05	0.00023884	0.000153738	7.32574e-05	9.82143e-05	1.53837e-05	6.0573e-06	8.73067e-05	5.04405e-05	0	0.000138758	0.00140679	1.15263e-05	5.02817e-06	3.98867e-05	5.91732e-05	3.92248e-06	1.32943e-05	9.79041e-05	2.28619e-05	2.7457e-05	1.19744e-05	0.000102046	9.14843e-05	3.96534e-06	1.75661e-05	2.88609e-05	2.78744e-05	9.91754e-06	0.000176851	6.13786e-06	3.13754e-05	0	0.000789107	1.78276
TAGLN		3.83025e-06	2.22769e-06	7.76069e-05	2.62047e-06	5.93744e-06	0	5.69277e-05	1.29345e-06	0	0	0	3.7018e-06	2.13278e-06	5.49225e-06	0	1.05407e-05	0	3.55387e-06	0	0.000175865	1.21004e-06	2.81951e-06	0	1.18058e-05	0	0	9.2145e-07	0	5.02124e-06	0	0	0	0	0	0	0	1.49909e-06	0	1.10188e-06	7.33158e-05	1.36705e-06	9.90619e-05	1.77531
HSPG2		0.000517459	0.000239763	0.000593622	9.27676e-05	0.000423563	3.27311e-05	0.000225251	6.02457e-05	4.05473e-05	0.000164041	0.00017711	0.000908226	0.000254812	0.000292537	2.30421e-05	0.000185932	4.07933e-05	0.000183649	0.0002336	0.00468969	0.000117515	0.000123308	9.61258e-05	0.00023208	7.23369e-05	4.38414e-05	0.000365651	2.91678e-05	5.16979e-05	0.000236932	0.000190764	0.000271314	9.01193e-06	0.00011745	5.76855e-05	0.00010178	6.50563e-05	0.000134871	3.99583e-05	0.000279171	2.1915e-05	0.00265763	1.76461
C4B; C4B_2; LOC100293534		5.53649e-05	0.000127945	0.000109494	4.68757e-05	8.39446e-05	0.000106323	4.73197e-05	2.43202e-05	2.03306e-05	9.622e-05	0.00014817	6.35318e-05	5.72292e-05	0.000132706	3.66419e-05	7.58603e-05	6.75319e-05	0.00017615	5.37748e-05	0.00152973	5.57568e-06	2.0293e-05	8.58208e-05	9.18197e-05	0	3.08538e-05	9.19945e-05	2.0342e-05	2.65674e-05	6.07066e-06	8.32343e-05	3.65847e-05	1.39741e-05	3.14673e-05	2.95917e-05	4.0703e-05	5.19266e-05	7.58587e-05	1.83179e-05	5.96311e-05	4.69228e-05	0.00086755	1.76328
IGKV2-40; IGKV2D-40		4.37282e-05	6.9278e-05	0.000134709	4.32931e-05	6.72626e-05	3.39772e-05	1.3711e-05	4.82157e-05	4.95685e-05	0.000111969	6.88527e-05	3.78452e-05	2.61675e-05	7.29958e-05	5.58672e-05	3.89691e-05	4.21562e-05	8.87301e-05	3.47493e-05	0.00108205	0	0	7.31252e-05	0	1.03056e-05	1.42763e-05	4.42065e-05	0	0	0	0	2.72615e-05	0	6.79841e-05	6.3736e-05	9.37033e-05	4.22514e-05	8.50656e-05	1.98513e-05	7.71863e-05	0	0.000618953	1.74819
GNAI2		2.156e-05	4.44697e-06	8.6583e-05	0	1.68306e-05	0	1.01014e-05	0	0	2.95959e-05	2.80071e-05	5.27689e-05	4.04355e-05	1.0399e-05	2.48074e-05	1.04987e-05	6.85832e-06	1.98929e-05	3.18687e-05	0.000394655	4.96283e-06	0	3.26058e-05	2.58265e-05	0	2.45299e-05	3.93689e-06	6.63944e-06	3.9765e-06	0	1.97289e-05	2.27827e-05	0	7.96853e-06	1.20587e-05	1.45993e-05	3.98322e-06	3.10509e-05	0	1.05736e-05	1.43019e-06	0.000226654	1.74122
RPL27A		0	6.89015e-06	1.14042e-05	0	1.77729e-05	0	0	0	0	0	4.72524e-06	5.98948e-06	1.47831e-05	0	0	1.887e-05	0	7.22749e-06	0	8.76626e-05	4.98975e-06	0	2.97326e-06	2.77472e-06	1.76139e-06	3.74133e-06	0	7.34018e-06	4.53199e-06	2.01227e-06	7.09324e-06	4.25114e-06	1.25563e-06	0	0	3.09036e-06	0	0	3.55267e-06	0	1.13244e-06	5.05004e-05	1.73588
YWHAQ		6.22948e-06	1.27205e-05	2.81859e-05	7.75484e-06	0	1.15728e-05	6.49583e-05	5.96835e-06	5.77852e-06	3.80693e-05	0	3.22101e-05	2.08897e-05	2.62666e-05	1.51573e-05	1.73072e-05	1.34246e-05	1.64693e-05	2.76764e-05	0.000350639	1.76174e-06	2.25072e-06	6.19063e-06	3.28151e-05	0	5.72428e-06	1.80362e-05	5.17402e-06	1.72047e-06	5.2308e-06	7.94756e-06	1.39828e-05	9.85895e-06	0	1.75035e-05	1.61725e-05	9.19842e-06	1.09367e-05	5.79e-06	3.17554e-05	0	0.00020205	1.73541
COL6A1		0.0132405	0.0128363	0.0124533	0.00452811	0.0254394	0.00358	0.00384012	0.00314181	0.00373514	0.0126855	0.0113981	0.0262059	0.00932634	0.00673171	0.00208577	0.00683907	0.00594353	0.00571758	0.0152553	0.184984	0.00880983	0.00167437	0.00294109	0.00542536	0.00179159	0.00377755	0.0142837	0.00182557	0.00536097	0.000703075	0.0149052	0.0110008	0.00411701	0.00570856	0.00331841	0.00567546	0.00262637	0.00662307	0.00193441	0.00406622	0.000406192	0.106975	1.72923
HIST2H2AC		5.71345e-05	8.49721e-05	0.000252141	4.54641e-05	0	5.47507e-06	0	5.12616e-06	4.49146e-06	0	0	0.000197586	0	1.82368e-06	1.44714e-06	0	4.51154e-07	0	0	0.000656112	8.12253e-07	1.6782e-05	0	1.67664e-05	5.21409e-06	5.62688e-07	0	4.30239e-06	1.17043e-05	7.12861e-06	2.50618e-05	5.02098e-05	6.65924e-06	0	6.26129e-06	1.38333e-06	1.36901e-05	0.000202361	1.41293e-06	2.13765e-06	7.1344e-06	0.000379584	1.7285
SERPINA4		3.52557e-05	1.95897e-05	2.35693e-05	1.52298e-05	3.44298e-05	1.07711e-05	0	3.42566e-06	1.40814e-06	1.23916e-06	7.80883e-06	2.60615e-05	4.38869e-06	9.03833e-06	6.87099e-06	1.28394e-05	3.04642e-06	1.56051e-05	5.72005e-06	0.000236298	4.77438e-06	3.02255e-06	1.54349e-05	3.22094e-06	6.06687e-06	4.34291e-06	1.02944e-05	7.64654e-06	8.30704e-06	4.35528e-06	2.29093e-06	7.70673e-06	2.71547e-06	1.25118e-05	3.52586e-06	1.22888e-05	2.7865e-06	1.58354e-05	7.02526e-06	0	2.87656e-06	0.000137029	1.72443
GNB4		0	2.91585e-06	5.93753e-06	2.55211e-06	0	2.36622e-06	1.09748e-05	4.64934e-06	0	9.87227e-06	4.19592e-06	4.53918e-06	1.01175e-05	7.79445e-06	0	6.5732e-06	2.35533e-06	4.65294e-06	9.03521e-06	8.85319e-05	1.81468e-06	1.81311e-06	3.09816e-06	6.03119e-06	1.70903e-06	2.10039e-06	3.90392e-06	9.31017e-06	3.31202e-06	0	3.4119e-06	3.94127e-06	2.85011e-06	9.82231e-07	0	0	0	3.61778e-06	0	3.49531e-06	0	5.13913e-05	1.7227
SERPINF1		0.000411682	0.000196141	0.000206402	0.000100083	0.00030524	8.29151e-05	2.13743e-06	3.1072e-05	3.08798e-05	4.14434e-05	0.00010045	0.000228113	2.25859e-05	0.00011421	5.37999e-05	6.01168e-05	3.43541e-05	0.00016214	6.35829e-05	0.00224735	5.62968e-05	5.81261e-05	0.000104916	4.59887e-05	2.56068e-05	3.69698e-05	6.97858e-05	5.51969e-05	6.0673e-05	1.96546e-05	4.48806e-05	8.6056e-05	3.71294e-05	0.000208667	4.15913e-05	4.75682e-05	6.73323e-05	0.000144894	4.06212e-05	3.14871e-05	3.08278e-05	0.00131427	1.70996
FBN1		0.000623323	0.000697917	0.001743	0.000195337	0.00157278	0.000232377	0.00231395	0.000123651	0.000134446	0.00184876	0.000656848	0.000452979	0.00142048	0.000469373	0.000308167	0.00139425	0.000406765	0.000513491	0.00101686	0.0161247	0.000371248	0.000201539	0.000348288	0.000722893	0.00010615	0.000427566	0.00121672	0.000197963	0.000313047	0.000119325	0.0011919	0.000460588	0.000147765	0.000326591	0.000300042	0.00112467	0.000241232	0.000714749	0.000148303	0.000739529	3.10964e-05	0.00945121	1.7061
IGKV2-29		4.37282e-05	6.9278e-05	0.000139573	4.32931e-05	6.72626e-05	3.39772e-05	1.3711e-05	4.93803e-05	4.95685e-05	0.000111969	7.27342e-05	3.78452e-05	2.61675e-05	7.29958e-05	5.58672e-05	3.89691e-05	4.21562e-05	8.87301e-05	3.47493e-05	0.00109196	0	0	9.43551e-05	0	1.03056e-05	1.42763e-05	4.42065e-05	0	0	0	0	2.72615e-05	0	6.79841e-05	6.3736e-05	9.37033e-05	4.22514e-05	8.50656e-05	1.98513e-05	7.84045e-05	0	0.000641401	1.70245
FBLN2		4.13331e-05	9.12927e-05	8.50364e-05	2.9333e-05	2.60413e-05	1.36473e-05	0.000108593	1.86769e-05	2.09075e-05	9.71514e-05	6.72564e-05	5.86229e-05	5.87918e-05	6.63564e-05	7.95635e-06	3.71639e-05	3.24364e-05	5.94961e-05	5.94094e-05	0.000979502	4.18495e-05	1.82832e-05	3.42218e-05	4.20604e-05	9.89508e-06	1.68211e-05	8.77023e-05	2.14763e-05	2.60646e-05	1.10533e-05	3.49733e-05	3.2129e-05	2.33043e-06	2.47051e-05	1.95576e-05	1.23267e-05	9.51349e-06	2.79389e-05	1.56488e-05	7.64633e-05	1.08362e-05	0.000575851	1.70097
ELANE		1.76565e-05	6.44099e-05	9.02688e-05	4.41601e-05	1.84351e-05	1.47746e-05	0.000911903	2.85011e-05	3.24682e-05	0.000841995	0.000241186	0.000175925	0.000418498	8.09003e-05	0.000128794	4.82816e-05	0.000150849	8.18465e-05	0.000217609	0.00360846	0.000105579	8.232e-05	0.00011721	0.000222795	5.80614e-05	0.000147704	8.09684e-05	0.000175739	0.000123061	1.76696e-05	7.06204e-05	6.95353e-05	6.17565e-05	1.23886e-05	0.000168094	0.000252529	3.85706e-05	0.000121358	3.56689e-05	0.000150061	1.23837e-05	0.00212407	1.69884
SEC61A1		0	8.86677e-06	7.22552e-06	0	7.79638e-06	2.4603e-06	6.17145e-06	2.35688e-06	1.19652e-06	0	1.08671e-05	1.93725e-05	8.02123e-06	1.54517e-06	3.76106e-06	7.3405e-06	0	4.06852e-06	3.60701e-06	9.46569e-05	1.82044e-06	0	5.47549e-06	7.04569e-06	1.04939e-06	6.31593e-06	4.67444e-06	0	1.59397e-06	9.99872e-07	2.78182e-06	6.24417e-06	2.27002e-06	0	4.20221e-06	0	0	0	2.58612e-06	7.52102e-06	1.28477e-06	5.58653e-05	1.69438
VWF		0	1.22252e-05	4.88514e-06	5.36575e-06	0	4.13825e-06	4.74818e-05	4.05201e-06	6.20239e-06	2.20668e-05	1.4227e-05	9.42703e-06	1.82723e-06	5.46281e-06	1.88733e-05	6.65861e-06	6.02547e-06	5.78517e-06	1.17145e-05	0.000186419	4.97893e-06	2.74202e-06	8.3791e-06	2.33115e-05	0	8.94182e-06	7.14799e-06	9.0473e-06	2.77008e-06	1.61956e-06	0	7.94499e-06	2.17572e-06	0	7.75608e-06	0	6.07766e-06	0	4.18605e-06	9.05903e-06	4.28321e-06	0.000110421	1.68825
ACTN1		0.000124734	0.000129035	0.000276076	3.47651e-05	0.00012246	5.9026e-05	0.000254044	1.6254e-05	2.21232e-05	0.000222758	0.000119444	0.000178457	0.000215717	0.000113145	0.000297652	0.000117243	6.19003e-05	0.000153924	0.000249718	0.00276847	1.88871e-05	2.45352e-05	4.51768e-05	0.000222264	2.37229e-05	7.75299e-05	0.00017444	2.40643e-05	2.47876e-05	1.01594e-05	0.000208898	0.000118704	3.97954e-05	3.8552e-05	5.944e-05	0.000170287	4.38786e-05	0.000131117	2.29619e-05	0.000155228	5.56834e-06	0.00164	1.6881
ANXA5		0.000119031	0.000145105	0.000381911	6.79672e-05	0.000188818	8.18105e-05	8.19079e-06	3.45225e-05	3.8326e-05	7.45688e-05	3.78782e-05	0.000135911	6.20343e-05	0.000176061	4.40385e-05	5.92056e-05	3.43089e-05	0.000183058	0.000100398	0.00197314	2.31525e-05	3.74896e-05	3.3354e-05	0.000120656	2.73711e-05	3.69034e-05	9.66299e-05	1.13931e-05	2.58498e-05	1.88064e-05	4.58011e-05	8.81561e-05	3.91352e-05	0.000116915	2.9309e-05	0.000120528	5.84415e-05	0.000117064	2.12927e-05	8.5529e-05	1.54716e-05	0.00116925	1.68753
C1QB		0.000434854	0.000133293	0.000128773	9.274e-05	0.000349222	0.000105589	1.3154e-05	8.44064e-05	2.54489e-05	3.84182e-05	0.000171509	0.000308908	9.01532e-05	9.68937e-05	2.61125e-05	6.07071e-05	7.28167e-05	0.000158707	3.65303e-05	0.00242824	0.000120654	0.000141522	0.000105193	4.04812e-05	9.02229e-05	3.23859e-05	5.83037e-05	9.24309e-05	0.000113658	1.45026e-05	8.32159e-05	9.99244e-05	2.87252e-05	7.50406e-05	4.58845e-05	1.06051e-05	6.084e-05	0.000137741	3.66652e-05	2.82982e-05	2.90596e-05	0.00144535	1.68003
COL2A1		1.64705e-05	1.55717e-05	2.50825e-05	7.27883e-06	4.6393e-05	0	0	0	0	2.00978e-05	1.91258e-05	1.12381e-05	3.10666e-05	0	0	6.53022e-05	5.77896e-06	0	1.9437e-05	0.000282843	0	0	0	0	0	0	1.16699e-05	0	0	0	1.42098e-05	0	0	4.96695e-05	0	4.02252e-05	0	4.42144e-05	0	8.66558e-06	0	0.000168655	1.67706
IGKV4-1		5.17543e-05	9.97868e-05	0.000111254	4.90889e-05	6.19999e-05	1.80361e-05	0	2.3382e-05	1.1686e-05	3.10859e-05	0.000121968	0.000111486	2.37491e-05	4.48419e-05	4.65977e-05	3.72528e-05	1.87e-05	6.31382e-05	1.88234e-05	0.000944631	1.34086e-05	1.63864e-05	5.01941e-05	3.54359e-05	1.52347e-05	3.83492e-05	2.24117e-05	4.72685e-05	2.65966e-05	4.62356e-06	1.33008e-05	3.54357e-05	2.77631e-05	4.24808e-05	3.10634e-05	4.78751e-05	3.88709e-05	3.72408e-05	0	9.54735e-06	1.53076e-05	0.000568795	1.66076
F9		1.64808e-05	2.47815e-05	4.05005e-05	1.8466e-05	1.5943e-05	0	6.89672e-05	0	0	5.22043e-05	2.97838e-05	2.6932e-05	3.18202e-05	2.78025e-05	0	3.25102e-05	3.33258e-05	0	3.53864e-05	0.000454904	6.11576e-06	1.1397e-05	0	3.36726e-05	2.69646e-06	2.13839e-05	1.92075e-05	1.72735e-05	1.46101e-05	0	2.64549e-05	2.07982e-05	0	1.14663e-05	2.54617e-05	1.7238e-05	1.83714e-05	1.72156e-05	1.25322e-05	0	0	0.000275895	1.64883
KANK2		3.17676e-05	3.65044e-06	6.74223e-06	1.6566e-06	0	0	0	0	0	4.3769e-05	5.52376e-06	4.74884e-05	2.34078e-05	1.41757e-05	0	0	0	0	0	0.000178182	1.18972e-05	0	0	1.73045e-05	0	0	0	0	0	1.556e-06	1.07658e-05	8.83776e-06	0	0	0	3.04385e-05	0	5.96097e-06	0	2.21847e-05	0	0.000108945	1.63551
IGHV3-9		2.42566e-06	1.87437e-05	8.2141e-06	0	1.63814e-05	0	6.2282e-06	1.5089e-05	0	2.67314e-05	4.60348e-05	9.16939e-05	4.3569e-05	7.06899e-06	1.33131e-06	0	1.04478e-05	4.87491e-06	5.32564e-06	0.00030416	1.44431e-05	6.15863e-06	7.46036e-06	1.12905e-05	1.46001e-05	9.02056e-06	2.54223e-05	2.07504e-05	1.92124e-05	1.9821e-06	0	3.51466e-06	0	0	5.95763e-06	1.97484e-06	2.00976e-05	1.40338e-05	1.5018e-06	2.38057e-06	6.66346e-06	0.000186465	1.63119
PSMD14		7.5164e-06	6.94485e-06	8.16616e-06	0	5.28713e-06	0	0	0	0	4.06423e-06	4.73307e-06	7.69681e-06	8.70259e-06	0	0	1.20205e-05	0	1.01991e-05	3.08669e-06	7.84175e-05	0	0	1.06797e-05	0	0	5.48341e-06	5.37356e-06	0	0	0	6.11451e-06	3.18283e-06	0	5.07603e-06	0	0	0	0	0	1.22348e-05	0	4.81448e-05	1.62878
SERPINA3		0.000853099	0.000524442	0.00014776	0.000428522	0.000665087	0.000167831	0.00013483	0.000188484	8.86696e-05	0.000209283	0.000403817	0.00052481	0.000173819	0.000173307	0.000114823	0.000272521	7.93859e-05	0.000132915	5.37861e-05	0.00533719	8.77675e-05	0.000222273	0.000344937	8.2393e-05	0.000227283	8.28793e-05	0.000201032	0.000196773	5.05576e-05	4.74494e-05	8.24969e-05	0.000283305	3.17452e-05	0.000356453	5.30028e-05	0.000162395	3.27105e-05	0.000226154	0.000114327	0.000101478	0.00029504	0.00328245	1.62598
HSPB1		7.92429e-06	7.99046e-06	6.25338e-06	2.37403e-06	1.55266e-05	2.80041e-06	0	3.2135e-06	3.40263e-06	0	2.52745e-05	2.09441e-05	0	7.01602e-06	0	0	0	5.61247e-06	0	0.000108332	4.50689e-06	5.22567e-06	0	7.49351e-06	1.11448e-05	0	3.99007e-06	2.33747e-06	4.70257e-06	0	0	1.0867e-05	5.3773e-06	1.96374e-06	0	0	5.12247e-06	0	1.04535e-06	0	3.0413e-06	6.68181e-05	1.6213
ITGB3		3.0888e-05	5.60086e-06	3.43187e-05	0	3.92493e-06	3.48576e-06	6.24148e-05	0	6.13716e-06	3.64451e-05	1.73126e-05	9.71837e-06	5.1475e-05	1.00975e-05	0.000108182	7.4219e-06	7.00469e-06	1.6324e-05	6.30258e-05	0.000473777	0	0	4.50534e-06	4.66199e-05	0	2.22573e-05	1.32315e-05	0	0	5.17803e-06	6.81176e-05	2.68698e-05	0	0	0	3.53429e-05	9.02971e-06	8.13346e-06	0	5.30681e-05	0	0.000292354	1.62056
GDI1		0	5.28854e-06	1.16499e-05	2.57283e-06	6.8997e-06	7.49902e-06	1.3827e-05	1.54631e-05	2.09365e-05	1.3676e-05	3.99215e-06	2.38654e-06	3.15863e-05	4.47131e-06	1.86999e-05	8.12069e-05	1.08203e-05	6.5009e-06	3.28383e-05	0.000290315	1.17343e-05	0	3.30945e-06	2.04326e-05	0	4.68324e-06	0	3.17347e-06	1.19396e-05	1.09821e-05	1.79179e-06	3.35995e-06	1.6639e-05	4.7484e-06	4.63154e-06	9.76587e-06	1.22154e-05	3.02347e-06	1.46665e-05	3.21154e-05	1.00168e-05	0.000179229	1.6198
ABCE1		0	0	6.98361e-06	3.03055e-06	6.96276e-06	0	0	0	0	5.73103e-06	0	3.23144e-06	7.90381e-06	3.98591e-06	0	1.31281e-05	0	3.81174e-06	6.77166e-06	6.15406e-05	2.37131e-06	0	0	8.15947e-06	0	0	0	0	0	0	4.01257e-06	4.02906e-06	0	0	4.54736e-06	0	3.17477e-06	4.38923e-06	0	5.93838e-06	1.42283e-06	3.8045e-05	1.61758
IGKV1D-33		0.000111261	4.14742e-05	3.26426e-05	3.04455e-05	2.85652e-05	3.80251e-06	1.37341e-05	9.29804e-06	6.75064e-06	3.42296e-05	0.000116267	5.43163e-05	3.34146e-05	1.99766e-05	7.27051e-06	2.44446e-05	5.264e-06	4.24136e-05	1.87244e-05	0.000634295	0	1.28911e-05	3.12733e-05	2.59104e-05	0	2.06351e-05	2.68768e-05	4.05772e-05	3.33796e-05	3.37482e-06	1.49585e-05	2.14239e-05	4.40471e-06	3.60732e-05	6.52676e-06	6.57955e-06	2.24215e-05	3.0776e-05	7.39343e-06	3.94714e-05	9.89361e-06	0.000394841	1.60646
CLIC1		4.76663e-05	3.00744e-05	5.15094e-05	1.91803e-05	3.12591e-05	1.68245e-05	0	0	9.60608e-06	0	4.52475e-05	5.60524e-05	5.83696e-05	2.2656e-05	1.6273e-05	2.84565e-05	8.98304e-06	3.18053e-05	1.49005e-05	0.000488864	0	0	2.86152e-05	2.77551e-05	2.88974e-05	1.62258e-05	1.83757e-05	1.38036e-05	0	5.38048e-06	3.84483e-05	1.81566e-05	8.00021e-06	1.8671e-05	2.39788e-06	0	1.20928e-05	2.66585e-05	3.25525e-06	3.04925e-05	8.36694e-06	0.000305593	1.59972
ANXA4		2.92127e-05	3.80855e-05	6.38646e-05	2.52936e-05	3.71217e-05	1.62431e-05	6.63365e-05	8.20892e-06	7.52963e-06	9.79556e-05	3.46181e-05	7.59615e-05	6.06962e-05	4.28122e-05	1.37288e-05	2.70424e-05	1.37215e-05	2.81879e-05	4.538e-05	0.000732	3.60986e-05	1.3175e-05	3.19839e-05	3.86541e-05	1.22025e-05	1.47281e-05	4.49461e-05	1.35068e-05	1.15591e-05	6.1432e-06	3.43147e-05	4.57649e-05	9.57833e-06	1.6306e-05	1.84916e-05	2.3538e-05	1.21552e-05	4.72471e-05	8.17441e-06	1.32049e-05	6.44906e-06	0.000458222	1.59748
EIF6		5.0638e-06	6.39641e-06	7.22765e-06	3.55962e-06	6.17877e-06	4.71449e-06	1.10302e-05	5.50567e-06	4.90404e-06	2.87096e-06	6.26837e-06	0	1.01416e-05	6.27262e-06	0	3.81915e-06	2.82028e-06	6.68521e-06	1.18271e-05	0.000105286	3.97848e-06	2.20357e-06	3.94929e-06	9.9023e-06	3.08208e-06	0	4.77829e-06	0	3.92319e-06	3.66302e-06	3.32082e-06	3.14195e-06	0	1.89498e-06	3.11562e-06	4.42737e-06	2.83703e-06	2.67135e-06	9.60583e-07	6.09887e-06	2.10826e-06	6.6057e-05	1.59386
IGHV4-39		2.5352e-05	0	6.29166e-05	5.10496e-05	0	8.32283e-05	0	1.79505e-05	1.34247e-05	0	8.56795e-05	4.8751e-05	1.7106e-05	4.03494e-05	2.98691e-05	0	1.85913e-05	3.68654e-05	1.14149e-05	0.000542548	0	1.24601e-05	0	2.674e-05	0	2.18473e-05	2.35869e-05	6.09151e-05	0	0	0	1.88903e-05	2.44234e-05	0	1.52089e-05	2.13866e-05	3.03832e-05	2.18593e-05	1.60491e-05	2.28989e-05	2.37509e-05	0.0003404	1.59385
C4BPA		0.000764615	0.000523097	0.000401787	0.000324113	0.000415477	0.000318064	0.000479262	0.000271164	8.62804e-05	0.000524604	0.000608231	0.000850426	0.000297493	0.000438419	0.000195395	0.00034548	0.000292653	0.000503565	0.000301242	0.00794137	0.000324121	0.00033221	0.000249825	0.000259185	0.000142581	0.000253434	0.000366237	0.000494456	0.000305287	5.92129e-05	0.000170662	0.000247534	8.55831e-05	0.00028146	0.000304212	0.00020511	0.000183976	0.000319544	0.000189405	2.75253e-05	0.000183871	0.00498543	1.59291
RPS2		1.19047e-05	3.08106e-05	4.21485e-05	9.94636e-06	3.49668e-05	1.06864e-05	2.254e-05	1.14907e-05	8.43645e-06	1.71782e-05	1.98588e-05	2.73624e-05	5.1053e-05	2.28794e-05	0	5.53477e-05	1.86625e-05	3.76085e-05	3.19481e-05	0.000464829	1.918e-05	1.44199e-05	8.15526e-06	6.17016e-05	2.60769e-05	6.5632e-06	2.13447e-05	9.69787e-06	2.02367e-05	0	0	1.1767e-05	4.63859e-06	1.65622e-05	0	7.5803e-06	6.97734e-06	1.92382e-05	4.19152e-06	2.9096e-05	4.74275e-06	0.00029217	1.59095
TUBA1A		4.68954e-05	3.93887e-05	6.49196e-05	1.97024e-05	6.36998e-05	1.18326e-05	0	2.06852e-05	1.54012e-05	2.70155e-06	2.04752e-05	2.47856e-05	3.07424e-05	6.00727e-05	9.91924e-06	3.15611e-05	1.2412e-05	3.38735e-05	1.39597e-05	0.000523028	1.46768e-05	1.50498e-05	1.36626e-05	2.85575e-05	2.78308e-05	7.43386e-06	1.48261e-05	1.21118e-05	5.83645e-06	1.21999e-05	1.6105e-05	1.20209e-05	6.80144e-06	3.83084e-05	0	8.45642e-06	2.21764e-05	2.58584e-05	5.47948e-06	2.92099e-05	1.30154e-05	0.000329617	1.58677
RPL30		9.32977e-06	2.22981e-05	2.83538e-05	1.27788e-05	2.02453e-05	8.54292e-06	0	5.99256e-06	0	0	1.83299e-05	2.84534e-05	3.00353e-05	1.80542e-05	5.51232e-06	3.73463e-05	9.10149e-06	2.93365e-05	1.69367e-05	0.000300647	5.14299e-06	7.97372e-06	1.17815e-05	4.17954e-05	0	5.70901e-06	9.84607e-06	1.18311e-05	9.19925e-06	3.24791e-06	1.13114e-05	1.04617e-05	3.09057e-06	1.00053e-05	0	2.59897e-06	3.05934e-06	1.2064e-05	3.37933e-06	2.49411e-05	2.70113e-06	0.00019014	1.58119
PLS3		1.9992e-05	2.76328e-05	7.97219e-05	1.44055e-05	7.19301e-05	2.28812e-05	2.20529e-05	5.54462e-06	9.58391e-06	3.17006e-05	6.58594e-06	4.48038e-05	4.49494e-05	3.26496e-05	7.20965e-06	1.53309e-05	8.2116e-06	1.69567e-05	2.42097e-05	0.000506353	5.45916e-06	8.63039e-06	5.31964e-06	3.99635e-05	9.80133e-06	1.28392e-05	4.10716e-05	3.66633e-06	7.01786e-06	5.08258e-06	2.64548e-05	2.60051e-05	2.78738e-06	7.44422e-06	1.32011e-05	1.20321e-05	9.51603e-06	3.62745e-05	2.7015e-06	4.33764e-05	2.55373e-06	0.000321198	1.57645
ARF4		1.0154e-05	2.36588e-06	1.39514e-05	2.32625e-06	1.21107e-05	0	8.93357e-06	1.79916e-06	2.4804e-06	2.12727e-05	5.91444e-06	1.521e-05	1.09958e-05	8.40695e-06	8.96894e-06	1.19615e-05	3.84075e-06	3.26561e-05	7.17566e-06	0.000180524	0	2.91048e-06	5.64669e-06	2.31706e-05	5.34454e-06	4.39283e-06	4.64577e-06	2.85911e-06	0	2.08946e-06	6.2346e-06	3.32076e-06	1.3666e-06	1.36231e-05	4.19801e-06	4.76069e-06	2.91126e-06	9.22794e-06	0	1.7957e-05	0	0.000114659	1.57444
C7		8.44085e-05	3.84274e-05	2.64621e-05	3.10573e-05	4.15597e-05	1.58016e-06	4.7745e-05	1.70731e-05	1.2902e-06	8.19329e-05	0.000100257	9.60396e-05	5.60615e-05	3.19825e-05	1.48132e-05	2.77344e-05	2.84755e-05	1.4016e-05	2.90981e-05	0.000770014	4.55156e-05	1.93458e-05	5.06398e-05	3.18984e-05	2.73927e-05	1.31756e-05	2.48767e-05	1.65301e-05	4.18188e-05	2.17639e-06	2.71158e-05	4.90173e-05	3.59557e-06	8.32436e-06	1.19954e-05	9.69517e-06	2.27005e-05	5.35771e-05	1.41488e-05	8.9539e-06	7.44483e-06	0.000489939	1.57165
TUBB2A		0.000188908	0.000283172	0.000320214	9.45398e-05	0.000262199	0.000107807	6.56333e-05	7.49866e-05	6.64474e-05	3.81834e-05	0.00011172	0.000159168	0.000288052	0.000186586	4.4607e-05	0.00023831	8.69325e-05	0.000293861	0.00013202	0.00304335	0.000130137	6.85754e-05	8.22324e-05	0.000155679	0.000103793	5.11829e-05	0.000161084	6.44974e-05	9.87831e-05	2.91449e-05	0.00013995	0.00013855	5.33823e-05	0.000106413	5.44369e-05	7.2848e-05	9.03923e-05	0.000127263	3.60672e-05	0.000145165	2.68309e-05	0.00193641	1.57165
APOL1		5.40223e-05	2.4515e-05	1.79133e-05	2.26688e-05	2.12939e-05	2.23953e-05	0	1.03837e-05	0	1.56535e-05	6.41517e-05	3.83398e-05	3.46147e-05	1.34767e-05	2.18855e-05	3.32308e-05	2.50579e-06	2.59365e-05	1.71408e-05	0.000440128	0	9.54291e-06	3.3933e-05	2.15049e-05	0	2.37612e-05	2.408e-05	2.66123e-05	1.46583e-05	0	2.4209e-05	7.00315e-06	0	1.8889e-05	1.60354e-05	1.40305e-05	7.71746e-06	2.77955e-05	3.17749e-06	0	8.88361e-06	0.000281834	1.56166
CANX		1.00094e-05	2.80882e-05	5.38332e-05	1.25205e-05	2.31133e-05	1.15443e-05	0	0	0	1.87935e-06	0	1.62135e-05	2.76366e-05	2.01843e-05	1.12206e-05	1.79173e-05	7.29286e-06	2.47242e-05	2.6526e-05	0.000292704	2.02597e-06	2.07425e-06	1.15672e-05	2.28332e-05	4.13384e-06	7.35447e-06	1.35494e-05	6.99191e-06	0	0	2.07333e-05	8.39248e-06	0	2.17834e-05	6.79062e-06	6.92712e-06	1.24475e-05	2.53115e-05	0	1.63669e-05	0	0.000189283	1.54638
PCOLCE		0.000191075	0.000102913	4.86069e-05	6.95352e-05	0.00016012	3.70539e-05	1.39136e-05	2.67462e-05	3.60635e-05	6.2892e-05	0.000129071	0.000335867	8.98412e-05	5.96524e-05	9.94705e-06	0.000111694	9.23583e-06	8.90939e-05	5.0931e-05	0.00163425	0.000116544	5.65605e-05	7.62309e-05	9.65518e-06	0.000134055	1.39988e-05	5.9371e-05	4.37937e-05	6.44911e-05	1.29492e-05	1.18475e-06	7.50221e-05	9.74762e-06	6.9291e-05	8.62455e-06	1.9605e-05	7.80378e-05	0.000105908	3.37687e-05	3.97778e-05	2.83339e-05	0.00105695	1.5462
RHAG		0	0	3.84147e-06	0	0	2.63081e-06	7.80162e-05	0	2.06775e-06	2.53277e-05	7.9689e-06	0	6.1484e-06	5.76277e-06	2.65447e-05	1.69543e-05	4.75881e-06	1.0714e-05	2.04877e-05	0.000211223	0	0	4.78843e-06	2.51796e-05	0	2.4861e-05	8.1848e-06	1.31869e-05	0	0	1.27604e-05	1.20043e-06	8.8763e-06	0	0	1.59915e-05	0	1.60047e-06	0	2.01051e-05	0	0.000136735	1.54477
TUBB		0.000245048	0.000376269	0.000454243	0.000119407	0.000342739	0.000153874	6.56333e-05	8.61205e-05	8.97415e-05	3.81834e-05	0.000158093	0.000206999	0.000326298	0.000238178	6.53236e-05	0.000295988	0.000109012	0.000445044	0.000153352	0.00396954	0.000132696	8.74809e-05	0.000113885	0.00021909	0.000132134	6.83362e-05	0.000181935	7.27568e-05	0.00013739	5.11702e-05	0.000156025	0.000190328	0.000102273	0.000160196	5.61006e-05	9.68346e-05	0.000153576	0.000162265	7.49779e-05	0.00018815	4.1495e-05	0.0025791	1.53912
MMP3		0.000233652	0.000407687	0.000607431	0.000572489	0.000857406	0.000337596	0.000381094	0.000107864	2.21123e-05	0.00040809	0.000739168	0.000314155	0.000385917	8.4273e-05	8.09775e-05	8.28582e-05	0.000455065	0.000179628	0.000790887	0.00704835	0.000476668	0.00017454	0.000116913	9.14902e-05	5.84678e-05	9.2726e-05	0.000549752	0.000105162	0.000182021	6.40611e-05	0.000251416	0.000278881	0.000130127	0.000596269	0.000120515	0.000327045	4.34714e-05	0.000739802	0.0001595	1.37888e-05	2.36255e-05	0.00459624	1.5335
C1R		0.000505214	0.000276946	0.000224618	0.000226903	0.000342089	0.000136235	0.000249094	0.000129363	3.27887e-05	0.000214292	0.000318589	0.000659912	0.000263683	0.000300179	0.000101059	0.000210973	0.000179393	0.000251198	0.000139644	0.00476217	0.000169774	0.000167861	0.00018671	0.000214764	0.000132896	0.000115828	0.000213748	0.000336602	0.000303811	3.02473e-05	0.000156551	0.000168631	3.81284e-05	0.000164831	9.39052e-05	6.17263e-05	0.000152158	0.000198694	9.08287e-05	6.00324e-05	6.52263e-05	0.00312295	1.52489
LUM		0.00453022	0.00306662	0.0056047	0.00173984	0.00648307	0.00155189	0.000549641	0.00070074	0.000869226	0.00233764	0.00261317	0.00638371	0.00236961	0.00237722	0.000967802	0.00154238	0.000824088	0.00344904	0.00216937	0.05013	0.00116653	0.000690262	0.0017672	0.00184584	0.000696631	0.000959652	0.00307751	0.00105946	0.00112944	0.000548804	0.003063	0.00206585	0.00119052	0.00358861	0.000996783	0.00184182	0.00131225	0.00397632	0.000603086	0.00107982	0.000235426	0.0328948	1.52395
GCGR		7.57377e-05	5.47573e-05	5.74698e-05	5.01817e-05	7.62944e-05	1.33651e-05	2.18763e-05	1.54144e-05	2.28468e-05	5.38772e-05	7.02391e-05	4.48513e-05	6.7382e-05	1.62089e-05	5.05188e-05	0.000146342	3.8214e-05	6.35017e-05	2.97851e-05	0.000968863	2.88693e-05	3.22825e-05	5.52992e-05	3.8279e-05	0	1.86138e-05	5.17872e-05	3.13502e-05	3.34533e-05	7.17385e-06	2.9073e-05	3.06054e-05	1.93552e-05	7.32773e-05	4.54213e-05	3.08882e-05	0	7.1216e-05	1.73075e-05	2.39858e-05	0	0.000638238	1.51803
TXN		2.07498e-05	2.24293e-05	1.7663e-05	2.93727e-05	1.82962e-05	1.38468e-05	0.000101018	2.42397e-05	1.83348e-05	0.000113215	0.000265703	0.000145506	7.26477e-05	3.71574e-05	1.47016e-05	2.51176e-05	3.75666e-05	1.3525e-05	4.45704e-05	0.00103566	5.46979e-05	1.60404e-05	3.35945e-05	7.12693e-05	4.50346e-05	1.65344e-05	9.50994e-05	2.79619e-05	4.62357e-05	2.22442e-05	2.55309e-05	4.71472e-05	5.5645e-06	1.47872e-05	2.43161e-05	7.29772e-06	4.73834e-05	1.36181e-05	2.06125e-05	3.34612e-05	1.65912e-05	0.000685022	1.51186
IGFBP3		4.40455e-05	2.3685e-05	1.71806e-05	1.71715e-05	3.43322e-05	1.12826e-05	0	7.14326e-06	0	1.06383e-05	2.13449e-05	3.29062e-05	2.26553e-05	1.23658e-05	5.50284e-06	1.61876e-05	1.19538e-05	1.17918e-05	1.62514e-05	0.000316438	1.62306e-05	8.56747e-06	1.43191e-05	0	9.59599e-06	1.01403e-05	1.14478e-05	1.00602e-05	1.11892e-05	6.94501e-06	1.54062e-05	2.53454e-06	1.7008e-06	1.65184e-05	2.20874e-05	2.22559e-06	1.42998e-05	2.40315e-05	3.8635e-06	0	8.70849e-06	0.000209872	1.50777
IGKV3D-7		6.61886e-05	9.08215e-05	0.000112832	3.21411e-05	8.5498e-05	2.64814e-05	7.48093e-06	1.77691e-05	0	2.93089e-05	7.89622e-05	0.000160486	2.15607e-05	4.0523e-05	1.79133e-05	3.8435e-05	1.98243e-05	7.6528e-05	0	0.000922754	1.40673e-05	3.27601e-05	2.65037e-05	1.37656e-05	9.29015e-06	1.6115e-05	5.19165e-05	2.0364e-05	1.93463e-05	0	1.17816e-05	4.23042e-05	2.59896e-05	8.01473e-05	2.71866e-05	3.96654e-05	5.47876e-05	8.21333e-05	3.60388e-05	0	9.63705e-06	0.0006138	1.50335
GNB2L1; RACK1		1.2904e-05	3.91806e-05	4.3694e-05	1.5213e-05	2.30638e-05	1.09371e-05	3.35456e-05	1.58225e-05	3.6775e-06	0	2.81105e-05	3.79233e-05	5.06282e-05	3.30424e-05	6.11709e-06	6.26069e-05	2.64705e-05	4.20367e-05	3.98044e-05	0.000524778	1.0502e-05	1.37987e-05	1.31974e-05	7.15054e-05	8.98944e-06	9.23613e-06	1.77415e-05	1.13892e-05	2.19002e-05	0	1.99824e-05	2.17946e-05	5.83751e-06	7.54076e-06	1.22886e-05	1.40782e-05	2.03546e-05	1.75784e-05	6.6182e-06	4.43493e-05	7.2688e-07	0.000349409	1.5019
CD81		4.58745e-06	1.33062e-05	1.09738e-05	5.19757e-06	7.37374e-06	5.28233e-06	0	0	3.86871e-06	7.30812e-06	8.16178e-06	1.44017e-05	3.84426e-06	1.58529e-05	0	0	5.48861e-06	9.19813e-06	9.16443e-06	0.00012401	5.51665e-06	0	2.01758e-06	1.79049e-05	5.12976e-06	3.08682e-06	5.19204e-06	0	5.125e-06	0	0	9.15214e-06	0	0	2.82998e-06	3.32483e-06	0	2.79294e-06	0	2.0528e-05	0	8.26007e-05	1.50132
HSP90B1		5.07246e-05	1.8998e-05	0	1.94266e-05	5.13463e-05	2.15622e-06	1.50816e-06	1.38227e-05	8.19929e-06	5.07585e-06	1.53441e-05	5.96031e-05	4.15936e-05	1.64695e-05	2.93128e-06	2.50155e-06	4.6392e-06	2.23431e-05	0	0.000336683	1.64804e-05	9.06004e-06	2.75097e-06	3.79696e-06	4.7661e-05	0	0	6.55714e-06	1.81983e-05	8.24948e-06	1.0089e-05	2.30009e-05	0	9.84906e-06	5.58102e-06	0	2.3477e-05	5.47416e-06	5.63942e-06	1.48088e-05	1.36609e-05	0.000224335	1.50081
LTBP2		7.26019e-05	0.000129841	0.000241921	0.000121412	0.000438105	9.19178e-05	0.000168469	7.9117e-05	3.73564e-05	0.000448759	0.000275147	0.000155138	0.000263953	0.000232766	2.92125e-05	0.000145679	0.000105089	9.92111e-05	0.000228731	0.00336443	0.000138809	5.7441e-05	3.78088e-05	7.68666e-05	3.53182e-05	4.16706e-05	0.000359339	5.61409e-05	0.000167771	2.17962e-05	0.000267823	0.000119087	3.78672e-05	0.000111776	8.33247e-05	0.000116183	0.000136204	0.000245502	0.000107397	2.31904e-05	2.452e-06	0.00224377	1.49945
PLEC		6.13577e-06	7.46244e-06	1.83408e-05	4.87192e-06	1.71347e-05	0	3.99438e-06	1.16585e-06	0	4.3042e-06	1.09209e-05	1.95286e-05	1.31339e-05	1.11879e-05	3.3618e-06	1.07064e-05	2.72266e-06	7.36249e-06	3.46007e-06	0.000145795	1.75599e-06	1.68526e-06	2.48221e-06	1.51427e-05	0	3.07458e-06	1.01475e-05	5.95907e-06	5.74796e-06	9.67462e-07	7.53468e-06	6.6786e-06	9.84331e-07	4.57094e-06	2.7125e-06	4.01523e-06	3.94892e-06	7.90457e-06	1.47332e-06	9.32101e-06	1.1381e-06	9.7245e-05	1.49925
F11		1.45868e-05	6.18656e-06	4.19219e-06	4.40143e-06	1.21378e-05	0	0	0	0	8.70324e-06	0	0	5.08832e-06	4.25762e-06	0	0	0	4.05251e-06	0	6.36065e-05	0	0	5.63631e-06	4.75553e-06	0	0	4.66853e-06	4.33202e-06	0	0	5.83438e-06	6.71409e-06	0	4.00448e-06	3.13494e-06	0	0	3.40095e-06	0	0	0	4.24812e-05	1.49728
EIF2S3		0	5.60363e-06	4.16991e-06	1.9244e-06	0	0	8.93053e-06	0	0	8.2046e-06	0	6.84658e-06	7.78144e-06	4.33894e-06	0	5.8353e-06	4.71474e-06	0	8.72003e-06	6.70701e-05	3.5657e-06	0	0	1.16123e-05	4.15893e-06	0	3.63968e-06	0	0	0	5.33718e-06	0	0	2.38182e-06	2.81663e-06	0	4.25424e-06	0	0	7.14217e-06	0	4.49086e-05	1.49348
CLEC3B		0.000183131	0.000121329	0.000116595	8.29921e-05	0.00013704	1.83181e-05	2.68084e-05	1.85219e-05	6.21053e-06	7.76994e-05	7.51837e-05	0.000215712	5.79387e-05	5.56645e-05	3.02012e-05	3.43405e-05	3.38085e-05	2.91332e-05	6.24278e-05	0.00138306	6.50881e-05	1.89266e-05	0.000109963	3.38712e-05	4.75581e-05	3.57547e-05	8.09043e-05	2.05545e-05	5.56601e-05	2.35784e-06	5.31861e-05	7.71882e-05	1.00609e-05	4.43874e-05	1.48053e-05	2.19715e-05	4.46179e-05	0.000123617	2.95055e-05	3.13335e-05	6.15733e-06	0.000927469	1.49122
MYH10		7.44754e-05	6.41469e-05	8.56661e-05	3.35135e-05	5.6315e-05	1.98752e-05	3.07508e-05	1.35301e-05	1.24991e-05	3.72574e-05	3.93602e-05	5.88256e-05	4.3762e-05	4.36782e-05	6.77836e-05	3.77514e-05	2.53292e-05	4.65933e-05	3.64101e-05	0.000827523	1.7905e-06	2.9442e-05	0	6.91142e-05	0	2.6143e-05	4.90538e-05	2.52938e-05	2.75554e-05	8.45198e-06	0.000109006	3.10761e-05	2.79546e-05	2.17186e-06	2.8946e-05	4.68633e-05	1.73462e-05	7.79165e-07	1.61243e-05	3.84166e-05	0	0.000555529	1.48961
GSTT1		0	0	0	0	0	0	0	3.03425e-06	3.37089e-06	0	4.74535e-06	0	0	6.55312e-06	0	0	8.63594e-06	0	0	2.63396e-05	3.45676e-06	0	0	0	0	0	0	0	0	1.52376e-06	0	4.20179e-06	2.72545e-06	0	0	0	0	0	3.92209e-06	0	1.85741e-06	1.76873e-05	1.48918
IGHA1		0.00721903	0.00409198	0.00497415	0.00468091	0.00577885	0.00355255	0.0088182	0.00252205	0.00156656	0.00813909	0.0160613	0.0131238	0.00786727	0.00540624	0.0014545	0.00879533	0.00880945	0.00230594	0.00559218	0.120759	0.00380163	0.00697249	0.00617158	0.00407737	0.00378143	0.00394207	0.00475183	0.00607818	0.00763998	0.000173113	0.00377638	0.00289166	0.00150595	0.00437054	0.00251925	0.00469511	0.00206392	0.00582144	0.00301915	0.00105012	0.00199737	0.0811006	1.48901
A1BG		0.0019834	0.000712684	0.00139329	0.00114621	0.00144025	0.000813688	0.000795346	0.000553547	0.000161271	0.000842152	0.00160115	0.00190707	0.00174021	0.000746562	0.000622665	0.000929498	0.000883678	0.000873715	0.000733123	0.0198795	0.000623197	0.000504256	0.00121626	0.000657405	0.00084152	0.000657463	0.000672495	0.000901738	0.000734364	0.00018566	0.000237895	0.000556436	0.00029116	0.0012541	0.00061591	0.000342913	0.00060239	0.00117362	0.000409523	0.000347416	0.00053463	0.0133604	1.48795
P4HB		9.37056e-05	9.24841e-05	0.000108239	3.84847e-05	0.000130257	3.24955e-05	3.80374e-05	3.49698e-05	6.14071e-05	8.24357e-05	3.11491e-05	9.86089e-05	7.81835e-05	4.02945e-05	2.26134e-05	0.000100316	3.14635e-05	9.65226e-05	3.79627e-05	0.00124963	1.48623e-05	3.71617e-05	2.75185e-05	7.08915e-05	8.35387e-05	2.04894e-05	4.56134e-05	2.12055e-05	3.14607e-05	8.55417e-06	4.32055e-05	3.95125e-05	3.03312e-05	4.67848e-05	2.01679e-05	3.43326e-05	3.4612e-05	5.83752e-05	3.86623e-06	0.000161317	6.59506e-06	0.000840396	1.48695
PSME2		2.02828e-06	2.95628e-06	7.60446e-06	3.29686e-06	2.95923e-06	5.86082e-06	0	2.17466e-06	2.1688e-06	3.06151e-06	0	0	0	0	0	2.51564e-06	0	3.96542e-06	0	3.85919e-05	0	1.56295e-06	1.68258e-06	0	1.68761e-06	0	0	2.79878e-06	2.05635e-06	3.27799e-06	2.32439e-06	0	2.90308e-06	4.20742e-06	1.39691e-06	0	0	0	0	0	2.10222e-06	2.60003e-05	1.48429
C4A; C4B		8.97969e-05	9.62512e-05	0.000103778	3.20161e-05	5.36015e-05	7.9156e-05	5.68068e-05	4.07808e-05	3.84949e-06	5.87768e-05	0.000143012	6.72074e-05	7.78556e-05	8.1922e-05	4.18515e-05	9.99032e-05	2.23101e-05	2.7625e-05	7.80712e-05	0.00125457	1.04261e-05	2.92193e-05	5.59027e-05	6.95352e-05	0	4.24213e-05	8.4575e-05	4.51774e-05	1.39705e-05	5.5747e-06	7.37627e-05	5.79506e-05	8.56444e-06	3.25593e-05	0	7.61698e-05	2.70412e-05	0.000115758	3.42065e-05	1.71997e-05	4.69006e-05	0.000846915	1.48134
CILP2		0.00127411	0.001777	0.00186736	0.000564756	0.00238268	0.00100276	0.000906377	0.000494003	0.000526999	0.00345989	0.00278439	0.00236267	0.00360602	0.00168358	0.000312261	0.00142127	0.00148889	0.00169811	0.0020906	0.0317037	0.00119133	0.000299357	0.000582816	0.000318836	0.000341861	0.00092431	0.00422467	0.000246045	0.00122955	9.23797e-05	0.00423622	0.00244868	0.00056827	0.00147057	0.000522103	0.000724037	0.000323811	0.00138543	0.000151899	3.59152e-05	8.71619e-05	0.0214053	1.48112
CHD8		2.90968e-05	6.65719e-05	8.39403e-05	0	0	1.73575e-05	0.000277007	9.00363e-06	6.06404e-06	0.000164059	3.32075e-05	0	0.000559134	3.87949e-05	2.26943e-05	0.000394824	5.16846e-05	1.5061e-05	0.000336847	0.00210535	0	1.52988e-05	8.46897e-05	6.62707e-05	0	7.44176e-05	0.000330872	2.65318e-05	0	0	0.000387833	5.06483e-05	0	2.28589e-05	0.000188527	1.70849e-05	0	0.000132777	0	3.03876e-05	0	0.0014282	1.47413
COMP		0.00396619	0.00657792	0.00705041	0.00529641	0.00694808	0.00458521	0.00943261	0.00192568	0.00163577	0.0142414	0.00959777	0.0105262	0.00612441	0.00541398	0.00167495	0.00419688	0.00315136	0.00192637	0.00579006	0.110062	0.00081167	0.00142163	0.00523673	0.00188909	0.000337744	0.00327597	0.0155898	0.00302081	0.00138517	0.000798494	0.00647895	0.00645467	0.00221396	0.00413512	0.00423445	0.002425	0.00236114	0.00896218	0.00287559	0.000525222	0.00023589	0.0746693	1.47399
MYO1F		0	1.06681e-05	1.74152e-05	0	0	0	3.07536e-05	0	0	1.8751e-05	9.42061e-06	0	1.70265e-05	9.85127e-06	1.01552e-05	8.72608e-06	1.06281e-05	0	5.9611e-06	0.000149357	0	7.02279e-06	1.26119e-05	0	0	9.25149e-06	1.39695e-05	8.34504e-06	0	0	6.98602e-06	4.37713e-06	0	0	0	9.36863e-06	0	1.24165e-05	3.39389e-06	6.18245e-06	7.46951e-06	0.000101395	1.47302
RPS3		9.55959e-06	2.11965e-05	1.47929e-05	6.03868e-06	1.57562e-05	2.86766e-06	5.99358e-06	4.14352e-06	3.32037e-06	0	1.79605e-05	1.75718e-05	8.96687e-06	0	3.21285e-06	2.12748e-05	8.56684e-06	9.31252e-06	1.29681e-05	0.000183503	8.99575e-06	8.53961e-06	0	2.17382e-05	5.17923e-06	3.21434e-06	3.8808e-06	5.5758e-06	1.33298e-05	1.27412e-06	0	9.90559e-06	2.29027e-06	2.4591e-06	2.71664e-06	5.19093e-06	4.73609e-06	4.60697e-06	4.1974e-06	1.4664e-05	2.16514e-06	0.00012466	1.47203
HSPA5		2.09383e-05	1.4504e-05	2.47891e-05	7.69311e-06	2.34855e-05	6.90421e-06	0	2.0978e-06	6.25438e-07	3.23712e-06	1.24554e-05	1.30781e-05	1.53065e-05	1.18858e-05	1.15131e-05	1.41725e-05	0	2.19407e-05	0	0.000204627	3.13627e-06	9.61231e-06	5.89485e-06	2.7532e-05	4.0889e-06	8.12769e-06	1.26871e-06	4.27089e-06	1.94633e-06	3.37454e-06	6.73486e-06	0	3.09822e-06	1.40919e-05	0	2.42464e-06	1.01674e-05	1.47577e-06	0	2.52273e-05	6.93078e-06	0.000139403	1.46788
LTBP1		0	1.49342e-05	0	0.000181581	6.9421e-06	1.17172e-05	5.9784e-05	0	6.60688e-06	0.000102891	0	4.11126e-05	0	6.6218e-05	1.52194e-05	0	1.41731e-05	1.50311e-05	2.42015e-05	0.000560412	3.60964e-06	2.90784e-05	0	1.88332e-05	5.5061e-05	1.15272e-05	0	7.6459e-05	4.72057e-05	3.04566e-06	3.24818e-05	0	4.66746e-06	9.5686e-06	6.11625e-06	7.0645e-06	9.58265e-07	0	0	7.41149e-05	2.11596e-06	0.000381907	1.4674
RAC1/3		2.72311e-06	3.63075e-06	4.48215e-06	2.12447e-06	5.41085e-06	5.26474e-06	4.77222e-06	2.47462e-06	7.74218e-06	0	3.81522e-06	6.47351e-06	4.03094e-06	1.95291e-06	3.34683e-06	3.16018e-06	3.06817e-06	3.75628e-06	4.69756e-06	7.29267e-05	0	9.64989e-07	3.31868e-06	7.2736e-06	2.29045e-06	2.25846e-06	1.76885e-06	2.67826e-06	0	1.97508e-06	3.60017e-06	3.81314e-06	2.23842e-06	2.01733e-06	1.7576e-06	1.33341e-06	8.21124e-07	2.01564e-06	6.5481e-07	2.91966e-06	6.03072e-06	4.97304e-05	1.46644
WDR1		8.27753e-06	1.24524e-05	1.94587e-05	1.24859e-05	8.57262e-06	7.37934e-06	1.68152e-05	0	0	0.000111933	2.29381e-05	1.84115e-05	2.62806e-05	1.25767e-05	1.87964e-05	1.28422e-05	1.92259e-05	1.4897e-05	1.91643e-05	0.000362507	5.46731e-06	0	1.94621e-05	2.9081e-05	0	2.26407e-05	1.33766e-05	5.82269e-06	8.23685e-06	0	2.89538e-05	2.08817e-05	7.76115e-06	1.39538e-05	6.21313e-06	1.1416e-05	1.24078e-05	2.24692e-05	0	1.91264e-05	0	0.00024727	1.46604
GLUD1		1.42542e-05	2.2116e-05	4.52538e-05	1.15877e-05	1.66604e-05	8.79108e-06	3.4587e-05	6.40044e-06	4.271e-06	3.62614e-05	2.20778e-05	3.8341e-05	3.51392e-05	2.37904e-05	9.08183e-06	2.70751e-05	1.31797e-05	2.00446e-05	4.13845e-05	0.000430297	1.875e-05	1.15668e-05	1.15177e-05	3.59998e-05	1.41501e-05	9.83024e-06	2.9351e-05	7.58395e-06	8.95568e-06	2.33637e-06	2.71079e-05	2.85641e-05	5.34181e-06	1.02063e-05	9.20883e-06	1.30328e-05	8.85232e-06	1.67779e-05	5.87823e-06	1.70239e-05	1.84873e-06	0.000293884	1.46417
AGT		0.000339519	0.000260115	0.00015412	0.000228675	0.000362921	0.000220941	1.70099e-06	9.0798e-05	3.06071e-05	4.57165e-06	0.000205407	0.000198174	8.83251e-05	0.00018975	5.01753e-05	5.50193e-05	6.96465e-05	0.000139078	1.91679e-05	0.00270871	0.00015444	0.000155534	0.00015429	5.82765e-05	5.2576e-05	4.75545e-05	3.90723e-05	0.000135673	0.000253292	5.23149e-05	2.84402e-05	6.07322e-05	5.35758e-05	0.000152461	2.64407e-05	1.5937e-05	0.000107548	0.00012905	6.79993e-05	1.78978e-05	8.80663e-05	0.00185117	1.46324
IGHV3-7		4.12964e-05	4.47979e-05	5.00964e-05	1.64285e-05	1.28639e-05	9.43392e-06	0	1.4185e-05	5.53808e-06	2.30591e-05	6.94242e-05	4.27724e-05	0	1.53225e-05	2.47487e-05	9.46864e-06	1.00865e-05	4.05854e-05	1.06224e-05	0.00044073	0	0	1.91525e-05	1.70466e-05	0	2.17106e-05	1.78068e-05	2.89932e-05	7.19045e-06	2.048e-06	3.65392e-06	1.51925e-05	2.17856e-05	1.90455e-05	2.21202e-05	2.64104e-05	2.85779e-05	2.22396e-05	1.09116e-05	8.24819e-06	9.12695e-06	0.00030126	1.46295
METTL7A		9.7265e-06	1.67813e-05	2.00197e-05	0	1.50088e-05	0	2.78234e-05	7.77941e-06	0	0	2.63041e-05	1.88458e-05	1.72771e-05	1.16346e-05	1.34248e-05	1.91167e-05	0	6.85139e-06	2.03613e-05	0.000230955	2.01029e-06	0	1.39859e-05	1.50748e-05	0	2.24137e-06	2.23662e-05	0	3.67727e-06	0	2.32801e-05	1.54832e-05	5.66728e-06	3.8797e-06	5.49963e-06	1.08895e-05	5.06302e-06	1.27284e-05	0	1.62255e-05	0	0.000158072	1.46107
MMP10		1.68074e-05	2.61954e-05	6.13434e-05	2.19407e-05	6.26779e-05	1.43125e-05	0	2.7958e-06	0	4.17779e-05	4.58065e-05	1.29365e-05	1.70783e-05	0	1.35314e-05	0	1.19976e-05	8.98041e-06	4.204e-05	0.000400222	6.9802e-06	0	1.10415e-05	9.31035e-06	0	8.79265e-06	3.52943e-05	0	0	0	2.08529e-05	9.55219e-06	1.14547e-05	5.4141e-05	9.48048e-06	5.015e-05	0	4.20902e-05	4.82271e-06	0	0	0.000273963	1.46086
C1QBP		0	0	1.54567e-05	0	1.0692e-05	0	1.80272e-05	4.01183e-06	0	0	1.06456e-05	9.31993e-06	2.41599e-05	1.12621e-05	0	1.8726e-05	5.48198e-06	1.25655e-05	1.48385e-05	0.000155187	8.98972e-06	8.23938e-06	0	9.13206e-06	1.31877e-05	0	0	0	7.2215e-06	0	4.40272e-06	2.02506e-05	0	5.00128e-06	0	0	9.86028e-06	9.57954e-06	0	1.05181e-05	0	0.000106383	1.45876
ANKRD20A1		2.17105e-05	3.04263e-05	2.76599e-05	1.88607e-05	3.79829e-05	9.90952e-06	5.7919e-06	1.75862e-05	1.17497e-05	0	1.64281e-05	2.70695e-05	5.48927e-05	1.78784e-05	0	5.82919e-05	1.00603e-05	2.51489e-05	2.15366e-05	0.000412984	2.95386e-05	2.36934e-05	6.14116e-06	6.02242e-06	4.68721e-05	0	1.39435e-05	6.49659e-06	3.34088e-05	5.60334e-06	2.42552e-05	1.72069e-05	0	1.29647e-05	0	0	1.01566e-05	1.88953e-05	5.47162e-06	1.06917e-05	1.24535e-05	0.000283816	1.45511
CCT4		4.74376e-06	8.0414e-06	1.26276e-05	0	9.73966e-06	6.04637e-06	0	8.03946e-06	4.31039e-06	1.1269e-05	7.31669e-06	9.3979e-06	1.41712e-05	7.92416e-06	5.51994e-06	1.92022e-05	0	1.12615e-05	1.17668e-05	0.000151378	0	5.50213e-06	6.89403e-06	8.5709e-06	4.45513e-06	5.52861e-06	0	4.07685e-06	8.138e-06	0	1.23078e-05	1.07915e-05	0	8.49986e-06	0	9.4086e-06	7.12777e-06	5.39037e-06	0	3.7017e-06	3.66279e-06	0.000104056	1.45477
APOA4		0.00126478	0.00146357	0.00151386	0.000327578	0.0019429	0.000464534	0.00053753	0.0002779	0.000168651	0.000861516	0.000731329	0.00156464	0.000979616	0.000588486	0.000312225	0.00069057	0.000430788	0.000458079	0.000898555	0.0154771	0.000777762	0.000432904	0.000617401	0.000403954	0.000507746	0.000420578	0.000926686	0.000433103	0.00050745	0.000140076	0.000582547	0.000635516	0.000209013	0.000907677	0.000426505	0.000694478	0.00036653	0.000734516	0.000388658	0.000335836	0.000205209	0.0106541	1.45268
HP		0.0048629	0.000643911	0.00197894	0.000841183	0.0025358	0.000412556	0.000878804	0.00112922	8.36475e-05	0.00121049	0.00283651	0.00308686	0.00388115	0.000384981	0.000732459	0.00130015	0.000833721	0.00156725	0.00114573	0.0303463	0.000164062	0.000868822	0.000473236	0.000626974	0.000319368	0.000822502	0.000242025	0.00228982	0.00207985	0.000434438	0.001233	0.00079328	0.000376575	0.0031633	0.000355719	0.000796408	0.000572254	0.00329814	0.000556833	0.000323661	0.00116066	0.0209509	1.44845
AFM		0.000335117	0.000237337	0.000310593	0.000344647	0.000207709	0.000172433	0.000509377	0.000109834	3.3161e-05	0.000389225	0.000412841	0.000375733	0.00030877	0.000217314	0.000103569	0.00016536	0.000246078	0.000212707	0.000193756	0.00488556	0.000267105	0.000221469	0.000161192	0.000134904	0.000141607	0.00013044	0.000157097	0.000255987	0.000271	6.36973e-05	9.44936e-05	0.000136097	4.55504e-05	0.00019459	0.000157702	0.000137467	0.000203314	0.000223521	0.000103791	0.000200288	7.73341e-05	0.00337865	1.44601
RIMKLB		6.61e-05	3.95002e-05	3.01945e-05	3.57552e-06	7.68207e-05	0	0	0	0	8.66659e-06	8.72566e-06	9.65237e-05	1.45274e-05	2.45865e-05	0	7.496e-06	2.1039e-05	0	0.000150806	0.000548562	0.000107611	1.47104e-05	0	0	0	8.73325e-06	6.78411e-05	0	2.31516e-05	0	4.59562e-05	6.28183e-05	0	0	0	0	2.34968e-05	0	1.71909e-05	1.02081e-05	0	0.000381717	1.43709
IGHG1		0.0278027	0.0181348	0.0146958	0.014768	0.0200959	0.00728247	0.0196105	0.00781622	0.00311586	0.018155	0.0242723	0.0237293	0.0272962	0.0118827	0.00758074	0.0243554	0.00753477	0.0137894	0.0132345	0.305152	0.00722772	0.00805872	0.0135019	0.00732053	0.00278973	0.00902459	0.0177859	0.0101576	0.0102211	0.00163096	0.0108537	0.0157641	0.00663325	0.0111555	0.0121233	0.0102168	0.0101702	0.025681	0.0131919	0.00347828	0.00591107	0.212898	1.43333
CD9		2.13425e-05	2.44724e-05	6.06563e-05	1.1956e-05	3.87534e-05	1.435e-05	0	8.14783e-06	1.01905e-05	1.46617e-05	0	2.60004e-05	8.25153e-06	2.64062e-05	2.9256e-05	6.55274e-06	6.49692e-06	1.84974e-05	1.88772e-05	0.000344869	0	0	1.10211e-05	1.64771e-05	0	1.31147e-05	3.05875e-05	7.49127e-06	8.05137e-06	7.56421e-06	2.98624e-05	1.52692e-05	8.04223e-06	1.47585e-05	4.81193e-06	1.99361e-05	1.14219e-05	2.25503e-05	5.1041e-06	1.47539e-05	0	0.000240818	1.43207
C8A		0.00033233	0.000213201	0.00027112	0.00022382	0.000409741	0.000141058	0.000165438	0.000104727	4.81419e-05	0.000326923	0.000322889	0.000421403	0.000302331	0.00023664	0.000115699	0.000168396	0.000183018	0.00020272	0.000187196	0.00437679	0.000177926	0.000127618	0.000219389	0.000207472	8.45953e-05	0.000149883	0.000139042	0.000201	0.000175922	3.34533e-05	0.000203203	0.000177286	5.7416e-05	0.000217982	0.00014991	0.000103095	0.000112225	0.0002545	7.28115e-05	0.000102581	9.11322e-05	0.00305844	1.43105
GMPR		0	1.28388e-05	0	1.31838e-05	0	1.69704e-05	1.01697e-05	7.89344e-06	1.45432e-05	1.63588e-05	2.38468e-05	5.33968e-05	5.52117e-06	1.13603e-05	1.71345e-05	9.83499e-06	1.13943e-05	1.3771e-05	1.51666e-05	0.000253385	0	0	0	1.36843e-05	0	1.99871e-05	1.17981e-05	1.72507e-05	0	9.81826e-06	8.31688e-06	1.10113e-05	1.55687e-05	0	1.3096e-05	1.01371e-05	5.44681e-06	0	1.20431e-05	1.39366e-05	1.498e-05	0.000177075	1.43094
FBLN1		0.000271354	0.000227737	0.000487405	0.000215241	0.000197461	0.000131596	0.000260999	0.000156746	8.89921e-05	0.00037577	0.00020986	0.000481389	0.000318102	0.000253312	9.55402e-05	0.000299771	0.000132745	0.000288668	0.000323782	0.00481647	0.000414172	0.000128018	0.000259754	0.000173359	0.000147528	9.52987e-05	0.000362372	0.000190111	0.000201144	3.86835e-05	0.0001683	0.000169548	3.02487e-05	0.000170698	8.99137e-05	8.73804e-05	0.000161815	0.000201765	0.000133271	0.000102101	4.72332e-05	0.00337272	1.42807
IGLC1		0.00016785	8.36193e-05	0.000201385	5.33446e-05	9.4943e-05	3.91832e-05	4.48052e-06	3.58099e-05	1.12505e-05	3.67021e-05	0.000137026	0.000160184	8.49756e-05	9.35363e-05	8.52925e-05	9.10435e-05	1.89383e-05	0.00017434	3.23093e-05	0.00160621	3.80936e-05	1.52651e-05	9.0028e-05	7.27477e-05	3.09819e-05	4.05563e-05	4.6092e-05	6.60504e-05	5.93111e-05	4.96771e-06	4.53002e-05	4.62918e-05	6.04363e-05	9.69764e-05	9.21503e-05	9.04618e-05	8.46769e-05	3.68087e-05	5.17541e-05	2.20134e-05	3.53292e-05	0.00112629	1.42611
IGHG3		0.00430995	0.000950989	0.00141692	0.000947256	0.00104728	0.000333656	0.0033603	0.000768046	0.000312382	0.0037903	0.00282594	0.00276458	0.00447452	0.00103327	0.000347382	0.00238806	0.000447895	0.000893758	0.000374757	0.0327873	0.00138741	0.000753237	0.00200839	0.000733105	0.000375076	0.000608227	0.00215517	0.000999283	0.000967131	6.41937e-05	0.00154858	0.00189595	0.000340945	0.00157375	0.00116096	0.00185191	0.000880028	0.00210929	0.000651625	0.000304196	0.000725641	0.0230941	1.41973
ITIH2		0.00163884	0.00104896	0.000985001	0.000711558	0.00134991	0.000878413	0.000104894	0.000421918	0.000222641	0.000139212	0.000776696	0.0010505	0.000591017	0.000634718	0.000415668	0.000607238	0.000282722	0.00100469	0.000225068	0.0130897	0.000504163	0.000488966	0.00064874	0.000233029	0.000496072	0.000281176	0.000366951	0.000750542	0.000664495	0.000142598	0.00039339	0.00033973	0.000168698	0.00115401	0.000307076	0.00023551	0.000603269	0.000767471	0.000221459	0.00012271	0.000334416	0.00922447	1.41901
IGKV3D-20		3.07866e-05	2.09832e-05	2.35806e-05	7.05657e-06	1.30919e-05	6.17692e-06	3.46958e-06	1.06214e-05	5.05217e-06	5.40558e-06	2.70167e-05	2.60055e-05	2.93585e-06	1.90989e-05	1.49367e-05	5.25317e-06	1.09268e-05	1.66706e-05	0	0.000249069	3.30778e-06	0	9.10887e-06	4.96433e-06	1.96563e-06	8.67315e-06	9.15254e-06	1.21481e-05	1.16353e-05	2.06447e-06	1.53626e-06	8.33186e-06	1.49253e-05	2.59219e-05	1.78128e-05	9.12315e-06	1.55855e-05	0	7.68434e-06	0	1.16051e-05	0.000175546	1.41882
ANXA1		0.000446333	0.000513421	0.00138846	0.00023034	0.000644668	0.000254069	0.000136053	0.000103276	8.34276e-05	0.00038886	0.000271253	0.000510311	0.000369251	0.00050975	0.00027005	0.000215344	0.000172712	0.000786629	0.000257202	0.00755141	0.00015092	0.000150325	0.000260449	0.000491595	0.000117769	0.000181669	0.000446405	0.00011882	0.000145583	6.44397e-05	0.000322013	0.000295667	0.000251487	0.00036065	0.000178215	0.000528919	0.00012656	0.000523692	8.87685e-05	0.000473031	5.20073e-05	0.00532899	1.41705
ADH1A		0	0	1.72071e-05	0	0	0	7.37876e-05	5.79767e-06	0	7.41551e-06	0	0	0	0	0	1.76841e-05	3.77324e-06	0	0	0.000125665	0	0	3.65122e-06	0	0	0	4.63589e-06	0	0	0	7.01503e-06	0	0	0	0	0	0	0	0	7.34818e-05	0	8.8784e-05	1.4154
ADH1B		0	0	1.72071e-05	0	0	0	7.37876e-05	5.79767e-06	0	7.41551e-06	0	0	0	0	0	1.76841e-05	3.77324e-06	0	0	0.000125665	0	0	3.65122e-06	0	0	0	4.63589e-06	0	0	0	7.01503e-06	0	0	0	0	0	0	0	0	7.34818e-05	0	8.8784e-05	1.4154
ADH1C		0	0	1.72071e-05	0	0	0	7.37876e-05	5.79767e-06	0	7.41551e-06	0	0	0	0	0	1.76841e-05	3.77324e-06	0	0	0.000125665	0	0	3.65122e-06	0	0	0	4.63589e-06	0	0	0	7.01503e-06	0	0	0	0	0	0	0	0	7.34818e-05	0	8.8784e-05	1.4154
PTRF; CAVIN1		2.73635e-05	2.63179e-06	2.79794e-06	1.86696e-05	4.0594e-05	1.87129e-06	0	4.33903e-06	3.19786e-06	0	0	1.16804e-05	4.87987e-06	0	0	4.21325e-06	4.76415e-06	2.49977e-06	0	0.000129502	1.74122e-05	1.00718e-05	0	0	1.27665e-05	0	2.52972e-06	0	1.14506e-05	1.94341e-06	0	3.81254e-06	0	4.86134e-06	0	0	3.82532e-06	0	0	2.29754e-05	0	9.16489e-05	1.41303
SERPINC1		0.00220669	0.000687637	0.0010462	0.000905404	0.00143264	0.000353206	0.000157901	0.00038235	7.75961e-05	0.000311653	0.000572196	0.000874719	0.00048471	0.000698072	0.000278184	0.000687404	0.000254141	0.000498929	0.000410867	0.0123205	0.000465447	0.000266719	0.000677438	0.000188783	0.000239279	0.000244787	0.000667784	0.00023393	0.000369521	9.08685e-05	0.000605612	0.000310178	0.000173599	0.00110803	0.000275777	0.000414689	0.000587143	0.00133897	0.000215208	7.41281e-05	0.000197521	0.00874541	1.4088
IGLL5		0.000531633	0.000268562	0.000457303	0.00012576	0.000282214	9.10988e-05	3.3198e-05	0.000102156	3.29676e-05	0.000119249	0.000347609	0.000353818	0.00023806	0.000223612	0.000175068	0.000210365	6.56976e-05	0.000345429	9.21001e-05	0.0040959	9.93703e-05	7.19039e-05	0.000225525	0.000151765	7.46502e-05	0.000103305	0.000200853	0.00017134	0.000149357	1.38319e-05	0.000133189	0.000125133	0.00012212	0.000273554	0.000176572	0.000185051	0.000211158	0.000198697	9.18142e-05	5.98657e-05	6.88091e-05	0.00290787	1.40856
CCT7		3.36664e-06	7.53065e-06	4.73883e-06	2.99158e-06	4.81724e-06	3.81886e-06	0	2.95091e-06	3.67922e-06	8.59868e-06	8.54299e-06	7.43299e-06	1.43656e-05	4.43037e-06	6.53966e-06	6.56733e-06	7.04793e-06	4.22822e-06	7.55661e-06	0.000109204	3.60138e-06	0	7.41702e-06	9.71303e-06	3.41118e-06	9.24945e-06	7.02909e-06	2.94061e-06	0	3.12934e-06	1.28038e-05	5.80217e-06	2.53579e-06	0	0	0	0	3.53074e-06	1.23017e-06	0	5.14013e-06	7.75339e-05	1.40847
ITIH3		0.000134441	0.000103783	5.7579e-05	2.80799e-05	5.40359e-05	5.3545e-05	0	2.38784e-05	1.80825e-05	4.4498e-06	4.2581e-06	3.83568e-06	0.000112865	4.26514e-05	1.99809e-05	7.86647e-05	3.85686e-05	6.52711e-05	7.45131e-06	0.000851422	1.99791e-05	2.85468e-05	5.31211e-05	3.75209e-05	2.32962e-05	2.34255e-05	2.96102e-05	4.71249e-05	2.41437e-05	6.07101e-06	5.43937e-06	2.07134e-05	1.46337e-05	7.59606e-05	3.89471e-05	4.66382e-06	2.79946e-05	4.52532e-05	1.72997e-05	2.81521e-05	3.28016e-05	0.000604699	1.40801
TTR		0.00390163	0.00335918	0.00332052	0.00223311	0.00416054	0.00183227	0.000289392	0.00105475	0.000467659	0.00082747	0.00206026	0.00179759	0.000964484	0.00119561	0.00183522	0.00144323	0.000579636	0.00253021	0.00089306	0.0347458	0.000859476	0.00113547	0.0020805	0.000929462	0.00102479	0.00117216	0.00141559	0.00147747	0.00153077	0.000595581	0.000987017	0.000773671	0.000722501	0.00256653	0.000762986	0.00154376	0.000734679	0.00160752	0.00112324	0.000727141	0.0010203	0.0247906	1.40157
UBA1		3.10716e-05	2.71776e-05	3.73667e-05	2.70403e-05	4.63101e-05	1.86797e-05	2.92635e-05	4.83818e-06	1.14681e-05	2.78671e-06	3.06994e-05	4.73318e-05	6.2593e-05	2.87794e-05	2.11354e-05	4.39129e-05	1.25133e-05	3.6999e-05	2.77594e-05	0.000547726	1.95419e-05	1.50699e-05	3.58065e-05	1.43008e-05	2.00199e-05	2.32374e-05	3.8257e-05	1.26741e-05	2.18447e-05	2.3805e-06	3.34455e-05	1.92598e-05	9.35941e-06	2.38382e-05	8.93212e-07	2.07656e-05	2.31721e-05	3.28885e-05	4.15536e-06	1.5609e-05	4.88198e-06	0.000391401	1.3994
SERPINA1		0.0148224	0.0111265	0.0150179	0.007109	0.0129765	0.0061014	0.00161762	0.00329603	0.00152856	0.00361616	0.00571706	0.00761709	0.00757221	0.00724735	0.00503249	0.00702191	0.00310845	0.00604437	0.00252014	0.129093	0.00232955	0.00441206	0.00907829	0.00351149	0.00278677	0.00415141	0.00583633	0.0055993	0.00455714	0.00106098	0.00360264	0.00470855	0.00375309	0.00878858	0.00204279	0.00471418	0.00438508	0.00890206	0.00324651	0.00208165	0.00281634	0.0923648	1.39764
SAR1A		6.03791e-06	5.41719e-06	7.56867e-06	2.98423e-06	7.84077e-06	4.32332e-06	0	2.08228e-06	1.80193e-06	0	4.51889e-06	6.1581e-06	7.34031e-06	7.0178e-06	4.22869e-06	0	0	6.7019e-06	3.16755e-06	7.71895e-05	0	0	2.23496e-06	9.32463e-06	0	2.7383e-06	1.12475e-06	1.99836e-06	0	0	5.70719e-06	3.80181e-06	2.82193e-06	3.91126e-06	0	2.54686e-06	3.50072e-06	3.71224e-06	0	1.18826e-05	0	5.53055e-05	1.39569
APOA2		0.00473278	0.00454168	0.00399752	0.00261298	0.00574401	0.00216484	0.00150144	0.00135303	0.000526673	0.00164309	0.00523837	0.00482918	0.00368411	0.00264023	0.00259604	0.00313812	0.00176351	0.00295368	0.00164773	0.057309	0.000984185	0.00128872	0.00320118	0.00125177	0.00145029	0.00229539	0.00362023	0.00302871	0.00324771	0.00061829	0.00135155	0.00160343	0.000894554	0.00361659	0.00190839	0.00199047	0.00200175	0.00310033	0.00158977	0.000670172	0.00146633	0.0411798	1.39168
RPSA		3.33093e-05	3.82638e-05	3.0801e-05	1.52996e-05	4.40473e-05	2.09038e-05	0	1.35e-05	1.23706e-05	0	2.81494e-05	5.84447e-05	4.06985e-05	1.14751e-05	0	3.75394e-05	0	3.22191e-05	1.45331e-05	0.000431555	2.84631e-05	8.24363e-06	1.66709e-05	2.53615e-05	2.90868e-05	0	6.97684e-06	6.12486e-06	3.12742e-05	7.8923e-06	1.88606e-05	1.06155e-05	1.00878e-05	2.47921e-05	0	3.43721e-06	1.79162e-05	2.99367e-05	0	2.90345e-05	5.5263e-06	0.000310301	1.39076
CAND1		2.07266e-05	1.8898e-05	1.48194e-05	2.40293e-05	2.1024e-05	2.27395e-05	0	1.85001e-05	1.82341e-05	0	6.6051e-06	2.77332e-06	1.38772e-05	1.64722e-05	6.24791e-06	9.31508e-06	9.22554e-06	1.42649e-05	1.72707e-05	0.000255023	7.75404e-06	9.14662e-06	1.30912e-05	8.47259e-06	0	3.07076e-06	9.55101e-06	6.69821e-06	0	1.0416e-05	1.24921e-05	1.28793e-05	6.09775e-06	1.27695e-05	4.18788e-06	2.56622e-06	2.00671e-05	1.51228e-05	1.1324e-05	3.93736e-06	1.41087e-05	0.000183753	1.38786
RPLP0P6		0	1.89169e-05	3.78994e-05	1.40754e-05	2.12712e-05	1.60528e-05	0	1.36498e-05	1.25447e-05	0	1.97042e-05	4.16863e-05	5.25495e-05	3.03189e-05	0	3.21664e-05	1.26811e-05	4.70465e-05	8.89644e-06	0.000379459	5.27884e-06	1.74578e-05	0	7.43495e-05	3.09854e-05	0	0	1.06223e-05	3.1904e-05	2.26804e-06	6.88986e-06	2.44396e-05	6.70468e-06	5.22046e-06	6.42216e-06	0	1.9915e-05	0	0	3.11267e-05	0	0.000273584	1.38699
RPLP0		0	1.89169e-05	3.78994e-05	1.40754e-05	2.12712e-05	1.60528e-05	0	1.36498e-05	1.25447e-05	0	1.97042e-05	4.16863e-05	5.25495e-05	3.03189e-05	0	3.21664e-05	1.26811e-05	4.70465e-05	8.89644e-06	0.000379459	5.27884e-06	1.74578e-05	0	7.43495e-05	3.09854e-05	0	0	1.06223e-05	3.1904e-05	2.26804e-06	6.88986e-06	2.44396e-05	6.70468e-06	5.22046e-06	6.42216e-06	0	1.9915e-05	0	0	3.11267e-05	0	0.000273584	1.38699
PRPH		0.000391175	0.0003563	0.0010073	0.000184536	0.000602378	0.000163149	4.59286e-05	8.95492e-05	8.41102e-05	0.000257767	0.000214025	0.000515866	0.000356647	0.000271762	8.82668e-05	0.000373318	8.40964e-05	0.000702628	0.000214172	0.00600297	0.000158614	0.000114013	0.000121396	0.000549849	0.000343109	0.000116147	0.000339531	7.07661e-05	0.000165989	5.60441e-05	0.000216305	0.000173842	6.04032e-05	0.000272972	6.85254e-05	0.000196718	0.000140683	0.000229623	3.07325e-05	0.000865633	4.51192e-05	0.00433602	1.38444
PGLYRP2		0.000494479	0.000406544	0.000451984	0.000218457	0.000443227	0.000262403	0.000207398	0.000168761	6.9677e-05	0.000262857	0.000422639	0.000518514	0.000318548	0.000342572	0.000133247	0.000243537	0.000215178	0.000221536	0.000227732	0.00562929	0.000260463	0.00020686	0.00028688	0.000172199	0.000131202	0.00013504	0.000278667	0.000229937	0.000283122	6.52429e-05	8.85715e-05	0.000261612	0.000112614	0.00018779	0.000242393	0.000162043	0.00020466	0.000430611	0.000158218	8.36703e-05	8.63485e-05	0.00406815	1.38375
RAB10		2.18157e-06	2.13463e-06	7.15567e-06	0	3.00352e-06	4.17425e-06	0	0	0	4.19909e-06	0	0	2.67419e-06	2.21603e-06	4.71141e-06	0	0	3.33843e-06	1.14947e-06	3.69383e-05	2.11433e-06	0	1.83657e-06	3.53854e-06	0	2.14661e-06	1.09279e-06	0	0	0	3.42803e-06	6.81168e-07	0	3.88277e-06	0	3.13708e-06	1.24004e-06	0	0	3.62541e-06	0	2.67233e-05	1.38225
ANXA7		0	1.09851e-05	0	0	9.27897e-06	4.90953e-06	9.37786e-06	6.59243e-06	0	1.62736e-05	0	1.65562e-05	1.8803e-05	9.06394e-06	8.88562e-06	7.96596e-06	8.50881e-06	0	1.0438e-05	0.000137639	0	0	0	8.76843e-06	7.70933e-06	5.28789e-06	0	8.7641e-06	1.22e-05	3.87054e-06	6.60122e-06	1.24424e-05	0	0	1.26379e-05	0	0	5.12209e-06	5.39185e-06	5.1988e-06	5.64806e-06	9.96426e-05	1.38133
MYL12A		1.65721e-05	1.23763e-05	2.73843e-05	6.27009e-06	1.43793e-05	5.12689e-06	0	0	2.81153e-06	7.61672e-06	4.8461e-06	2.90913e-05	3.04109e-05	0	1.06017e-05	7.82829e-06	6.51573e-06	1.36775e-05	2.75745e-05	0.000223083	1.01402e-05	9.50937e-06	1.31351e-05	0	1.46923e-05	0	1.19743e-05	0	1.03254e-05	0	4.72798e-05	4.15646e-06	0	8.90995e-06	0	7.91363e-06	0	1.83754e-05	0	5.37261e-06	0	0.000161785	1.37889
MYL12B; MYL12A		1.65721e-05	1.23763e-05	2.73843e-05	6.27009e-06	1.43793e-05	5.12689e-06	0	0	2.81153e-06	7.61672e-06	4.8461e-06	2.90913e-05	3.04109e-05	0	1.06017e-05	7.82829e-06	6.51573e-06	1.36775e-05	2.75745e-05	0.000223083	1.01402e-05	9.50937e-06	1.31351e-05	0	1.46923e-05	0	1.19743e-05	0	1.03254e-05	0	4.72798e-05	4.15646e-06	0	8.90995e-06	0	7.91363e-06	0	1.83754e-05	0	5.37261e-06	0	0.000161785	1.37889
ITGA2B		8.85236e-05	2.53646e-05	8.1213e-05	1.6207e-05	3.3699e-05	2.97943e-05	0.000154969	3.73665e-05	3.17952e-05	8.29377e-05	4.66922e-05	5.75423e-05	0.000152212	2.19419e-05	0.000250104	6.88205e-05	3.8846e-05	5.45773e-05	0.000138102	0.00141071	2.10076e-05	1.21857e-05	4.24298e-05	0.000119615	5.2003e-05	4.65682e-05	3.70353e-05	4.54169e-05	2.27666e-05	2.7183e-05	0.00015012	7.38257e-05	2.10649e-05	3.05822e-05	3.13539e-05	6.23446e-05	4.44274e-05	5.25875e-05	2.14455e-05	9.68457e-05	1.60427e-05	0.00102685	1.37382
COL14A1		6.42488e-05	0.00010028	3.19857e-05	1.28045e-05	2.99434e-06	2.11858e-06	5.50324e-05	8.31479e-06	4.04473e-05	8.14765e-05	9.65149e-05	8.60781e-05	5.39624e-05	4.27883e-05	2.09499e-05	2.78829e-05	3.7281e-05	2.13714e-05	6.89702e-05	0.000855502	4.47445e-05	2.0431e-05	3.23901e-05	3.08026e-05	2.17422e-05	2.23709e-05	7.59218e-05	6.12538e-05	6.36351e-05	3.80654e-06	2.99575e-05	0.000131465	8.51073e-06	8.17478e-06	6.20474e-06	7.75456e-06	7.21957e-06	3.77276e-05	5.76111e-06	4.71482e-06	0	0.000624589	1.3697
PADI4		5.73971e-06	1.27394e-05	2.05699e-05	3.44477e-06	0	5.96348e-06	7.29711e-05	0	0	3.50002e-05	8.00378e-06	1.12805e-05	1.42643e-05	1.54176e-05	1.45374e-05	2.60058e-06	1.38392e-05	1.20487e-05	1.97173e-05	0.000268138	0	1.49716e-05	1.2824e-05	2.64497e-05	2.48378e-06	6.31746e-06	1.54395e-05	1.09091e-05	8.02915e-06	0	1.16973e-05	4.89504e-06	6.06295e-06	4.24946e-06	5.98211e-06	2.77252e-05	0	2.05859e-05	9.86484e-06	7.309e-06	0	0.000195796	1.36948
AHNAK		0.000270345	0.000278468	0.000810035	0.000169329	0.00057976	0.000109363	0.000526645	0.000126367	8.17265e-05	0.000255528	0.000206511	0.000503921	0.00039647	0.000282221	2.99275e-05	0.000314091	8.87975e-05	0.000246334	0.000412086	0.00568793	0.000415338	0.000284841	4.28113e-05	0.000432342	0.000342664	5.53262e-05	0.00031633	3.23012e-05	0.000289791	5.33606e-05	0.000159524	0.000256542	4.6358e-05	0.000106935	3.40927e-05	0.000115243	0.000179979	0.000153776	2.92103e-05	0.000799232	1.09846e-05	0.00415698	1.36828
CD44		1.64646e-05	2.71522e-05	4.77753e-05	0	2.90296e-05	0	0	0	0	1.55025e-05	1.3706e-05	1.3253e-05	0	0	0	0	0	0	1.51805e-05	0.000178064	9.9403e-06	0	1.07391e-06	0	0	0	1.15917e-05	0	0	0	9.93099e-06	4.93417e-05	0	7.40456e-06	0	1.71891e-05	1.56247e-06	1.65382e-05	4.3542e-06	0	1.2689e-06	0.000130196	1.36766
ITIH4		0.000490747	0.000337486	0.000390505	0.00031772	0.000531014	0.000235403	5.62662e-05	0.000233671	6.5718e-05	0.000148463	0.000303931	0.000325701	0.000248955	0.000247893	0.000246604	0.000192322	0.000130542	0.000315805	9.29702e-05	0.00491172	0.000103477	0.000164043	0.000264272	0.000203376	0.000118131	0.000182557	0.000185668	0.000295942	0.000184322	5.0266e-05	0.000136398	0.000143324	0.00010806	0.000405691	0.000149527	0.000133085	0.000130911	0.000264557	0.000102847	0.00012622	0.000143986	0.00359666	1.36563
XPO1		7.17399e-06	1.62057e-05	1.60022e-05	7.71071e-06	1.24366e-05	1.43325e-05	1.37865e-05	7.00759e-06	8.21817e-06	1.15909e-05	1.13318e-05	9.76045e-06	1.73721e-05	1.64227e-05	5.71155e-06	6.84722e-06	1.35786e-05	1.14767e-05	2.02983e-05	0.000227264	5.13793e-06	4.38517e-06	7.58029e-06	1.31439e-05	0	6.4075e-06	1.14528e-05	6.68679e-06	0	5.8517e-06	1.42209e-05	1.04065e-05	7.9351e-06	9.34237e-06	9.65611e-06	1.04545e-05	9.57436e-06	1.46209e-05	8.89704e-06	8.39539e-06	2.31718e-06	0.000166466	1.36523
IGKV1-6		2.4034e-05	3.56546e-06	1.9729e-05	5.32538e-06	3.44878e-06	0	0	0	0	0	7.68491e-05	4.48252e-05	1.51216e-05	3.46684e-06	0	2.95373e-05	0	8.15708e-06	0	0.00023406	1.47915e-05	1.92325e-05	4.0758e-06	0	0	1.02214e-05	0	3.26116e-05	2.25844e-05	0	0	2.0833e-05	0	3.85642e-06	0	0	1.26225e-05	2.04186e-05	1.03987e-05	0	0	0.000171646	1.36362
IGKV1-39; IGKV1D-39		2.4034e-05	3.56546e-06	1.9729e-05	5.32538e-06	3.44878e-06	0	0	0	0	0	7.68491e-05	4.48252e-05	1.51216e-05	3.46684e-06	0	2.95373e-05	0	8.15708e-06	0	0.00023406	1.47915e-05	1.92325e-05	4.0758e-06	0	0	1.02214e-05	0	3.26116e-05	2.25844e-05	0	0	2.0833e-05	0	3.85642e-06	0	0	1.26225e-05	2.04186e-05	1.03987e-05	0	0	0.000171646	1.36362
LPA		0	0	0	0	1.40063e-05	0	0	0	0	0	2.02047e-05	1.10992e-05	0	1.26166e-05	0	0	0	0	0	5.79268e-05	0	7.24882e-06	0	8.69214e-06	7.80916e-06	0	0	0	0	0	0	0	0	9.12638e-06	0	0	3.82183e-06	5.78701e-06	0	0	0	4.24853e-05	1.36345
EEF1G		0	3.76409e-06	1.50918e-05	0	8.10426e-06	4.19757e-06	0	6.2714e-07	0	3.31717e-06	3.23158e-06	4.14448e-06	0	3.45961e-06	3.52583e-06	4.9368e-06	1.58971e-06	8.3246e-06	0	6.43146e-05	0	0	2.00367e-06	1.33168e-05	0	2.72937e-06	2.4466e-06	0	0	0	3.47052e-06	1.90287e-06	1.70576e-06	0	0	5.84657e-06	3.46234e-06	0	0	1.02947e-05	0	4.71793e-05	1.3632
NPM1		7.43102e-05	6.08834e-05	0.000237245	2.94622e-05	0.000114125	3.53367e-05	1.08672e-05	3.33383e-05	1.41676e-05	2.97005e-05	6.22027e-05	3.63969e-05	9.20241e-05	3.1971e-05	1.264e-05	0.000146085	1.544e-05	7.97884e-05	3.57835e-05	0.00115177	4.68693e-05	2.64537e-05	1.7223e-05	0.000110124	0.000125539	9.44039e-06	2.44899e-05	2.47517e-05	5.05517e-05	1.70514e-05	3.88253e-05	3.05751e-05	1.69426e-05	4.87722e-05	3.41806e-07	1.11812e-05	4.1518e-05	3.39714e-05	8.99994e-06	0.000141799	1.94862e-05	0.000844908	1.36319
CFHR3		0.000148004	9.36132e-05	0.000194501	0.000171167	0.000173761	9.63108e-05	8.39625e-05	5.0628e-05	2.80445e-05	9.61947e-05	0.000144249	0.000122417	9.69618e-05	9.87991e-05	8.53241e-05	3.68393e-05	7.47718e-05	0.000154985	2.24595e-05	0.00197299	5.8369e-05	7.65713e-05	7.7321e-05	9.77697e-05	6.70345e-05	6.40264e-05	5.93446e-05	9.28199e-05	7.60421e-05	2.1618e-05	3.75635e-05	6.3786e-05	3.91967e-05	0.00016328	6.66521e-05	7.7918e-05	8.22084e-05	9.10292e-05	4.33108e-05	4.49793e-05	4.71033e-05	0.00144794	1.36262
FSCN1		2.27801e-05	4.07404e-05	3.17847e-05	2.28567e-05	1.38131e-05	8.22806e-06	0	1.77176e-05	2.90848e-05	4.12324e-06	2.84042e-05	6.83575e-05	1.52586e-05	4.32117e-05	1.23664e-05	4.49195e-05	1.85262e-05	2.53969e-05	1.20717e-05	0.000459641	2.05276e-05	1.29273e-05	1.95991e-05	3.22431e-05	1.95416e-05	2.99563e-05	1.66173e-05	3.54381e-06	2.41117e-05	1.56176e-05	1.75767e-05	2.57687e-05	1.05155e-05	3.75355e-06	0	0	1.64702e-05	0	1.17789e-05	3.89286e-05	1.84669e-05	0.000337945	1.36011
NEDD8		3.62253e-06	3.85745e-06	8.1405e-06	2.98752e-06	6.05258e-06	4.69643e-06	0	2.69508e-06	2.68217e-06	0	1.77144e-06	1.85119e-06	2.03204e-06	2.14729e-06	2.80699e-06	2.23108e-06	1.19297e-06	5.02128e-06	2.96852e-06	5.67571e-05	0	9.76401e-07	1.5731e-06	2.92262e-06	6.88787e-07	1.98502e-06	1.73894e-06	1.75282e-06	1.31241e-06	3.08116e-06	1.34943e-06	1.41071e-06	2.98079e-06	4.59958e-06	1.10758e-06	1.57743e-06	3.53307e-06	3.16259e-06	9.10679e-07	3.67634e-06	1.39221e-06	4.17316e-05	1.36005
IGKV3-20		6.83795e-05	0.00011761	9.03645e-05	5.63251e-05	6.93546e-05	3.66759e-05	2.76393e-05	4.50568e-05	1.58652e-05	4.51663e-05	0.000119281	0.00012405	2.86685e-05	7.19965e-05	4.95939e-05	4.16671e-05	2.39452e-05	9.81409e-05	1.63845e-05	0.00114617	3.4734e-05	6.38958e-05	3.60796e-05	4.46489e-05	3.2977e-05	3.89651e-05	0	7.60174e-05	5.10561e-05	0	0	4.62828e-05	2.85515e-05	6.61687e-05	4.37331e-05	6.31823e-05	6.29159e-05	5.38508e-05	3.74765e-05	1.9123e-05	4.55638e-05	0.000845222	1.35605
TLN1		0.000228177	0.000229751	0.000598246	7.22341e-05	0.00027932	0.000127615	0.000379682	9.82752e-05	6.13716e-05	0.000428594	0.000229721	0.00045525	0.000557316	0.000250783	0.00062165	0.000309207	0.00011087	0.000318558	0.000499795	0.00585642	0.000126598	0.000103703	0.000180083	0.000410019	0.000239431	0.000213475	0.000267885	0.000127474	0.00025627	4.46639e-05	0.000531152	0.000303616	0.000108594	0.00016317	6.37705e-05	0.00030569	0.000178865	0.000202898	7.10183e-05	0.000376767	4.94104e-05	0.00432455	1.35422
CD14		1.38976e-05	8.18478e-06	4.81905e-06	9.4817e-06	1.07476e-05	1.95364e-06	0	2.77978e-06	1.94081e-06	2.77656e-06	1.06502e-05	1.38586e-05	7.78358e-06	2.72776e-06	0	0	0	0	0	9.16016e-05	4.66452e-06	4.44291e-06	6.35688e-06	4.69494e-06	0	0	0	3.28401e-06	9.09231e-06	1.91642e-06	0	3.00704e-06	1.4255e-06	1.01452e-05	0	0	5.17962e-06	6.95244e-06	3.3475e-06	0	3.37012e-06	6.78794e-05	1.34947
ITIH1		0.00117283	0.000983999	0.000917006	0.000755723	0.000966071	0.0007692	0.000421762	0.000492018	0.000274768	0.000701495	0.00111367	0.00122682	0.000828915	0.000862554	0.000580711	0.000637637	0.000578962	0.00112621	0.000815655	0.015226	0.000644662	0.000528662	0.000583786	0.00073492	0.000413955	0.000345839	0.000546384	0.000777366	0.000795473	0.00023603	0.000453616	0.000553282	0.000301152	0.000771014	0.000516726	0.000338685	0.000761785	0.00103453	0.000333568	0.000291346	0.000329907	0.0112927	1.34831
CLTC		1.47282e-05	5.17847e-05	9.32971e-05	1.70071e-05	3.99098e-05	5.40849e-05	3.99023e-05	1.67841e-05	2.28019e-05	6.33368e-05	3.74682e-05	3.21027e-05	5.54356e-05	6.96998e-05	6.0267e-05	4.75942e-05	3.65807e-05	8.4535e-05	6.62542e-05	0.000903574	1.62526e-05	1.61162e-05	1.54488e-05	0.0001034	1.76668e-05	2.99535e-05	4.11276e-05	2.45512e-05	2.10996e-05	1.94304e-05	4.75957e-05	3.01663e-05	3.0062e-05	2.19394e-05	4.29527e-05	4.40311e-05	2.77246e-05	2.78279e-05	1.3762e-05	5.64635e-05	2.31356e-05	0.000670707	1.3472
GP9		0	2.67283e-06	3.98991e-06	0	2.36928e-06	0	4.69681e-06	1.10208e-06	0	0	0	3.51583e-06	8.28014e-06	0	1.79315e-05	0	0	0	8.01585e-06	5.25743e-05	2.29265e-06	0	6.09098e-06	0	4.14553e-06	0	0	2.45328e-06	2.95031e-06	1.86902e-06	1.72924e-05	0	0	0	0	0	0	0	0	0	2.03431e-06	3.91285e-05	1.34363
FABP5P3		1.95456e-05	6.39654e-05	6.78732e-05	4.56474e-05	1.63976e-05	3.55629e-05	6.26669e-05	4.60309e-05	6.54018e-06	0.00033919	8.14093e-05	1.91392e-05	7.6719e-05	1.76925e-05	5.72973e-05	0.000154959	2.3783e-05	3.79267e-05	0.000176295	0.00134864	3.30827e-05	3.41133e-05	6.06858e-05	9.55172e-05	0.000102945	3.86469e-05	9.30992e-05	4.47124e-05	3.51895e-05	9.84481e-06	4.39372e-05	4.24359e-05	1.23453e-05	3.44769e-05	4.6443e-05	2.1102e-05	1.41763e-05	7.27472e-05	9.504e-06	0.000148194	1.2696e-05	0.0010059	1.34074
SOD3		5.57825e-05	2.20338e-05	0.000196592	0.000332976	0.00027864	7.30658e-05	0.000147208	4.78443e-05	0	0.000416462	0.000502621	0.000329975	0.000236636	0.000119525	3.95726e-05	0.000132144	0.000124078	3.85298e-05	0.000376857	0.00347054	0.000713739	0.000100055	8.42854e-05	1.27134e-05	8.13972e-05	7.88633e-05	0.000261222	0.00011858	0.000104947	3.45505e-05	8.80998e-05	0.000180981	1.81099e-05	0.00013577	6.4078e-06	9.51531e-05	5.63846e-05	0.00035569	3.57701e-05	1.74968e-05	9.15081e-06	0.00258937	1.34031
IGHV6-1		0.000122827	0.00011477	9.35702e-05	8.40154e-05	6.01437e-05	1.45094e-05	8.53208e-06	2.76122e-05	2.19954e-05	5.17011e-05	0.000223287	8.6318e-05	5.84791e-05	4.86819e-05	3.39804e-05	3.29272e-05	2.07749e-05	6.09494e-05	4.22075e-05	0.00120728	1.67109e-05	3.06554e-05	5.72755e-05	7.35165e-05	4.63107e-05	3.74438e-05	3.37701e-05	7.7144e-05	2.705e-05	5.02797e-06	1.8941e-05	3.40339e-05	1.83979e-05	8.08225e-05	5.55553e-05	7.11004e-05	5.7153e-05	0.000123539	2.65435e-05	0	1.34552e-05	0.000904447	1.33483
IGHG4		1.28148e-05	6.5744e-05	2.26911e-05	4.74889e-06	2.1319e-05	4.24882e-05	0.000113299	6.43428e-06	1.52176e-06	0.000299502	5.63174e-05	0.000103338	9.87452e-05	5.66643e-05	2.00664e-05	0.00012673	6.50365e-06	5.63449e-05	5.75231e-05	0.0011728	1.75371e-06	5.07566e-06	0.000150512	3.8541e-05	5.03229e-06	3.04991e-05	0.000154025	1.70589e-05	1.36472e-06	0	7.60842e-05	5.64728e-05	5.12886e-06	9.52602e-05	3.56819e-05	6.01734e-05	4.93506e-06	0.000122019	6.31857e-06	1.32848e-05	2.44295e-06	0.000881665	1.3302
SERPING1		0.000975432	0.00143495	0.00108176	0.000912342	0.00145429	0.000583918	0.00133595	0.000536906	0.000175996	0.000808626	0.0015627	0.00214607	0.00102244	0.000970798	0.000649938	0.000671853	0.000816296	0.000866387	0.00052686	0.0185335	0.00048724	0.000691763	0.000987567	0.000825148	0.000354119	0.000791538	0.000986543	0.00111155	0.000989328	0.000166556	0.000520103	0.000589969	0.000308275	0.0010171	0.000747068	0.00057931	0.000518834	0.00107436	0.00041911	0.000344788	0.000446284	0.0139565	1.32794
RBP4		0.000361447	0.000296657	0.000276262	0.000224591	0.000306708	0.000146385	0.000446806	0.000133205	3.77483e-05	0.000214401	0.000267688	0.000297112	0.000302345	0.000140702	0.000200837	0.000300243	0.000152318	0.0002002	0.00024078	0.00454644	0.00018218	0.000155501	0.000261763	0.000196639	0.000117399	8.20936e-05	0.000180141	0.000217127	0.000305464	5.6944e-05	0.000100043	0.000117383	5.56536e-05	0.000251228	0.00017512	0.000166908	8.9593e-05	0.000299411	0.00016667	0.00014786	0.000100218	0.00342534	1.32729
IGHG2		0.0019249	0.00133383	0.00198766	0.000410845	0.00119744	0.000474966	0.000397305	0.000353413	7.9824e-05	0.000592607	0.00177017	0.00251728	0.00138316	0.00152806	0.00123944	0.00158712	0.000234694	0.00111916	0.00037982	0.0205117	0.000230983	0.000501281	0.00173808	0.000739036	0.000377506	0.000551634	0.000729021	0.001446	0.000568648	7.39203e-05	0.00043955	0.000411005	0.000384815	0.00164963	0.000555607	0.0015171	0.000459491	0.00198227	0.000224571	0.000225536	0.000652873	0.0154586	1.32688
LMNA		0.000199823	0.000217144	0.000888801	0.000144965	0.000503326	8.70934e-05	9.27153e-05	7.25177e-05	6.25762e-05	0.00019751	0.000141821	0.000530042	0.000204386	0.000292477	6.1611e-05	0.000159039	6.5001e-05	0.000391134	0.000288479	0.00460046	0.000162932	0.000116976	4.28738e-05	0.00042946	0.000158122	7.14273e-05	0.00043016	2.61683e-05	0.000119391	3.04124e-05	0.000170985	0.000293053	5.65192e-05	0.000148387	4.70757e-05	0.000223608	0.00013299	0.00028782	4.35054e-05	0.000468493	1.13638e-05	0.00347172	1.32512
APOC3		0.000371435	0.000344344	0.000383988	0.000191776	0.000369434	0.000321819	1.31783e-05	8.57778e-05	2.25143e-05	6.18298e-05	0.000188916	0.000217262	0.000121788	0.00015375	0.000147938	0.000199572	8.8062e-05	0.000264164	0.000122742	0.00367029	4.76279e-05	6.07453e-05	0.000204632	7.29957e-05	0.000152223	0.000143036	0.00016783	0.000152902	0.000107932	8.61935e-05	0.000106438	6.19886e-05	5.80524e-05	0.000310831	0.000103744	0.000353293	9.65941e-05	0.000252455	0.000101043	3.61045e-05	9.94507e-05	0.00277611	1.3221
VCAN		0.000754992	0.000735283	0.000763841	0.000671342	0.000936129	0.000441087	0.00104821	0.00038946	0.000126959	0.000756959	0.000854064	0.00257619	0.00105082	0.000425053	0.000158069	0.000658814	0.000367764	0.000363405	0.00106528	0.0141437	0.00118996	0.000177224	0.000452617	0.000471601	0.000549554	0.00034499	0.00164609	0.00030462	0.000585545	0.000247664	0.000319249	0.000747946	7.72395e-05	0.000828083	0.000305191	0.000493524	0.000381932	0.000714934	0.000531843	0.000180418	0.00014908	0.0106993	1.32193
ARPC2		1.63507e-05	0	2.46942e-05	7.14894e-06	8.11592e-06	1.71111e-05	4.65035e-05	7.07896e-06	5.37875e-06	2.54909e-05	1.74476e-05	1.76852e-05	1.60467e-05	1.53443e-05	2.10276e-05	1.46195e-05	1.20484e-05	0	2.47707e-05	0.000296863	1.14925e-05	1.03913e-05	1.12968e-05	1.84973e-05	0	1.38374e-05	1.60926e-05	9.69486e-06	0	1.59705e-06	2.99377e-05	1.26596e-05	9.05566e-06	0	1.32419e-05	2.29171e-05	0	2.16659e-05	0	2.22226e-05	0	0.0002246	1.32174
H2BFS; LOC102724334		3.16155e-05	3.68721e-05	0.000111312	1.81549e-05	8.46625e-05	2.31628e-05	0	5.64841e-06	5.17559e-06	0	2.24589e-05	4.40383e-05	9.15745e-05	2.25607e-05	0	5.2263e-05	1.87007e-05	3.38952e-05	2.62512e-05	0.000628347	0	1.66187e-05	4.49924e-05	0	1.25511e-05	7.5716e-06	2.98706e-05	1.27026e-05	1.84556e-05	2.40482e-06	5.19735e-05	2.17103e-05	0	8.00262e-05	0	7.12586e-05	9.20543e-06	8.77206e-05	2.8204e-06	0	5.94025e-06	0.000475823	1.32055
HIST1H2BL		3.16155e-05	3.68721e-05	0.000111312	1.81549e-05	8.46625e-05	2.31628e-05	0	5.64841e-06	5.17559e-06	0	2.24589e-05	4.40383e-05	9.15745e-05	2.25607e-05	0	5.2263e-05	1.87007e-05	3.38952e-05	2.62512e-05	0.000628347	0	1.66187e-05	4.49924e-05	0	1.25511e-05	7.5716e-06	2.98706e-05	1.27026e-05	1.84556e-05	2.40482e-06	5.19735e-05	2.17103e-05	0	8.00262e-05	0	7.12586e-05	9.20543e-06	8.77206e-05	2.8204e-06	0	5.94025e-06	0.000475823	1.32055
HIST1H2BI; HIST1H2BD; HIST1H2BC; HIST1H2BF; HIST1H2BG; HIST1H2BE		3.16155e-05	3.68721e-05	0.000111312	1.81549e-05	8.46625e-05	2.31628e-05	0	5.64841e-06	5.17559e-06	0	2.24589e-05	4.40383e-05	9.15745e-05	2.25607e-05	0	5.2263e-05	1.87007e-05	3.38952e-05	2.62512e-05	0.000628347	0	1.66187e-05	4.49924e-05	0	1.25511e-05	7.5716e-06	2.98706e-05	1.27026e-05	1.84556e-05	2.40482e-06	5.19735e-05	2.17103e-05	0	8.00262e-05	0	7.12586e-05	9.20543e-06	8.77206e-05	2.8204e-06	0	5.94025e-06	0.000475823	1.32055
HIST1H2BN		3.16155e-05	3.68721e-05	0.000111312	1.81549e-05	8.46625e-05	2.31628e-05	0	5.64841e-06	5.17559e-06	0	2.24589e-05	4.40383e-05	9.15745e-05	2.25607e-05	0	5.2263e-05	1.87007e-05	3.38952e-05	2.62512e-05	0.000628347	0	1.66187e-05	4.49924e-05	0	1.25511e-05	7.5716e-06	2.98706e-05	1.27026e-05	1.84556e-05	2.40482e-06	5.19735e-05	2.17103e-05	0	8.00262e-05	0	7.12586e-05	9.20543e-06	8.77206e-05	2.8204e-06	0	5.94025e-06	0.000475823	1.32055
HIST2H2BF		3.16155e-05	3.68721e-05	0.000111312	1.81549e-05	8.46625e-05	2.31628e-05	0	5.64841e-06	5.17559e-06	0	2.24589e-05	4.40383e-05	9.15745e-05	2.25607e-05	0	5.2263e-05	1.87007e-05	3.38952e-05	2.62512e-05	0.000628347	0	1.66187e-05	4.49924e-05	0	1.25511e-05	7.5716e-06	2.98706e-05	1.27026e-05	1.84556e-05	2.40482e-06	5.19735e-05	2.17103e-05	0	8.00262e-05	0	7.12586e-05	9.20543e-06	8.77206e-05	2.8204e-06	0	5.94025e-06	0.000475823	1.32055
HIST1H2BM		3.16155e-05	3.68721e-05	0.000111312	1.81549e-05	8.46625e-05	2.31628e-05	0	5.64841e-06	5.17559e-06	0	2.24589e-05	4.40383e-05	9.15745e-05	2.25607e-05	0	5.2263e-05	1.87007e-05	3.38952e-05	2.62512e-05	0.000628347	0	1.66187e-05	4.49924e-05	0	1.25511e-05	7.5716e-06	2.98706e-05	1.27026e-05	1.84556e-05	2.40482e-06	5.19735e-05	2.17103e-05	0	8.00262e-05	0	7.12586e-05	9.20543e-06	8.77206e-05	2.8204e-06	0	5.94025e-06	0.000475823	1.32055
HIST1H2BH		3.16155e-05	3.68721e-05	0.000111312	1.81549e-05	8.46625e-05	2.31628e-05	0	5.64841e-06	5.17559e-06	0	2.24589e-05	4.40383e-05	9.15745e-05	2.25607e-05	0	5.2263e-05	1.87007e-05	3.38952e-05	2.62512e-05	0.000628347	0	1.66187e-05	4.49924e-05	0	1.25511e-05	7.5716e-06	2.98706e-05	1.27026e-05	1.84556e-05	2.40482e-06	5.19735e-05	2.17103e-05	0	8.00262e-05	0	7.12586e-05	9.20543e-06	8.77206e-05	2.8204e-06	0	5.94025e-06	0.000475823	1.32055
HIST1H2BD		3.16155e-05	3.68721e-05	0.000111312	1.81549e-05	8.46625e-05	2.31628e-05	0	5.64841e-06	5.17559e-06	0	2.24589e-05	4.40383e-05	9.15745e-05	2.25607e-05	0	5.2263e-05	1.87007e-05	3.38952e-05	2.62512e-05	0.000628347	0	1.66187e-05	4.49924e-05	0	1.25511e-05	7.5716e-06	2.98706e-05	1.27026e-05	1.84556e-05	2.40482e-06	5.19735e-05	2.17103e-05	0	8.00262e-05	0	7.12586e-05	9.20543e-06	8.77206e-05	2.8204e-06	0	5.94025e-06	0.000475823	1.32055
HIST1H2BK		3.16155e-05	3.68721e-05	0.000111312	1.81549e-05	8.46625e-05	2.31628e-05	0	5.64841e-06	5.17559e-06	0	2.24589e-05	4.40383e-05	9.15745e-05	2.25607e-05	0	5.2263e-05	1.87007e-05	3.38952e-05	2.62512e-05	0.000628347	0	1.66187e-05	4.49924e-05	0	1.25511e-05	7.5716e-06	2.98706e-05	1.27026e-05	1.84556e-05	2.40482e-06	5.19735e-05	2.17103e-05	0	8.00262e-05	0	7.12586e-05	9.20543e-06	8.77206e-05	2.8204e-06	0	5.94025e-06	0.000475823	1.32055
KNG1		0.00225832	0.00181099	0.00150335	0.00153322	0.00171288	0.000893719	0.00225394	0.000928347	0.000239221	0.00181147	0.00304466	0.00250526	0.00193736	0.00125528	0.000759818	0.00148322	0.00103312	0.00125156	0.00125328	0.029469	0.00161596	0.00116585	0.00148753	0.00120392	0.00129588	0.000934183	0.00147365	0.00151621	0.00217983	0.000264373	0.000714671	0.00119843	0.000381731	0.00118475	0.00102473	0.000622489	0.000792301	0.00149373	0.000644587	0.000687398	0.000439142	0.0223213	1.32022
TUBA4A		0	6.95392e-06	1.61257e-05	0	5.00161e-06	7.97899e-06	3.00722e-05	2.56437e-06	1.50346e-06	1.34482e-05	0	0	2.07503e-05	6.45972e-06	2.23303e-05	9.24052e-06	2.22308e-06	6.64814e-06	3.05408e-05	0.000181841	0	2.89783e-06	9.80212e-06	1.31143e-05	0	0	1.48759e-05	7.35309e-06	0	0	2.65433e-05	1.55183e-05	3.50014e-06	4.44366e-06	4.22326e-06	1.37642e-05	2.48516e-06	1.17852e-05	2.49716e-06	5.02529e-06	0	0.000137829	1.31933
VTN		0.00400048	0.00222152	0.00293536	0.00276211	0.0022053	0.00190892	0.00396874	0.00123285	0.000722508	0.00267815	0.00367428	0.00336677	0.00355215	0.00165539	0.00111518	0.00388198	0.00143864	0.00230071	0.00260573	0.0482268	0.00230076	0.00207356	0.00395582	0.00146291	0.00123509	0.000696454	0.00138337	0.00196039	0.00228015	0.000661635	0.00393685	0.00269199	0.00055912	0.002275	0.000624125	0.00110234	0.00127911	0.00405603	0.000519858	0.000750268	0.000760901	0.0365657	1.31891
CP		0.00238091	0.00187042	0.00231016	0.00165621	0.00215335	0.00135036	0.00112141	0.00124587	0.000282063	0.00130797	0.00245133	0.00200323	0.00227024	0.000982534	0.000904438	0.00150032	0.00114044	0.00160285	0.000998111	0.0295322	0.000947465	0.00152523	0.00182768	0.00113232	0.000876907	0.00129042	0.000875889	0.00162134	0.00139455	0.000231782	0.000767214	0.00110674	0.000470168	0.00194953	0.00132254	0.000483631	0.0010516	0.00158267	0.000689736	0.000469922	0.000839031	0.0224564	1.31509
THBS4		0.00119893	0.00144892	0.000731586	0.000592142	0.000637457	0.000690928	0.000382876	0.000337126	0.000335808	0.00104126	0.000505599	0.000954838	0.000670961	0.000897216	0.000180596	0.000626985	0.000221433	0.000725952	0.000844559	0.0130252	0.00031132	0.000588077	0.000858141	0.000295975	0.000242122	0.000707105	0.0011229	0.000385985	0.000340424	9.27266e-05	0.00069943	0.000564571	0.000397444	0.000451958	0.000535417	0.000350679	0.000520043	0.00106937	0.000246235	8.29056e-05	4.54917e-05	0.00990831	1.31457
IL17D		0	7.10876e-06	1.05368e-05	5.74074e-06	5.57192e-06	0	0	0	0	1.3993e-05	9.23641e-06	7.37943e-06	1.54076e-05	3.22154e-06	0	4.89548e-05	3.4156e-06	0	9.31606e-06	0.000139883	2.90048e-06	0	9.28725e-06	3.05376e-06	4.28169e-06	2.09756e-06	0	4.15051e-06	5.96597e-06	0	7.23212e-06	9.92387e-06	0	0	6.79063e-06	7.69895e-06	0	3.66098e-05	3.58328e-06	2.92698e-06	0	0.000106503	1.31342
RPS17; RPS17L		1.75242e-05	1.44514e-05	1.42562e-05	1.16818e-05	2.18456e-05	9.66593e-06	0	8.34313e-06	8.18315e-06	0	1.3379e-05	1.68511e-05	1.91212e-05	1.18368e-05	0	1.57955e-05	8.46454e-06	1.20305e-05	6.08216e-06	0.000209512	1.63989e-05	1.05112e-05	4.4142e-06	1.78324e-05	1.94212e-05	3.55041e-06	3.81202e-06	6.51776e-06	2.10718e-05	5.20516e-06	7.61135e-06	8.6362e-06	2.98301e-06	6.68079e-06	0	0	2.07606e-06	6.26172e-06	2.8826e-06	6.56525e-06	7.38582e-06	0.000159818	1.31094
CFH		0.00608909	0.00273984	0.00292694	0.00362615	0.00402911	0.00141976	0.00302012	0.00136145	0.000508222	0.0023321	0.00371598	0.00523976	0.00446893	0.00264003	0.00119092	0.0022242	0.00181064	0.00257305	0.00182311	0.0537394	0.00331731	0.00244883	0.00259101	0.00200129	0.00204683	0.00155729	0.00225335	0.0024682	0.00345295	0.000390327	0.00191363	0.00283253	0.000538049	0.00248228	0.0013856	0.00104145	0.00168088	0.00365327	0.0012092	0.000826345	0.00100126	0.0410919	1.30779
TF		0.0432626	0.0267779	0.0235174	0.0198594	0.0288508	0.0140756	0.0243535	0.0137684	0.00374396	0.0218548	0.0339953	0.0322255	0.0393579	0.0233876	0.014083	0.0231581	0.0183293	0.0174408	0.0137511	0.435793	0.0163807	0.0175921	0.0245972	0.0141686	0.0223637	0.0148756	0.0208348	0.0188532	0.0249521	0.00576125	0.0138116	0.015692	0.00442925	0.0205554	0.016999	0.0110681	0.0137568	0.0296349	0.00748855	0.00983473	0.0102123	0.333862	1.30531
F2		0.00389523	0.00213401	0.00147767	0.00208637	0.00206301	0.00114008	0.00185711	0.00103299	0.000448034	0.00169816	0.00265485	0.00264275	0.00260262	0.00104506	0.000661352	0.00191113	0.00139825	0.00126088	0.00150093	0.0335105	0.00191271	0.00114707	0.00225152	0.00121567	0.00130216	0.000747276	0.00087601	0.00145407	0.00176578	0.000356093	0.00161523	0.00202253	0.000404797	0.00122999	0.000835443	0.000592268	0.00133039	0.00232045	0.000694874	0.000757109	0.000846629	0.0256781	1.30502
C3		0.0137148	0.00935347	0.0144438	0.0118583	0.0140193	0.00612118	0.00594022	0.0048077	0.0017306	0.00607304	0.0127634	0.00984488	0.00879503	0.00982702	0.00626883	0.0072366	0.00771636	0.00766415	0.0051436	0.163322	0.00439485	0.006978	0.00737299	0.00663405	0.00365858	0.00659181	0.0077735	0.00928793	0.00884815	0.00103177	0.00443814	0.00525206	0.00307657	0.0119581	0.00578655	0.00484929	0.00736349	0.0097242	0.00471179	0.0022515	0.00316596	0.125149	1.30502
FGB		0.00987825	0.002347	0.0103594	0.000918334	0.0029687	0.00232798	0.017881	0.000791335	0.0014704	0.02803	0.00456246	0.00427489	0.0164613	0.00167713	0.00644936	0.0303926	0.00303684	0.00303341	0.00637623	0.153237	0.00142155	0.00118581	0.00508434	0.0115363	0.0011287	0.00399155	0.00415854	0.00332448	0.000995185	0.000866974	0.0331681	0.00155148	0.00117566	0.0137856	0.00435182	0.0144715	0.00246789	0.00463175	0.00070599	0.00483961	0.00284409	0.117687	1.30207
EIF5A		1.51928e-05	2.33089e-05	1.84318e-05	3.31853e-05	2.04303e-05	1.63642e-05	0.000146049	3.76716e-05	2.07833e-05	6.83506e-05	3.4541e-05	2.87425e-05	3.35197e-05	2.43937e-05	1.20863e-05	3.00151e-05	1.8804e-05	2.02963e-05	1.65245e-05	0.000618691	6.58722e-05	2.15991e-05	1.44811e-05	5.89394e-05	5.62848e-05	6.50961e-06	1.60434e-05	3.07875e-05	3.99448e-05	2.52501e-05	1.57211e-05	2.8476e-05	1.57804e-05	9.15014e-06	1.42292e-06	5.08901e-06	1.45242e-05	8.2565e-06	9.69022e-06	6.24619e-06	2.58492e-05	0.000475918	1.29999
EIF5AL1		1.51928e-05	2.33089e-05	1.84318e-05	3.31853e-05	2.04303e-05	1.63642e-05	0.000146049	3.76716e-05	2.07833e-05	6.83506e-05	3.4541e-05	2.87425e-05	3.35197e-05	2.43937e-05	1.20863e-05	3.00151e-05	1.8804e-05	2.02963e-05	1.65245e-05	0.000618691	6.58722e-05	2.15991e-05	1.44811e-05	5.89394e-05	5.62848e-05	6.50961e-06	1.60434e-05	3.07875e-05	3.99448e-05	2.52501e-05	1.57211e-05	2.8476e-05	1.57804e-05	9.15014e-06	1.42292e-06	5.08901e-06	1.45242e-05	8.2565e-06	9.69022e-06	6.24619e-06	2.58492e-05	0.000475918	1.29999
EIF5A2		1.51928e-05	2.33089e-05	1.84318e-05	3.31853e-05	2.04303e-05	1.63642e-05	0.000146049	3.76716e-05	2.07833e-05	6.83506e-05	3.4541e-05	2.87425e-05	3.35197e-05	2.43937e-05	1.20863e-05	3.00151e-05	1.8804e-05	2.02963e-05	1.65245e-05	0.000618691	6.58722e-05	2.15991e-05	1.44811e-05	5.89394e-05	5.62848e-05	6.50961e-06	1.60434e-05	3.07875e-05	3.99448e-05	2.52501e-05	1.57211e-05	2.8476e-05	1.57804e-05	9.15014e-06	1.42292e-06	5.08901e-06	1.45242e-05	8.2565e-06	9.69022e-06	6.24619e-06	2.58492e-05	0.000475918	1.29999
PKLR		6.54686e-05	4.35283e-05	6.35576e-05	1.25208e-05	8.61583e-05	4.77794e-05	0	0	1.33437e-05	1.04609e-05	5.49793e-05	4.2886e-05	2.55748e-05	1.08865e-05	1.2583e-05	1.88246e-05	5.60689e-06	5.18136e-05	1.05813e-05	0.000576553	1.40459e-05	2.06925e-05	1.49313e-05	1.83773e-05	9.0441e-06	7.52143e-06	2.39603e-05	2.61546e-05	1.63469e-05	1.3793e-05	2.31899e-05	1.71024e-05	2.40296e-05	5.24491e-05	6.52e-06	2.26948e-05	2.0318e-05	7.59394e-05	1.1934e-05	1.18417e-05	1.33172e-05	0.000444203	1.29795
AZGP1		0.000115519	1.76449e-05	2.63838e-05	5.42188e-06	2.46367e-05	2.47531e-06	3.55299e-05	6.47429e-06	0	1.42773e-05	2.55682e-05	1.54803e-05	0.000110711	0	0	6.73053e-05	9.43402e-06	0	1.07517e-05	0.000487614	1.22572e-05	6.04502e-06	2.08591e-05	1.15405e-05	5.58513e-06	0	2.26503e-05	0	8.81513e-06	0	5.12354e-05	7.32946e-06	0	6.73081e-05	1.47403e-05	5.10538e-06	3.94631e-06	0.000138022	1.03327e-06	0	0	0.000376472	1.29522
ATP5A1		1.91772e-05	1.77404e-05	3.46705e-05	6.37107e-06	2.9131e-05	2.1659e-05	5.43499e-06	3.7667e-06	4.13487e-06	1.59858e-05	1.31988e-05	2.50696e-05	2.32568e-05	1.56476e-05	8.83316e-06	2.29029e-05	5.45357e-06	2.40647e-05	1.90385e-05	0.000315537	4.39828e-06	1.82483e-05	1.03218e-05	1.13053e-05	6.66926e-06	7.18731e-06	1.93195e-05	3.6788e-06	0	2.50395e-06	2.84528e-05	4.02974e-05	6.11668e-06	1.56165e-05	8.54896e-06	1.10904e-05	5.89441e-06	2.38205e-05	3.23033e-06	1.17224e-05	5.32723e-06	0.00024375	1.29451
DDX17		1.04481e-05	1.55023e-05	3.19768e-05	1.11324e-05	1.43672e-05	1.27114e-05	1.31635e-05	0	0	2.11392e-05	1.6853e-05	2.30493e-05	2.89578e-05	1.536e-05	1.25078e-05	2.34744e-05	1.53454e-05	2.55583e-06	2.63098e-05	0.000294854	6.57343e-06	0	1.01367e-05	5.3657e-05	1.10979e-05	1.00307e-05	1.33809e-05	0	1.54535e-05	0	1.39569e-05	1.17017e-05	0	8.07253e-06	0	6.14215e-06	1.94708e-05	1.53081e-05	0	3.29066e-05	0	0.000227889	1.29385
DDX5		1.04481e-05	1.55023e-05	3.19768e-05	1.11324e-05	1.43672e-05	1.27114e-05	1.31635e-05	0	0	2.11392e-05	1.6853e-05	2.30493e-05	2.89578e-05	1.536e-05	1.25078e-05	2.34744e-05	1.53454e-05	2.55583e-06	2.63098e-05	0.000294854	6.57343e-06	0	1.01367e-05	5.3657e-05	1.10979e-05	1.00307e-05	1.33809e-05	0	1.54535e-05	0	1.39569e-05	1.17017e-05	0	8.07253e-06	0	6.14215e-06	1.94708e-05	1.53081e-05	0	3.29066e-05	0	0.000227889	1.29385
RPL12		0	9.2118e-06	1.05224e-05	0	1.00251e-05	0	0	0	0	0	0	1.41252e-05	1.34566e-05	0	0	1.68939e-05	0	8.03652e-06	0	8.22715e-05	8.41878e-06	0	0	0	2.74007e-05	0	0	0	0	0	6.38882e-06	8.23981e-06	0	8.23326e-06	0	0	4.94478e-06	0	0	0	0	6.36261e-05	1.29305
PGD		9.73421e-05	9.44562e-05	0.00017295	7.3133e-05	9.75753e-05	0.000142991	0	4.06851e-05	3.76655e-05	2.62011e-05	4.81841e-05	4.56876e-05	3.12727e-05	7.88756e-05	3.79935e-05	4.16831e-05	2.12848e-05	0.000101427	3.20375e-05	0.00122145	2.10375e-05	2.2608e-05	4.82033e-05	4.92953e-05	3.09092e-05	3.20476e-05	4.81981e-05	5.89808e-05	3.28946e-05	4.26783e-05	8.40025e-05	2.60714e-05	4.86471e-05	0.000146082	2.36672e-05	4.73913e-05	2.72378e-05	9.36184e-05	1.37905e-05	3.92015e-05	8.75972e-06	0.000945322	1.29209
ILK		5.60672e-06	4.26784e-06	1.34441e-05	0	5.03908e-06	3.25753e-06	5.46031e-06	3.4535e-06	2.33732e-06	7.15765e-06	3.6327e-06	4.89554e-06	9.02901e-06	5.04645e-06	2.66654e-05	6.26962e-06	2.99201e-06	7.46373e-06	1.20419e-05	0.00012806	1.75459e-06	0	3.58071e-06	1.06602e-05	3.44877e-06	4.44291e-06	8.44093e-06	3.38635e-06	4.14099e-06	2.02703e-06	1.52325e-05	2.95992e-06	5.03002e-06	3.64451e-06	3.10248e-06	1.02835e-05	2.22645e-06	4.60133e-06	9.24319e-07	9.23008e-06	0	9.91175e-05	1.29201
KLKB1		4.76737e-05	4.97026e-05	2.66012e-05	3.64488e-05	3.82099e-05	2.61347e-05	3.54451e-05	3.30603e-05	8.17785e-06	3.31894e-05	5.60751e-05	6.27856e-05	4.17943e-05	1.69008e-05	2.26355e-05	2.54154e-05	2.91612e-05	1.86141e-05	2.59057e-05	0.000633931	2.63912e-05	4.14213e-05	2.22479e-05	1.94098e-05	2.3942e-05	2.82295e-05	3.40236e-05	4.3201e-05	3.22357e-05	4.68425e-06	1.91368e-05	1.95747e-05	1.17478e-05	1.89623e-05	2.61342e-05	1.45465e-05	1.79484e-05	2.86236e-05	2.21844e-05	1.77017e-05	1.84466e-05	0.000490793	1.29165
CFHR5		2.71427e-05	1.28691e-05	1.79153e-05	1.44471e-05	1.91002e-05	5.26589e-06	3.2099e-05	2.34157e-06	2.54237e-06	0	9.4754e-06	1.132e-05	5.72945e-06	8.27809e-06	0	1.32507e-05	8.2339e-06	0	2.1848e-05	0.000211859	1.15327e-05	7.33105e-06	1.4755e-05	1.30592e-05	3.05409e-06	4.05779e-06	3.50776e-06	2.21971e-06	7.68505e-06	1.55908e-06	1.75631e-05	1.46142e-05	2.62816e-06	1.01383e-05	0	0	1.29056e-05	3.57188e-05	0	0	1.7364e-06	0.000164066	1.2913
MDH2		2.70237e-05	2.65379e-05	5.50348e-05	1.83408e-05	3.46777e-05	6.85593e-06	0.00010341	1.02825e-05	3.53321e-06	4.54922e-05	3.35689e-05	5.99344e-05	6.22391e-05	2.25588e-05	1.4541e-05	4.38608e-05	5.71929e-06	2.12112e-05	3.57915e-05	0.000630614	1.78652e-05	5.15211e-05	1.21299e-05	6.99309e-05	1.84132e-05	9.24885e-06	2.85729e-05	2.54485e-06	1.48427e-05	2.15256e-06	3.35239e-05	9.65683e-05	7.45046e-06	1.59432e-05	5.18115e-06	2.06566e-05	8.52919e-06	3.13156e-05	0	3.79707e-05	4.09774e-06	0.000488459	1.29103
THBS1		0.000775488	0.000543657	0.00121094	0.000604564	0.00193555	0.000534201	0.000895445	0.000333266	0.000293361	0.00140787	0.00159787	0.00117613	0.000804192	0.000446693	0.000801222	0.000386551	0.000284783	0.000299065	0.000884674	0.0152155	0.000110765	0.000156685	0.0008731	0.000280996	0.000349389	0.000560848	0.000643134	0.000597353	0.000409241	0.000171093	0.00270121	0.000996951	0.000300547	0.000311739	0.000390082	0.000594374	0.000501828	0.00108583	0.000222516	0.000474218	6.84868e-05	0.0118004	1.28941
CILP		0.00273888	0.00188073	0.00295027	0.00234702	0.00556798	0.00260611	0.00374646	0.000560003	0.000361222	0.0076595	0.00337424	0.00232048	0.00597134	0.000543704	0.000677029	0.00454607	0.00176006	0.000909193	0.00284814	0.0533684	0.00100705	0.000894952	0.00408229	0.000863293	0.00053042	0.00148819	0.00230188	0.000616401	0.000914712	0.000400337	0.00593365	0.00160253	0.000942374	0.00522058	0.00191981	0.00222607	0.00108643	0.00854163	0.000431804	0.000303817	0.00014582	0.041454	1.28741
CLTCL1		6.97298e-06	1.98444e-05	4.25353e-05	3.16177e-06	1.24487e-05	2.76969e-05	2.05561e-06	3.16125e-06	9.53244e-06	6.51123e-06	6.61064e-06	1.04272e-05	1.16457e-05	1.96463e-05	1.97271e-05	1.34432e-05	8.52196e-06	3.99819e-05	2.27917e-05	0.000286716	2.1601e-06	7.23474e-06	7.00808e-06	3.54321e-05	0	5.33096e-06	1.11465e-05	0	5.74087e-06	1.19549e-05	1.58397e-05	7.59251e-06	1.62749e-05	1.10025e-05	2.05219e-05	1.9551e-05	8.89442e-06	6.02433e-06	2.77174e-06	2.42526e-05	4.11612e-06	0.00022285	1.28659
SOGA3		8.97941e-05	0.000119398	0.000134583	0.000125282	0.0001894	0.000116903	0.000115635	2.74216e-05	1.42724e-05	0.00030382	0.000222331	0.000169635	0.000208499	2.70196e-05	3.38192e-05	0.000211483	7.41348e-05	5.72287e-05	0.000181812	0.00242247	5.71386e-05	4.04959e-05	0.000135665	5.17781e-05	1.79681e-05	9.46173e-05	0.000109211	5.35008e-05	8.69373e-05	0	0.000251052	9.38429e-05	5.0629e-05	0.00018233	0.000119495	8.7737e-05	6.28361e-05	0.000345369	2.95684e-05	1.37631e-05	0	0.00188393	1.28586
IGHM		0.00561892	0.00437932	0.00236678	0.00150212	0.00283564	0.00175407	0.00243238	0.00247371	0.000494516	0.00427765	0.00840585	0.00741965	0.00599895	0.00465048	0.00159991	0.00374301	0.00510136	0.00322779	0.00336494	0.071647	0.00287346	0.00256922	0.00263568	0.00242951	0.00504771	0.00326071	0.00790786	0.00772805	0.00153822	0.000128282	0.0020045	0.00134572	0.00056157	0.00297586	0.00290118	0.000982887	0.00237746	0.00292661	0.00203921	0.000377427	0.0011668	0.0557779	1.28451
RNH1		2.32875e-05	2.85733e-05	4.39322e-05	3.90222e-05	3.1172e-05	3.1549e-05	0.000105007	3.89899e-05	3.77115e-05	2.71084e-05	5.93152e-05	4.62089e-05	3.079e-05	7.10753e-05	5.26754e-05	3.49137e-05	3.65465e-05	4.20714e-05	6.90133e-05	0.000848962	1.57746e-05	2.60494e-05	2.84196e-05	5.54752e-05	1.92843e-05	3.20101e-05	2.64278e-05	3.80837e-05	2.93248e-05	3.11403e-05	2.05647e-05	3.48429e-05	2.79447e-05	1.53132e-05	3.41043e-05	2.41033e-05	4.71829e-05	2.23004e-05	4.58665e-05	4.76106e-05	3.954e-05	0.000661363	1.28366
CAMP		5.21012e-06	3.25351e-05	5.82763e-05	2.10142e-05	8.5951e-06	1.80751e-05	0.000163845	1.21195e-05	4.39835e-06	0.000109929	7.64991e-05	3.36993e-05	5.74711e-05	2.43398e-05	3.08341e-05	2.03678e-05	6.51324e-05	3.07491e-05	4.5427e-05	0.000818517	1.95632e-05	1.96978e-05	3.15591e-05	0.00010534	1.26677e-05	2.38457e-05	4.19709e-05	3.50907e-05	4.54866e-05	4.27248e-06	4.08836e-05	2.6977e-05	2.21667e-05	1.12322e-05	2.04296e-05	5.85326e-05	1.25298e-05	5.91907e-05	1.28745e-05	3.15912e-05	4.60864e-06	0.00064051	1.27791
PON1		0.00047343	0.000320446	0.00032122	0.000241431	0.000318748	0.000296749	0.000338748	0.000116148	5.39559e-05	0.000339623	0.000227207	0.000193931	0.000276565	0.000173356	9.85401e-05	0.000276106	0.000121013	0.000256647	0.00047866	0.00492252	9.5168e-05	0.000132014	0.000276907	6.90516e-05	7.86183e-05	7.99275e-05	0.000510341	0.00028741	0.000335485	9.49415e-05	0.000320872	0.000118003	7.80956e-05	0.000296703	0.00013395	0.000155953	0.000128829	0.000376135	9.75178e-05	7.80017e-05	0.000108782	0.00385271	1.27768
ENDOD1		0	0	2.68578e-06	0	0	2.4403e-06	1.14488e-05	0	3.2578e-06	1.36071e-05	0	0	4.83812e-06	1.53069e-06	6.39264e-06	5.17759e-06	1.99995e-06	0	4.86176e-06	5.82405e-05	0	0	6.80637e-06	9.46988e-06	0	0	6.61876e-06	0	0	4.62631e-06	5.16434e-06	2.80301e-06	0	0	2.14743e-06	0	0	0	0	7.9631e-06	0	4.55992e-05	1.27723
EPX		1.54385e-05	7.25811e-06	1.58738e-05	9.85673e-06	5.46006e-06	1.60005e-05	2.97908e-05	0	3.28111e-06	3.97103e-06	4.84614e-06	1.14893e-05	1.12072e-05	1.59709e-05	7.05571e-06	1.91053e-05	6.48945e-06	0	2.70582e-05	0.000210153	0	0	4.14973e-06	3.68486e-05	2.54178e-06	0	1.10101e-05	0	7.50092e-06	0	4.65393e-06	1.28755e-05	1.06315e-05	1.0564e-05	9.15198e-06	7.62195e-06	1.33748e-05	8.50564e-06	8.74442e-06	1.64547e-05	0	0.00016463	1.27652
YWHAH		3.096e-06	6.38118e-06	1.40058e-05	2.66778e-06	3.58753e-06	1.01975e-05	2.16339e-05	1.97884e-06	2.59812e-06	1.86297e-05	1.01726e-05	5.79478e-06	2.9705e-06	1.59856e-05	1.4067e-05	2.43674e-06	5.74734e-06	1.54088e-05	1.37975e-05	0.000171157	0	1.04475e-06	2.91439e-06	2.87963e-05	4.07856e-06	4.10795e-06	6.41137e-06	3.04767e-06	5.87165e-06	2.99487e-06	3.17718e-06	6.34625e-06	7.21764e-06	2.36368e-06	7.50546e-06	1.48552e-05	3.91807e-06	6.09652e-06	2.18665e-06	2.1285e-05	0	0.000134219	1.27521
HSP90AA1		3.71103e-06	1.02524e-05	2.2194e-05	4.77831e-06	8.20807e-06	4.87863e-06	0	3.55291e-06	0	5.35833e-06	8.57619e-06	5.87731e-06	9.20493e-06	1.28453e-05	4.66879e-06	1.29046e-05	4.97986e-06	1.54901e-05	7.04648e-06	0.000144527	0	0	2.84383e-06	3.10197e-05	0	2.80034e-06	4.49729e-06	3.51671e-06	0	2.35561e-06	3.78551e-06	4.2924e-06	4.52801e-06	7.01362e-06	4.43131e-06	3.79139e-06	5.64048e-06	6.66153e-06	1.59458e-06	2.18981e-05	2.72001e-06	0.00011339	1.2746
APCS		0.00108801	0.000631922	0.00227267	0.000899814	0.00129324	0.000679274	0.000698543	0.000246909	0.000136451	0.000157932	0.000504605	0.000246118	0.000304086	0.000442103	0.00040529	0.000533134	0.000222811	0.000542417	0.000263334	0.0115687	0.000323154	0.00037164	0.00072628	0.000290946	0.000132725	0.000247248	0.000308283	0.000335816	0.000276656	0.000208468	0.00069865	0.000251319	0.000181239	0.00124047	0.000187145	0.000460859	0.000350082	0.00179701	0.000320205	0.000274608	0.000106405	0.00908921	1.27279
GNA13		0	7.49721e-06	0	0	7.31767e-06	0	0	0	0	7.88415e-06	3.07135e-06	0	5.58545e-06	0	1.00644e-05	0	3.21555e-06	0	0	4.46358e-05	0	0	2.77235e-06	0	0	0	6.24766e-06	4.58114e-06	0	0	0	2.6818e-06	0	2.77054e-06	0	0	3.88934e-06	2.79675e-06	0	9.34642e-06	0	3.5086e-05	1.27218
GNA12		0	7.49721e-06	0	0	7.31767e-06	0	0	0	0	7.88415e-06	3.07135e-06	0	5.58545e-06	0	1.00644e-05	0	3.21555e-06	0	0	4.46358e-05	0	0	2.77235e-06	0	0	0	6.24766e-06	4.58114e-06	0	0	0	2.6818e-06	0	2.77054e-06	0	0	3.88934e-06	2.79675e-06	0	9.34642e-06	0	3.5086e-05	1.27218
ECM1		0.000206817	7.59187e-05	0.000101571	6.68586e-05	0.000104437	5.20352e-05	0.000197143	4.27426e-05	2.89717e-05	0.000302991	0.000100244	0.000225265	0.000114164	5.23965e-05	5.51933e-05	0.000151075	5.59081e-05	9.70002e-05	0.00013719	0.00216792	0.000111062	5.6141e-05	0.000140985	0.000196612	5.69505e-05	5.84895e-05	6.47637e-05	7.22625e-05	6.27894e-05	1.33319e-05	0.000208516	5.00653e-05	1.9267e-05	9.22906e-05	3.1479e-05	3.3457e-05	7.07623e-05	0.000142877	2.9084e-05	0.000138897	5.48811e-05	0.00170496	1.27153
EHD2		1.59614e-05	3.53609e-05	8.80745e-05	2.79901e-05	3.71224e-05	1.99293e-05	3.31853e-05	1.68121e-05	1.33165e-05	1.30486e-05	1.08832e-05	2.69128e-05	1.04333e-05	5.11466e-05	0	2.10948e-05	1.65455e-05	3.21835e-05	6.42489e-05	0.00053425	2.62735e-05	2.44943e-05	7.49564e-06	1.37578e-05	3.89683e-06	8.20456e-06	5.72675e-05	4.83374e-06	1.0985e-05	9.13947e-06	2.78451e-05	4.22678e-05	1.33985e-05	1.4748e-05	1.43692e-05	2.4868e-05	2.1926e-05	4.29511e-05	1.31532e-05	3.45725e-05	3.8192e-06	0.000420267	1.27122
DES		0.00028614	0.000262224	0.00070005	0.000145659	0.000478247	9.70503e-05	1.46311e-05	7.36356e-05	6.64872e-05	9.42388e-05	9.224e-05	0.000256565	0.000202946	0.000189493	6.11437e-05	0.000207156	6.27115e-05	0.000367793	9.22903e-05	0.0037507	0.000122556	0.000103405	0.000118279	0.000291715	0.000230006	7.24009e-05	0.000222793	4.94619e-05	0.000208777	3.46726e-05	0.000125293	7.65125e-05	4.02007e-05	0.000218285	4.0855e-05	0.000154485	0.000143461	0.00017298	2.58859e-05	0.000471059	3.20898e-05	0.00295517	1.2692
LGALS1		0.000648078	0.00045528	0.000700461	0.000416032	0.000908483	0.000307463	0.000764144	0.000277648	0.000404419	0.000268976	0.000302912	0.000738052	0.000781851	0.000684085	0.000100581	0.000898443	0.00028736	0.000828061	0.000427317	0.0101996	0.000685942	0.000472273	0.000185274	0.000641111	0.00110401	0.00015895	0.000432121	0.000183507	0.00049033	9.65772e-05	0.000259553	0.000422097	0.000102764	0.000360729	0.000118319	0.000135252	0.000452704	0.000327959	7.56744e-05	0.00115814	0.000178081	0.00804137	1.2684
APOB		0.00129869	0.0013702	0.00225229	0.000949143	0.00182231	0.00160441	0.000199846	0.000361369	0.0001831	0.000329544	0.00130022	0.00115947	0.000721194	0.00118744	0.000566505	0.00066945	0.000855254	0.000963104	0.000506453	0.0183	0.000310937	0.000649348	0.000935425	0.000967752	0.000180084	0.000630239	0.00100783	0.00115339	0.000712867	0.000239451	0.000548879	0.000464581	0.000480292	0.00153147	0.000806627	0.00107011	0.000299579	0.00147007	0.000490323	0.000174219	0.000309496	0.014433	1.26793
RPLP2		2.35759e-06	1.59137e-05	3.13634e-05	6.03866e-06	2.04152e-05	3.17213e-06	0	6.05114e-06	4.79513e-06	4.31783e-06	8.44705e-06	9.33496e-06	9.32041e-06	8.14989e-06	0	1.86783e-05	3.0757e-06	5.40394e-06	8.39564e-06	0.000165231	1.85032e-06	7.07257e-07	1.33939e-06	2.29449e-05	2.20785e-06	9.70818e-07	5.3439e-06	3.10024e-06	0	8.45347e-07	6.97271e-06	7.25241e-06	2.45845e-06	1.05365e-05	5.50228e-06	1.02789e-05	1.11958e-05	8.52828e-06	0	2.82958e-05	0	0.000130331	1.26778
CFHR4		1.33393e-05	0	0	5.57376e-06	0	0	2.73986e-05	0	0	0	5.89084e-06	0	0	2.7114e-06	0	0	4.9375e-06	0	5.51528e-06	6.53666e-05	1.90123e-05	7.55762e-06	0	6.14521e-06	3.50295e-06	0	0	3.56787e-06	7.79856e-06	0	0	4.00446e-06	0	0	0	0	0	0	0	0	0	5.1589e-05	1.26706
C8B		0.00039066	0.000163759	0.000175925	0.000183681	0.000312085	0.000106814	5.16438e-05	7.76003e-05	3.85352e-05	0.000144815	0.000212114	0.000289808	0.00025048	0.00015038	6.67741e-05	0.000144741	0.000109561	0.000154331	8.87322e-05	0.00311244	0.000249347	0.000134172	0.000156103	8.25251e-05	0.000103508	8.0742e-05	8.78903e-05	0.000151065	0.000194682	1.49308e-05	0.000172954	0.000148445	4.35175e-05	0.000216346	6.99341e-05	4.93277e-05	0.000109729	0.000228194	6.30309e-05	3.67199e-05	6.64492e-05	0.00245961	1.26542
ARG1		0	1.32247e-06	5.30671e-06	0	0	0	1.81145e-06	0	0	0	5.35104e-05	0	3.12961e-06	1.02745e-05	0	4.62383e-06	0	3.69662e-06	5.51231e-06	8.91878e-05	0	0	0	2.7185e-06	0	0	6.78985e-06	1.81082e-05	0	4.97117e-06	4.73879e-06	6.6698e-06	4.2676e-06	0	0	4.44246e-06	2.102e-06	1.7385e-06	0	3.08546e-06	1.08976e-05	7.05299e-05	1.26454
PDCD6IP		1.33782e-05	1.30106e-05	1.57406e-05	7.19113e-06	1.2456e-05	9.56009e-06	1.34002e-05	7.86105e-06	6.89692e-06	2.21683e-05	2.10573e-05	2.28343e-05	2.55371e-05	1.33797e-05	1.68423e-05	1.75434e-05	8.90548e-06	1.45029e-05	1.11568e-05	0.000273422	4.63172e-06	6.63578e-06	1.75832e-05	2.61141e-05	9.38075e-06	1.38615e-05	1.46771e-05	1.25189e-05	0	5.91982e-06	1.64942e-05	1.26029e-05	1.01109e-05	0	8.7291e-06	6.56862e-06	6.70388e-06	1.04781e-05	5.46209e-06	1.74962e-05	1.02616e-05	0.000216231	1.2645
SLC25A4		2.62121e-06	5.31402e-06	1.68007e-05	1.05264e-06	3.70596e-06	2.60656e-06	0	0	1.21229e-06	0	1.69092e-06	1.72612e-06	3.73912e-06	3.38464e-06	3.45252e-06	5.10918e-06	2.01613e-06	4.62309e-06	2.6429e-06	6.1698e-05	0	4.75617e-06	0	6.22794e-06	1.14348e-06	2.06829e-06	3.95127e-06	0	1.33885e-06	7.67709e-07	4.19635e-06	5.34438e-06	2.0199e-06	5.34831e-06	1.21508e-06	2.42882e-06	6.79321e-07	2.99922e-06	0	4.44723e-06	0	4.89323e-05	1.26088
SLC25A6		2.62121e-06	5.31402e-06	1.68007e-05	1.05264e-06	3.70596e-06	2.60656e-06	0	0	1.21229e-06	0	1.69092e-06	1.72612e-06	3.73912e-06	3.38464e-06	3.45252e-06	5.10918e-06	2.01613e-06	4.62309e-06	2.6429e-06	6.1698e-05	0	4.75617e-06	0	6.22794e-06	1.14348e-06	2.06829e-06	3.95127e-06	0	1.33885e-06	7.67709e-07	4.19635e-06	5.34438e-06	2.0199e-06	5.34831e-06	1.21508e-06	2.42882e-06	6.79321e-07	2.99922e-06	0	4.44723e-06	0	4.89323e-05	1.26088
SLC25A5		2.62121e-06	5.31402e-06	1.68007e-05	1.05264e-06	3.70596e-06	2.60656e-06	0	0	1.21229e-06	0	1.69092e-06	1.72612e-06	3.73912e-06	3.38464e-06	3.45252e-06	5.10918e-06	2.01613e-06	4.62309e-06	2.6429e-06	6.1698e-05	0	4.75617e-06	0	6.22794e-06	1.14348e-06	2.06829e-06	3.95127e-06	0	1.33885e-06	7.67709e-07	4.19635e-06	5.34438e-06	2.0199e-06	5.34831e-06	1.21508e-06	2.42882e-06	6.79321e-07	2.99922e-06	0	4.44723e-06	0	4.89323e-05	1.26088
SET		2.49949e-06	2.01712e-06	1.05873e-06	0	0	2.61634e-06	0	1.76162e-06	8.52447e-07	1.28209e-06	0	1.4819e-06	2.63985e-06	0	0	0	1.18637e-06	6.8934e-06	0	2.42894e-05	0	0	0	2.61143e-06	1.98477e-06	0	0	0	3.13308e-06	1.60024e-06	1.48001e-06	1.29245e-06	0	8.91959e-07	0	0	0	0	1.04914e-06	5.254e-06	0	1.92971e-05	1.25871
APOA1		0.0132816	0.0131253	0.0123448	0.00565187	0.0152633	0.00698961	0.00128474	0.0037622	0.00137974	0.00588639	0.00962333	0.0107561	0.00535156	0.00769386	0.00629653	0.0085826	0.00334744	0.0105133	0.00334921	0.144483	0.00376737	0.0050484	0.0112086	0.00326417	0.0061635	0.00582884	0.00832642	0.0061505	0.00576349	0.00234908	0.00381177	0.00331883	0.00354493	0.0125604	0.00538648	0.00641459	0.00459964	0.00725184	0.00423215	0.00176197	0.00421337	0.114966	1.25675
HPR		1.69201e-05	1.90639e-05	1.59315e-05	1.85363e-05	2.71206e-05	8.67934e-06	1.24781e-05	1.49501e-05	3.94513e-06	0	3.20329e-05	1.87704e-05	8.48593e-06	1.52201e-05	5.54568e-06	0	3.79578e-06	2.94515e-05	1.02411e-05	0.000261168	3.10395e-06	1.35724e-05	1.07241e-05	4.42019e-06	0	1.75685e-05	4.2729e-06	3.09575e-05	1.16065e-05	3.67401e-06	7.83531e-06	1.05219e-05	1.1961e-05	1.62883e-05	4.49825e-06	1.28462e-06	9.82725e-06	2.81406e-05	1.27598e-05	2.84276e-06	2.25195e-06	0.000208112	1.25494
CAPNS1		1.18143e-05	1.19633e-05	9.2862e-06	1.58904e-05	1.00412e-05	9.85478e-06	2.76686e-05	1.23016e-05	1.05442e-05	2.54945e-05	0	1.90632e-05	3.13091e-05	2.22198e-05	7.81202e-06	1.18594e-05	1.34746e-05	0	2.98031e-05	0.0002804	1.35456e-05	1.03863e-05	9.84456e-06	3.39352e-05	0	5.91303e-06	1.28223e-05	1.7504e-05	2.49613e-05	1.02637e-05	0	1.98116e-05	0	0	7.68182e-06	0	1.33162e-05	0	7.22689e-06	2.44774e-05	1.20235e-05	0.000223713	1.25339
PPIAL4C; PPIAL4B; PPIAL4A; LOC100996725		6.44048e-06	3.37739e-06	4.30218e-06	5.56616e-06	3.8499e-06	1.36788e-06	0.000580504	0.00013294	2.809e-06	0.000674448	1.36725e-05	0.000200858	0.000458517	6.7099e-06	9.71282e-05	0.00032033	0.000254602	2.20792e-06	0.000254221	0.00302385	0.000204261	5.77785e-06	6.37552e-06	0.000473289	0.000227306	4.65181e-06	0.000151201	5.66954e-06	0.00037378	4.23027e-05	0.000107082	0.000223307	2.06394e-06	2.70391e-06	9.139e-06	2.61588e-06	0.000174671	6.98937e-06	0.000127602	0.000260512	3.20167e-06	0.0024145	1.25237
TPM4		4.74625e-05	1.83944e-05	7.3195e-05	1.06938e-05	3.56817e-05	2.58025e-05	0.000142498	2.77075e-05	2.97903e-05	8.89609e-05	1.48183e-05	4.1177e-05	6.49219e-05	2.5221e-05	7.46698e-05	2.74313e-05	3.76334e-05	9.68406e-05	4.47106e-05	0.000927611	1.41727e-05	4.54556e-05	1.96477e-05	3.88473e-05	1.87333e-05	1.13976e-05	2.22022e-05	9.84973e-06	9.95475e-06	3.11754e-05	7.2172e-05	0.000110784	5.88791e-06	2.0839e-05	1.62451e-05	0.000120053	4.44806e-05	3.80003e-05	0	8.68176e-05	6.27903e-06	0.000742995	1.24847
PCBP4		4.36799e-05	6.50106e-05	7.44341e-05	3.03132e-05	6.38465e-05	2.73347e-05	8.03029e-05	2.39412e-05	1.44674e-05	6.75844e-05	7.84223e-05	8.22553e-05	0.000126327	4.96551e-05	3.34389e-05	9.80817e-05	3.50187e-05	5.3524e-05	7.44846e-05	0.00112212	3.13276e-05	3.76271e-05	4.4377e-05	9.88771e-05	5.79876e-05	3.39944e-05	5.38183e-05	3.50834e-05	5.07224e-05	1.08683e-05	5.57646e-05	4.39936e-05	1.70065e-05	2.85163e-05	2.89566e-05	4.68551e-05	4.02739e-05	6.73361e-05	2.14322e-05	8.01405e-05	1.57662e-05	0.000900725	1.2458
A2M		0.00738888	0.00850546	0.0106787	0.00450495	0.00614109	0.00475595	0.00570934	0.00508595	0.00175246	0.00911348	0.0086328	0.0122952	0.005495	0.0139246	0.00517081	0.0116715	0.00375727	0.00511092	0.00443447	0.134129	0.00374906	0.00442786	0.00632347	0.00647729	0.00371363	0.00532112	0.0103736	0.0111977	0.00427012	0.000500363	0.00418142	0.00518605	0.00363197	0.00726299	0.00637565	0.00329605	0.00636983	0.00635461	0.0039256	0.00172047	0.00304809	0.107707	1.24531
PGAM2		1.76137e-05	1.70836e-05	3.79209e-05	7.83167e-06	2.47636e-05	1.44576e-05	3.44047e-06	3.59877e-06	3.44683e-06	1.69452e-05	1.14367e-05	1.25799e-05	1.27884e-05	1.34907e-05	1.40406e-05	1.23519e-05	3.54951e-06	2.07482e-05	9.70898e-06	0.000257797	0	4.63462e-06	9.75249e-06	2.38527e-05	4.65992e-06	1.07598e-05	8.2655e-06	6.30553e-06	3.7789e-06	4.43689e-06	9.75896e-06	5.88067e-06	1.16138e-05	1.5394e-05	8.69062e-06	2.17258e-05	8.93784e-06	1.84168e-05	4.42221e-06	2.17184e-05	4.03391e-06	0.000207039	1.24516
ANXA11		1.04923e-05	8.72694e-06	1.41406e-05	8.40061e-06	0	8.07103e-06	1.36065e-05	0	6.1912e-06	1.81176e-05	9.75551e-06	1.23487e-05	1.75292e-05	9.46057e-06	1.03572e-05	7.83132e-06	9.67191e-06	6.53117e-06	1.38717e-05	0.000185104	0	6.20512e-06	4.38512e-06	1.98104e-05	5.04753e-06	0	1.15208e-05	7.79475e-06	3.07082e-06	0	8.14119e-06	9.9563e-06	0	6.36961e-06	1.1684e-05	1.32014e-05	4.71843e-06	1.56188e-05	6.72454e-06	1.45135e-05	0	0.000148762	1.24429
CDH13		6.17375e-06	5.55213e-06	1.59774e-05	0	6.20673e-06	2.76874e-06	3.80342e-06	3.08395e-06	2.00709e-06	0	4.00662e-06	5.79032e-06	5.20957e-06	2.86038e-05	0	2.95093e-06	0	2.68576e-06	8.50003e-06	0.00010332	5.51567e-06	3.3154e-06	1.06609e-05	2.68551e-06	4.49771e-06	9.67292e-07	9.03646e-06	0	4.75271e-06	2.07553e-06	4.6443e-06	1.68924e-05	2.07069e-06	2.80018e-06	1.83716e-06	0	3.61619e-06	7.88809e-06	0	0	0	8.32562e-05	1.24099
IGKC		0.0561633	0.0444608	0.0334362	0.0369304	0.0427548	0.0168696	0.0416711	0.0233304	0.00571695	0.0460658	0.089464	0.0833026	0.0654603	0.0389612	0.0226127	0.047135	0.0505844	0.0269888	0.0276669	0.799575	0.0420074	0.0357091	0.0506607	0.0260602	0.0185565	0.0218398	0.0408797	0.0463521	0.0404406	0.00368293	0.0482238	0.0337003	0.011706	0.0317665	0.0264534	0.0179506	0.0279339	0.052196	0.0242236	0.0136422	0.0308217	0.644807	1.24002
YWHAZ		6.59803e-05	7.39059e-05	0.000200737	7.02169e-05	9.9137e-05	0.000104784	0.000274297	6.24909e-05	3.65351e-05	0.00018767	5.84826e-05	4.77106e-05	9.97099e-05	0.000137361	0.000155779	6.38707e-05	7.93627e-05	0.000172702	0.000194083	0.00218481	3.19792e-05	5.14748e-05	2.86497e-05	0.000224246	2.05821e-05	4.86237e-05	7.55019e-05	6.38703e-05	7.26274e-05	5.65736e-05	9.73357e-05	0.000127603	6.09025e-05	7.33639e-05	6.9655e-05	0.000204063	9.79901e-05	0.000112102	3.9428e-05	0.000186243	2.42741e-05	0.00176709	1.23639
CLU		0.00502869	0.0033906	0.00315666	0.00463531	0.00327352	0.00305251	0.00377751	0.00156943	0.00112965	0.00400485	0.00887846	0.00576523	0.00358689	0.00212457	0.001879	0.00352039	0.00169177	0.00194639	0.00241451	0.064826	0.00274503	0.00202842	0.00451181	0.00241995	0.00129179	0.0014776	0.00302129	0.00279021	0.00270836	0.000914545	0.00401802	0.00317756	0.00138033	0.00397246	0.00197491	0.00157168	0.00243035	0.00551608	0.00139827	0.00199196	0.00114448	0.0524851	1.23513
CFP		3.8346e-05	2.25335e-05	2.4969e-05	2.76358e-05	5.12958e-05	1.2265e-05	1.03622e-05	1.68658e-05	4.39812e-06	1.93187e-05	4.86313e-05	7.63401e-05	3.10972e-05	3.16646e-05	1.61756e-05	1.83163e-05	2.17412e-05	1.9396e-05	1.49056e-05	0.000506258	3.5337e-05	2.58406e-05	1.69411e-05	3.32866e-05	2.95167e-05	1.64365e-05	1.48275e-05	2.00439e-05	3.87259e-05	5.73001e-06	1.45779e-05	2.78701e-05	9.68241e-06	1.79401e-05	9.60693e-06	1.22526e-05	1.77271e-05	2.87361e-05	1.25621e-05	1.42789e-05	8.5034e-06	0.000410423	1.2335
TNMD		2.31185e-05	0	1.64886e-05	1.45977e-05	7.21847e-06	0	1.82526e-05	0	5.92867e-06	2.76846e-05	4.90592e-05	9.94728e-06	2.97722e-05	7.49691e-06	0	8.02265e-05	1.65112e-05	0	7.6344e-05	0.000382647	4.31873e-05	3.02231e-05	1.6414e-05	0	8.07483e-06	1.64361e-05	1.79569e-05	2.29954e-05	3.46455e-05	0	1.61855e-05	6.63116e-05	0	0	1.04051e-05	5.41657e-06	0	2.20633e-05	0	0	0	0.000310315	1.23309
HABP2		2.28327e-05	1.83331e-05	1.31678e-05	1.50788e-05	1.93041e-05	0	2.69096e-05	7.67639e-06	0	0	1.52324e-05	3.07878e-05	2.18146e-05	9.79992e-06	0	1.45031e-05	1.03499e-05	0	1.23416e-05	0.000238132	1.98745e-05	1.19357e-05	1.38376e-05	7.69206e-06	9.35784e-06	0	1.66594e-05	9.15882e-06	1.95038e-05	0	0	1.71687e-05	0	1.2902e-05	9.06027e-06	5.42968e-06	1.32948e-05	1.93669e-05	7.92403e-06	0	0	0.000193166	1.23278
PPP2R1A		1.86431e-05	2.20976e-05	3.08641e-05	1.2071e-05	2.48842e-05	2.8117e-05	7.32184e-07	1.84639e-05	1.4807e-05	3.79916e-06	1.8245e-05	1.43188e-05	2.14776e-05	1.04056e-05	1.80167e-05	1.68156e-05	8.53674e-06	3.21113e-05	2.38464e-05	0.000338253	2.75988e-06	5.83341e-06	1.43976e-05	1.76294e-05	7.37282e-07	1.1359e-05	1.69543e-05	9.7668e-06	8.18793e-06	1.71978e-05	1.56249e-05	1.12049e-05	1.2189e-05	3.07139e-05	4.54055e-06	2.55829e-05	1.46401e-05	2.3019e-05	7.92426e-06	1.37488e-05	1.07063e-05	0.000274718	1.23127
PRELP		0.0102048	0.00724817	0.0167987	0.00435461	0.0170013	0.00483615	0.00190759	0.00238338	0.00303586	0.00634384	0.00794892	0.0133581	0.00797112	0.00625233	0.0043734	0.00796115	0.00319531	0.00923462	0.0104879	0.144897	0.00520349	0.00392256	0.00935188	0.00240344	0.00253916	0.00390536	0.0107294	0.00459397	0.0063815	0.00202078	0.00968274	0.00773417	0.00439675	0.00914661	0.00440352	0.0055881	0.00444638	0.0165961	0.00188808	0.00146588	0.00129666	0.117696	1.23111
VIM		0.00530391	0.0046534	0.0100805	0.00297278	0.00758313	0.00228432	0.00286108	0.00173118	0.00142564	0.00286865	0.00233381	0.0057459	0.00433885	0.00451434	0.00114457	0.00462119	0.0013034	0.00829897	0.00346608	0.0775317	0.00396106	0.00257293	0.00154133	0.00620719	0.00677595	0.0011902	0.00436845	0.00125674	0.00358828	0.0010225	0.00250579	0.00320608	0.000890117	0.00342147	0.00100221	0.00287574	0.00302701	0.00292935	0.000708804	0.00917923	0.00079696	0.0630274	1.23013
APOE		0.000156225	0.000266882	0.000325738	0.000172874	0.000189411	0.000327103	5.80788e-05	3.24669e-05	2.90233e-05	2.31111e-05	0.000192451	0.00016107	0.00027856	0.000166363	3.93782e-05	0.000261452	5.53743e-05	0.00014877	6.11775e-05	0.00294551	6.7554e-05	8.16046e-05	0.000190255	4.26034e-05	9.9118e-05	4.95102e-05	0.000136141	0.000178979	7.30881e-05	4.01761e-05	6.84456e-05	9.26784e-05	2.2833e-05	0.000240238	4.01104e-05	0.00014123	7.5902e-05	0.000653427	4.57777e-05	2.2928e-05	3.72305e-05	0.00239983	1.22738
ENO1		0.000919213	0.000581648	0.000997054	0.000473933	0.00127505	0.000292464	0.000207884	0.000189995	0.000128281	0.000498608	0.000602496	0.00077383	0.000943536	0.000490372	0.000332391	0.000587547	0.000302144	0.000477835	0.000628307	0.0107026	0.000555972	0.000437418	0.000391637	0.000511352	0.00067734	0.000239916	0.000426319	0.00031491	0.000572753	8.42802e-05	0.000476155	0.000503698	0.000243525	0.000469971	0.000250578	0.000413552	0.000507034	0.000690694	0.000182692	0.000624769	0.000150679	0.00872524	1.22662
GNB2		1.50584e-05	1.90818e-05	1.16036e-05	9.5795e-06	1.63225e-05	9.20998e-06	0	8.24407e-06	5.65527e-06	4.41371e-06	1.23178e-05	1.82106e-05	1.9042e-05	1.49431e-05	3.91052e-06	9.07362e-06	8.19418e-06	1.1371e-05	0	0.000196232	1.32111e-05	1.31747e-05	9.7536e-06	6.79695e-06	1.01045e-05	4.93286e-06	5.83055e-06	0	1.01739e-05	4.44109e-06	1.42965e-05	1.90578e-05	1.0521e-05	8.76327e-06	0	0	0	1.68605e-05	5.52445e-06	6.57981e-06	0	0.000160023	1.22627
PGAM4		9.14145e-05	6.56788e-05	8.05987e-05	4.16454e-05	0.000122338	5.37458e-05	2.08879e-05	2.15222e-05	1.64537e-05	4.65531e-05	2.49384e-05	6.61427e-05	6.71453e-05	5.70107e-05	4.41883e-05	5.7317e-05	4.3235e-05	8.50543e-05	3.09503e-05	0.00103682	2.50309e-05	4.40512e-05	5.35253e-05	7.97261e-05	5.98766e-05	3.86188e-05	4.0038e-05	3.02121e-05	4.9966e-05	1.33023e-05	4.81839e-05	1.75389e-05	3.06984e-05	4.31935e-05	2.04977e-05	3.55476e-05	2.39019e-05	7.54777e-05	1.29758e-05	7.92239e-05	2.45533e-05	0.00084614	1.22535
FMOD		0.00644452	0.00489016	0.00471837	0.00227884	0.00550343	0.00162098	0.000578883	0.000982283	0.00155291	0.00385355	0.0058082	0.0120343	0.00325614	0.00235844	0.00342783	0.00348496	0.000913818	0.003989	0.00681854	0.0745152	0.00249969	0.00201056	0.00751088	0.000982777	0.00148263	0.00265558	0.00557005	0.00304604	0.00331821	0.000581866	0.00613403	0.00525323	0.00201141	0.00390961	0.00239414	0.00218133	0.00275286	0.00508165	0.000494297	0.000290981	0.000687732	0.0608496	1.22458
CFI		1.94072e-05	2.29124e-05	1.96284e-05	1.89133e-05	2.11239e-05	1.43898e-05	5.60297e-06	0	0	3.14149e-05	3.3604e-05	3.05199e-05	2.10871e-05	1.27758e-05	3.73117e-06	1.48975e-05	2.4084e-05	8.36293e-06	1.76969e-05	0.000320152	5.30796e-06	3.78097e-06	1.85894e-05	1.54829e-05	3.09677e-06	1.71933e-05	0	1.28788e-05	1.24535e-05	0	4.45786e-06	3.11001e-05	4.87974e-06	1.56203e-05	3.30728e-05	1.99855e-05	1.76256e-05	2.3187e-05	1.41997e-05	8.63833e-06	0	0.000261551	1.22405
FLNA		0.000300922	0.000323721	0.00107395	0.000110249	0.000240329	0.000155383	0.000740171	0.000148044	0.000104267	0.000446488	0.00029236	0.000475141	0.000760643	0.00023468	0.000978484	0.000354306	0.000132186	0.000452441	0.00105437	0.00837813	0.000158032	0.000121028	0.000192489	0.001382	0.000281433	0.000332987	0.000412229	0.000163442	0.000166213	7.64988e-05	0.000793096	0.00034358	0.000125457	0.000183062	9.45351e-05	0.000397901	0.000146164	0.000378021	7.41839e-05	0.000957255	6.53917e-05	0.006845	1.22398
AMBP		0.00152191	0.00119861	0.000898187	0.000892261	0.00118553	0.000898524	0.000401898	0.000689858	0.000251572	0.000713093	0.0022515	0.00215083	0.00159768	0.000933766	0.000632266	0.00091242	0.000844374	0.000573854	0.000654586	0.0192027	0.00128266	0.000746374	0.00103469	0.000734796	0.00120805	0.000568119	0.000568999	0.00140873	0.00148004	0.000174646	0.000531656	0.000850317	0.000200444	0.000768531	0.000535183	0.000308369	0.000560866	0.00119703	0.000618899	0.000386128	0.000529417	0.0156939	1.22357
ALDH9A1		3.71859e-06	7.5745e-06	7.11802e-06	3.43766e-06	3.7992e-06	1.00477e-05	1.51162e-05	6.35891e-06	5.96939e-06	8.59828e-06	0	5.83683e-06	1.46142e-05	7.07385e-06	8.39752e-06	1.13308e-05	7.49579e-06	1.00644e-05	1.20307e-05	0.000148583	3.34295e-06	6.31691e-06	6.02921e-06	1.09408e-05	4.39042e-06	7.54488e-06	5.86721e-06	6.97569e-06	7.93829e-06	5.8424e-06	0	7.01992e-06	3.37837e-06	0	8.07079e-06	5.08404e-06	6.60239e-06	5.78011e-06	3.43034e-06	1.00033e-05	7.01366e-06	0.000121572	1.22218
CAPN2		8.61448e-06	1.31876e-05	1.61332e-05	8.18754e-06	1.58701e-05	3.45848e-06	0	6.79632e-06	3.60391e-06	4.55743e-06	8.68512e-06	1.53942e-05	6.63478e-06	1.61916e-05	0	7.27988e-06	0	4.241e-06	1.13422e-05	0.000150178	1.59251e-05	8.30828e-06	0	2.22158e-06	1.68154e-05	0	8.49311e-06	3.10913e-06	1.37333e-05	0	5.51536e-06	1.73022e-05	2.30206e-06	4.29793e-06	0	2.87375e-06	1.26907e-05	2.20564e-06	7.16465e-06	0	0	0.000122958	1.22137
CPN2		0.000186973	9.16542e-05	8.66225e-05	0.000100142	9.79127e-05	6.29174e-05	1.0538e-06	4.2262e-05	6.32544e-06	5.34989e-05	0.000138319	7.58183e-05	9.82862e-05	0.000120359	4.46039e-05	8.13801e-05	5.61335e-05	4.20746e-05	1.65926e-05	0.00140293	5.3535e-05	6.30605e-05	8.53689e-05	6.76601e-05	3.05435e-05	5.3756e-05	4.4135e-05	0.000132527	7.61378e-05	3.32846e-06	4.6739e-05	8.66823e-05	3.21606e-05	7.26518e-05	5.1486e-05	2.75615e-05	8.70069e-05	4.58751e-05	2.44977e-05	2.90752e-05	3.55879e-05	0.00114938	1.2206
ANP32B		0	0	1.17819e-05	8.03932e-06	6.70798e-06	3.94004e-06	5.08233e-06	3.49315e-06	2.11325e-06	1.10231e-05	1.43298e-05	1.02176e-05	1.4407e-05	4.20637e-06	0	0	6.67964e-06	4.27937e-06	6.93437e-06	0.000113235	0	1.55418e-06	3.68201e-06	8.68377e-06	5.48755e-06	2.514e-06	0	5.25981e-06	5.33853e-06	0	3.38714e-06	7.58174e-06	3.39947e-06	3.61216e-06	3.7159e-06	6.25768e-06	5.51107e-06	5.98468e-06	3.8313e-06	1.38176e-05	3.15985e-06	9.27784e-05	1.22049
IQGAP1		2.27261e-05	3.25092e-05	6.59541e-05	1.41364e-05	3.1119e-05	1.09874e-05	4.59836e-05	1.02422e-05	8.34129e-06	4.13577e-05	3.63922e-05	2.20632e-05	4.9358e-05	2.13765e-05	1.31668e-05	3.38522e-05	1.83102e-05	3.13488e-05	3.83402e-05	0.000547565	2.59433e-05	1.25239e-05	1.9761e-05	5.44939e-05	2.9418e-05	1.19223e-05	3.20367e-05	8.72495e-06	1.48791e-05	2.03548e-06	3.07718e-05	2.57781e-05	1.10129e-05	1.81449e-05	5.90978e-06	3.06097e-05	6.82979e-06	5.19195e-05	5.55441e-06	4.85631e-05	1.89989e-06	0.000448733	1.22025
SPAG5		1.6417e-05	3.01998e-05	0.000109966	2.15003e-05	2.71688e-05	3.14577e-05	0.000114088	2.57521e-05	1.33665e-05	0.000166305	7.58296e-05	5.82329e-05	9.66426e-05	4.17917e-05	0.000142239	4.54089e-05	4.18459e-05	7.07099e-05	0.000135472	0.00126439	6.01905e-06	7.02607e-06	2.8182e-05	0.000166225	9.80295e-06	2.93525e-05	4.38012e-05	9.30969e-06	1.22047e-05	1.73204e-05	0.000104734	3.96938e-05	3.60521e-05	2.44227e-05	4.70582e-05	8.58182e-05	2.21643e-05	4.7482e-05	1.0234e-05	0.000282639	6.9537e-06	0.0010365	1.21987
HTT		0.000176906	0.0001764	0.000234575	0.00019545	0.000243802	5.72888e-05	0.000111795	6.49039e-05	1.55304e-05	0.000142824	0.00026066	0.000198007	0.000128586	0.00017627	9.65654e-05	0.000105471	0.000174804	7.43689e-05	0.000104611	0.00273882	0.000100295	8.84344e-05	0.000118778	0.000103805	7.76187e-05	0.000108011	0.000133207	0.000143842	0.000155628	1.35349e-05	8.10054e-05	0.000145467	3.45024e-05	0.00019425	7.94566e-05	0.000129516	0.000127889	0.000210734	0.000121146	4.41127e-05	3.57927e-05	0.00224703	1.21886
APOC1		0.000324335	0.000317311	0.000351088	0.000251782	0.000295582	0.000654241	6.45345e-05	0.000165292	0.000110172	0.000192265	0.000362555	0.000172374	0.000201585	0.000304267	0.000265963	0.000371372	0.000118441	0.000450432	0.000157095	0.00513069	0.000128129	0.00016026	0.000452362	0.000168798	0.000119576	0.000153188	0.000331433	0.000396811	0.000270029	0.00014383	0.00011907	7.49807e-05	0.000130557	0.000255599	0.000302209	0.000254459	2.41938e-05	0.000368494	0.000109261	0.000102768	0.000148358	0.00421436	1.21743
ACTN4		5.01345e-05	6.09948e-05	0.000183635	3.21956e-05	7.19049e-05	3.72227e-05	8.71645e-05	2.04103e-05	1.0202e-05	6.48534e-05	4.21907e-05	5.29572e-05	5.52505e-05	6.27864e-05	3.44475e-05	6.65187e-05	3.85913e-05	9.33857e-05	9.36836e-05	0.00115853	2.03982e-05	2.24359e-05	3.24665e-05	0.000175783	2.60439e-05	2.45109e-06	7.29318e-05	3.53722e-05	4.56866e-05	6.1506e-06	4.07684e-05	6.90304e-05	2.25519e-05	4.24313e-05	2.68342e-05	6.85755e-05	4.01017e-05	7.28048e-05	7.96252e-06	0.00011799	2.97431e-06	0.000951745	1.21727
CCT5		2.66395e-05	2.60911e-05	3.0514e-05	1.42157e-05	2.44617e-05	2.96511e-05	2.93e-05	2.48993e-05	7.25028e-06	4.89276e-05	4.4423e-05	3.0575e-05	7.39021e-05	2.08894e-05	2.6019e-05	5.69998e-05	2.75523e-05	2.94933e-05	5.34688e-05	0.000625273	2.69835e-05	1.69521e-05	2.60923e-05	4.99258e-05	2.67806e-05	2.64944e-05	2.21931e-05	2.9053e-05	2.28121e-05	1.89595e-05	3.44236e-05	3.03316e-05	1.4772e-05	2.16908e-05	1.87381e-05	2.06707e-05	1.77272e-05	2.45347e-05	1.86713e-05	2.65657e-05	1.96791e-05	0.000514051	1.21636
IGHV3-33		1.23387e-05	0	8.30102e-06	7.81446e-06	0	0	1.52462e-05	0	0	0	3.75679e-05	5.25104e-05	0	1.58875e-05	5.3026e-06	4.0301e-06	6.27386e-06	0	5.15595e-06	0.000170429	1.25634e-05	0	3.67647e-06	1.38962e-05	1.00464e-05	1.14027e-06	7.40096e-06	1.90442e-06	2.48502e-05	8.79067e-07	0	1.06801e-05	0	0	2.57849e-06	0	3.13579e-05	6.18387e-06	1.30205e-05	0	0	0.000140178	1.2158
IGHV3-30; IGHV3-30-5		1.23387e-05	0	8.30102e-06	7.81446e-06	0	0	1.52462e-05	0	0	0	3.75679e-05	5.25104e-05	0	1.58875e-05	5.3026e-06	4.0301e-06	6.27386e-06	0	5.15595e-06	0.000170429	1.25634e-05	0	3.67647e-06	1.38962e-05	1.00464e-05	1.14027e-06	7.40096e-06	1.90442e-06	2.48502e-05	8.79067e-07	0	1.06801e-05	0	0	2.57849e-06	0	3.13579e-05	6.18387e-06	1.30205e-05	0	0	0.000140178	1.2158
GSN		0.00195352	0.00128129	0.00179253	0.000972661	0.00182064	0.000810986	0.00101457	0.000501436	0.000280008	0.00106646	0.00170401	0.00224058	0.000793428	0.00139141	0.000930113	0.000513112	0.000640453	0.00108158	0.000577458	0.0213662	0.000723766	0.00120412	0.00104744	0.00120709	0.000577709	0.000626265	0.00140647	0.00111088	0.000978329	0.000195219	0.000742227	0.00167356	0.000511346	0.000839211	0.000609152	0.000636399	0.000700489	0.00122073	0.00038536	0.000849792	0.000339763	0.0175853	1.21501
UBE2L3		3.13566e-05	3.8079e-05	3.53284e-05	3.08971e-05	2.90502e-05	2.68027e-05	3.03522e-05	2.45809e-05	1.92849e-05	3.26545e-05	3.70449e-05	2.18021e-05	5.02367e-05	3.89066e-05	3.72205e-05	3.61876e-05	3.58113e-05	3.23551e-05	4.76217e-05	0.000635573	8.43495e-06	1.12027e-05	3.69365e-05	3.95076e-05	9.91268e-06	2.52644e-05	3.00506e-05	2.65481e-05	1.07307e-05	1.26325e-05	3.74091e-05	3.06152e-05	2.17128e-05	3.00038e-05	3.28236e-05	2.60026e-05	2.15192e-05	3.74025e-05	1.90996e-05	4.12783e-05	1.61649e-05	0.000525252	1.21003
UBE2L5P; UBE2L5		3.13566e-05	3.8079e-05	3.53284e-05	3.08971e-05	2.90502e-05	2.68027e-05	3.03522e-05	2.45809e-05	1.92849e-05	3.26545e-05	3.70449e-05	2.18021e-05	5.02367e-05	3.89066e-05	3.72205e-05	3.61876e-05	3.58113e-05	3.23551e-05	4.76217e-05	0.000635573	8.43495e-06	1.12027e-05	3.69365e-05	3.95076e-05	9.91268e-06	2.52644e-05	3.00506e-05	2.65481e-05	1.07307e-05	1.26325e-05	3.74091e-05	3.06152e-05	2.17128e-05	3.00038e-05	3.28236e-05	2.60026e-05	2.15192e-05	3.74025e-05	1.90996e-05	4.12783e-05	1.61649e-05	0.000525252	1.21003
ENO2		4.77327e-05	3.80278e-05	9.05625e-05	2.30945e-05	6.39943e-05	3.6329e-05	0	1.40893e-05	1.21051e-05	4.27987e-05	1.62323e-05	3.60532e-05	3.13941e-05	2.81768e-05	3.51142e-05	3.13039e-05	1.52871e-05	6.03231e-05	3.92714e-05	0.00066189	1.72632e-05	1.86295e-05	1.5296e-05	3.85846e-05	1.73948e-05	1.3083e-05	3.5426e-05	1.81505e-05	1.6077e-05	7.8213e-06	2.53064e-05	2.37169e-05	2.65019e-05	3.40384e-05	2.75945e-05	6.20587e-05	3.16238e-05	5.30458e-05	1.06041e-05	4.55055e-05	9.35207e-06	0.000547074	1.20987
CFD		7.52104e-05	5.92878e-05	6.32653e-05	5.91487e-05	5.58281e-05	2.21024e-05	2.80111e-05	1.82608e-05	3.55214e-06	6.44296e-05	0.000139665	9.96128e-05	5.18271e-05	3.55031e-05	2.03423e-05	3.57609e-05	2.79086e-05	4.35345e-05	5.54558e-05	0.000958706	0.000121933	4.57797e-05	4.91306e-05	2.10139e-05	4.11003e-05	2.26968e-05	5.82717e-05	3.70992e-05	5.07279e-05	1.17569e-05	2.92105e-05	7.22756e-05	0	1.89175e-05	2.54422e-05	1.55241e-05	2.91945e-05	9.18042e-05	3.12169e-05	1.43938e-05	6.94825e-06	0.000794438	1.20677
TIMP1		0.000165771	0.000171696	0.000179222	0.000146002	0.000164732	0.000132334	0.000145849	5.64885e-05	6.64166e-05	0.000107841	0.000146675	0.000104761	0.000137184	0.000311758	0.000100002	6.98166e-05	0.000118434	6.04964e-05	0.000151399	0.00253688	0.000144443	0.000115006	9.24738e-05	8.82185e-05	6.991e-05	9.31999e-05	3.8115e-05	0.000137136	9.63787e-05	5.39165e-05	7.07389e-05	0.000109755	5.84436e-05	0.000113803	0.000110846	8.16019e-05	8.25642e-05	0.00020704	0.00018069	0.000104343	5.9161e-05	0.00210778	1.20358
PPBP		6.83878e-05	0.000132047	0.000143199	0.000132926	5.67092e-05	9.00714e-05	0.000381585	0.000177098	6.02909e-05	0.000251031	0.000202514	0.00063631	0.000137898	0.000118416	0.000636061	0.000120616	0.000245671	0.00029287	0.000339676	0.00422338	4.26331e-05	3.39295e-05	0.000125274	0.000138841	0.000107515	0.000314891	0.000461959	0.000278292	0.000128724	5.36416e-05	0.000263509	0.000404312	8.74008e-05	0.00018093	6.73939e-05	0.000283117	5.63459e-05	0.000159215	9.18995e-05	0.000173837	5.88366e-05	0.0035125	1.20239
HNRNPL		5.30759e-06	7.4873e-06	8.17846e-06	4.13643e-06	8.23976e-06	0	8.06167e-06	3.79564e-06	2.12559e-06	1.34464e-05	0	1.41482e-05	1.1903e-05	0	3.81701e-06	1.21429e-05	4.42212e-06	5.41062e-06	5.85373e-06	0.000118476	6.13095e-06	0	3.96199e-06	2.04149e-05	1.587e-05	3.39101e-06	5.31978e-06	0	0	0	5.74885e-06	7.65193e-06	3.46946e-06	2.17902e-06	0	2.7489e-06	4.70819e-06	0	2.95265e-06	1.23183e-05	1.69409e-06	9.856e-05	1.20207
PKM		0.000968889	0.000918163	0.00143072	0.000573664	0.00125854	0.000471263	0.000660725	0.00031252	0.000263586	0.000609922	0.000978051	0.00124426	0.00127257	0.000751481	0.000567407	0.000681912	0.000446373	0.000795331	0.000653937	0.0148593	0.000602873	0.000491019	0.000569801	0.00105952	0.000830981	0.00054341	0.000585045	0.000511888	0.000517164	0.000155921	0.000772354	0.0006343	0.0004376	0.000630662	0.000297014	0.000660706	0.000520448	0.000977397	0.000268557	0.00100416	0.000309038	0.0123799	1.20028
TMPO		9.60041e-06	7.37531e-06	2.33422e-05	1.86561e-06	1.18576e-05	4.00296e-06	0	2.30611e-06	0	1.56259e-05	9.56997e-06	8.11774e-06	0	3.41163e-06	6.1477e-06	1.62144e-05	0	6.11969e-06	0	0.000125557	5.10452e-06	1.55613e-06	0	1.61175e-05	2.85634e-06	0	6.06598e-06	2.77526e-06	0	0	8.14233e-06	2.57323e-06	3.43509e-06	8.16179e-06	0	1.13552e-05	2.86989e-06	1.43666e-05	0	1.81343e-05	1.15804e-06	0.000104672	1.19953
LDHA		0.000203352	0.000159455	0.000176351	0.000177445	0.000255972	9.37421e-05	2.34839e-05	8.61568e-05	3.73375e-05	2.10195e-05	0.000107241	0.00022247	0.000153589	0.000101418	5.31243e-05	6.22208e-05	4.39116e-05	0.000121304	5.20979e-05	0.00215169	0.000237193	9.41224e-05	4.5639e-05	9.60381e-05	9.1128e-05	3.45235e-05	5.55546e-05	6.20388e-05	0.000137613	3.50592e-05	0.000112632	0.000147293	6.20774e-05	8.83304e-05	3.7643e-05	6.97922e-05	0.00012211	0.000129816	3.10292e-05	7.5364e-05	3.0988e-05	0.00179598	1.19806
VAT1		1.15061e-05	1.57905e-05	2.44891e-05	7.99257e-06	1.08381e-05	1.07589e-05	9.78202e-06	4.26802e-06	4.2056e-06	7.65954e-06	8.20983e-06	1.61409e-05	1.63249e-05	1.91646e-05	8.34589e-06	1.31387e-05	7.73619e-06	1.42313e-05	6.33864e-06	0.000216922	7.35136e-06	1.16149e-05	8.75765e-06	1.89926e-05	1.07978e-05	8.66234e-06	1.95832e-05	8.41601e-06	1.01514e-05	2.45321e-06	1.27842e-05	8.22046e-06	7.69032e-06	0	0	9.29248e-06	4.43129e-06	1.52038e-05	3.12312e-06	1.36333e-05	0	0.000181159	1.19741
GAPDHS		2.82014e-05	2.85467e-05	2.53938e-05	2.14159e-05	2.7286e-05	1.01879e-05	0	1.72057e-05	1.3739e-05	1.57473e-05	2.00472e-05	2.64921e-05	2.82376e-05	2.62533e-05	7.80027e-06	1.69746e-05	1.5702e-05	1.78214e-05	2.38362e-05	0.000370888	1.70377e-05	1.18115e-05	9.8011e-06	2.90029e-05	7.53911e-06	2.09437e-05	3.08758e-05	1.0416e-05	9.37181e-06	1.4067e-05	2.10034e-05	2.86938e-05	3.72034e-06	5.43504e-06	1.02222e-05	0	2.14763e-05	2.33512e-05	1.43798e-05	1.54745e-05	5.3371e-06	0.00030996	1.19657
APOH		0.0038455	0.00258278	0.00306547	0.00197872	0.00199271	0.001287	0.00162749	0.000974517	0.00029187	0.00187199	0.00256352	0.00537566	0.00287848	0.00203835	0.00101501	0.00193573	0.000816023	0.00195517	0.00176847	0.0398645	0.00286527	0.00156298	0.00281875	0.00180434	0.00100043	0.00109228	0.00170716	0.00201026	0.00306712	0.000422351	0.00134859	0.00254392	0.00058187	0.00213477	0.000620146	0.000890873	0.00122362	0.00273289	0.00118697	0.00100855	0.000715863	0.033339	1.19573
PYGB		0	1.16296e-06	1.46959e-05	9.37999e-07	2.15991e-06	1.43191e-06	2.71356e-05	0	0	1.02746e-05	1.63026e-06	0	0	0	0	0	0	2.82587e-06	9.08465e-06	7.13396e-05	2.53581e-06	1.37308e-05	0	2.24485e-06	0	0	1.08522e-05	0	0	0	0	1.7574e-05	5.14865e-06	0	0	2.0948e-06	2.25126e-06	0	0	3.26674e-06	0	5.96991e-05	1.19499
RTN4		1.58701e-05	2.20443e-05	4.75169e-05	9.48829e-06	2.2477e-05	0	2.67983e-05	0	0	1.96949e-05	8.41e-06	1.52435e-05	1.58214e-05	1.34004e-05	1.18516e-05	2.31456e-05	3.68676e-06	1.28567e-05	9.13151e-06	0.000277437	0	4.19607e-06	9.07869e-06	3.16396e-05	1.01445e-05	9.99247e-06	2.40513e-05	4.97049e-06	5.0527e-06	0	1.78369e-05	9.25243e-06	0	1.78722e-05	0	1.69994e-05	6.08994e-06	1.986e-05	1.61133e-06	4.37576e-05	0	0.000232406	1.19376
PGAM1; LOC643576		0.000307268	0.000242223	0.000312053	0.000225551	0.000446804	0.000205432	0.000192072	0.000100331	8.77838e-05	0.000210238	0.00014711	0.000248197	0.000304581	0.000260696	0.000159639	0.000196036	0.000155256	0.000271631	0.000177766	0.00425067	0.000159625	0.000159982	0.000165218	0.000353989	0.000207745	0.000127928	0.000153626	0.000142716	0.000186608	7.37802e-05	0.000158353	0.000144141	0.000124048	0.00015772	0.000134419	0.000165153	0.000164757	0.000257623	0.000100751	0.000359125	7.43555e-05	0.00357166	1.19011
PRPS2		1.65664e-05	2.88463e-05	4.09793e-05	1.5403e-05	2.07482e-05	5.10535e-05	0	1.85391e-05	3.34878e-05	1.00442e-05	1.19367e-05	6.95015e-06	1.91529e-05	3.1601e-05	4.09122e-05	2.31799e-05	8.13466e-06	4.55829e-05	2.50699e-05	0.000448188	0	4.92008e-06	2.11714e-05	2.76627e-05	1.635e-06	1.6405e-05	1.98016e-05	9.74645e-06	6.05843e-06	2.83483e-05	2.81381e-05	1.75658e-05	3.91928e-05	3.58167e-05	1.26455e-05	2.21948e-05	1.98229e-05	2.63721e-05	7.461e-06	1.75721e-05	1.41191e-05	0.00037665	1.18993
TAGLN2		0.000249167	0.000210332	0.000437269	0.000161647	0.000406663	0.000159052	9.46694e-05	0.000128362	8.37783e-05	5.94919e-05	0.000150752	0.000293729	0.000192014	0.000274706	0.000184819	0.000151914	0.000113623	0.000207198	0.000216985	0.00377617	0.000148451	0.000132752	9.76606e-05	0.000327606	0.000240944	8.78691e-05	0.000171367	8.83447e-05	0.000168955	4.8045e-05	0.000166316	0.000213645	7.58044e-05	0.000111891	7.5057e-05	0.000143018	0.000162408	0.000136119	6.16717e-05	0.000464208	5.68538e-05	0.00317899	1.18785
CYBB		1.39888e-05	2.55186e-05	5.9713e-05	7.20791e-06	1.0545e-05	1.47412e-05	4.17141e-05	6.41571e-06	5.22507e-06	0.000102135	4.54969e-05	3.01779e-05	7.71508e-05	2.41954e-05	2.48966e-05	3.60376e-05	2.84193e-05	2.44428e-05	5.764e-05	0.000635662	1.06969e-05	1.63088e-05	4.54288e-05	6.61722e-05	8.75151e-06	2.28264e-05	2.95283e-05	2.73937e-05	1.63089e-05	3.44621e-06	2.94161e-05	1.69511e-05	1.54853e-05	1.74511e-05	3.92877e-05	6.0553e-05	1.0562e-05	5.55397e-05	1.13053e-05	2.699e-05	5.4597e-06	0.000535863	1.18624
HNRNPH1		1.40612e-05	1.7156e-05	2.56178e-05	9.06963e-06	2.20624e-05	4.65588e-06	2.62956e-05	7.06834e-06	4.55109e-06	1.304e-05	1.87422e-05	1.89349e-05	2.31094e-05	1.57736e-05	0	3.36516e-05	7.7364e-06	9.1635e-06	1.54784e-05	0.000286168	2.17589e-05	7.56985e-06	8.01384e-06	2.80581e-05	1.94404e-05	8.79349e-06	1.37839e-05	7.51895e-06	1.29257e-05	1.5607e-06	1.94407e-05	1.00727e-05	3.40129e-06	1.25645e-05	4.75441e-06	8.89382e-06	5.25163e-06	1.76812e-05	4.65414e-06	2.18982e-05	3.33115e-06	0.000241368	1.18561
CFB		0.00211196	0.00117757	0.00120569	0.00131817	0.00144589	0.000621453	0.00073077	0.000553913	0.000182858	0.000851843	0.0017534	0.00191187	0.00190888	0.00106016	0.000473125	0.000881851	0.00062787	0.00100506	0.00083445	0.0206568	0.00127961	0.000876906	0.00108829	0.000889725	0.0010117	0.000716114	0.000847541	0.00106668	0.0012658	0.000143016	0.000616828	0.00125692	0.000213488	0.00126973	0.000715866	0.000410762	0.000918954	0.00121342	0.000569417	0.00052929	0.000524501	0.0174246	1.1855
ECHS1		5.26569e-06	9.34672e-06	2.3023e-05	6.13565e-06	1.26222e-05	3.48236e-06	2.4338e-05	5.23173e-06	1.62993e-06	1.03649e-05	6.0641e-06	7.1957e-06	1.15613e-05	1.22954e-05	3.35112e-06	1.14355e-05	7.93332e-06	1.41945e-05	2.79497e-05	0.000203421	1.20937e-05	2.0064e-05	1.41577e-06	1.45767e-05	2.50391e-06	2.27258e-06	1.38674e-05	0	8.45392e-06	0	1.01132e-05	2.10497e-05	1.35419e-06	4.21902e-06	6.62634e-06	1.26238e-05	8.63714e-06	1.5452e-05	3.17896e-06	1.33311e-05	0	0.000171834	1.18383
BANF1		1.97892e-05	1.9458e-05	7.19476e-05	2.04975e-05	4.49486e-05	2.05307e-05	3.43132e-05	1.13169e-05	9.15015e-06	1.72024e-05	1.71309e-05	2.88223e-05	1.62247e-05	2.71025e-05	7.02007e-06	2.16045e-05	7.20229e-06	3.32168e-05	3.39776e-05	0.000461456	3.14103e-05	2.29035e-05	1.36123e-05	3.58416e-05	1.15799e-05	7.19512e-06	3.30668e-05	1.04617e-05	2.51149e-05	6.17857e-06	1.05544e-05	2.63028e-05	9.05343e-06	1.621e-05	1.441e-05	1.53556e-05	1.34978e-05	3.57078e-05	4.07642e-06	4.04343e-05	7.20208e-06	0.000390169	1.18271
PLG		0.00486288	0.00248492	0.00247173	0.00259421	0.00269877	0.00151508	0.00377493	0.00166852	0.00068734	0.00421396	0.00401718	0.00331771	0.00374235	0.00187014	0.0014379	0.00193135	0.0020841	0.00311943	0.00222286	0.0507154	0.00311359	0.0032041	0.00207789	0.00263338	0.00227471	0.00147247	0.00231263	0.00264538	0.00354128	0.000293117	0.00184342	0.00325071	0.000658397	0.00181348	0.00148759	0.000961974	0.00189199	0.00231664	0.00123434	0.00207425	0.00179688	0.0428982	1.18223
EPB41		1.43723e-05	2.71199e-05	2.8402e-05	3.43168e-05	1.35311e-05	0.000100379	0.000332682	5.24839e-05	8.48018e-05	0.000106216	3.95943e-05	1.8428e-05	2.63589e-05	4.32896e-05	0.000101228	4.22063e-05	4.04624e-05	5.70731e-05	3.56463e-05	0.00119859	1.65402e-05	3.99186e-05	4.33651e-05	0.000118425	1.08625e-05	5.45694e-05	1.23299e-05	6.68712e-05	2.38048e-05	9.34619e-05	2.74928e-05	1.54211e-05	6.86534e-05	3.09608e-05	7.73792e-05	4.26555e-05	2.56283e-05	1.50083e-05	2.29227e-05	0.000117096	9.23474e-05	0.00101571	1.18005
F12		0.000256001	9.16072e-05	0.000238965	0.000352205	0.000369552	7.97088e-05	0.000192456	0.00018405	3.48466e-05	8.14912e-05	0.000282992	0.000277346	9.38055e-05	0.000271897	8.72069e-05	0.000189946	0.000166816	0.000218054	0.00016707	0.00363602	0.000251552	0.000166404	0.000242328	0.000216376	8.47332e-05	0.000158225	0.000236958	0.000142984	0.000318399	1.8102e-05	0.000138785	0.000116977	6.83431e-05	0.000112902	0.000164473	0.000105231	6.35994e-05	0.000182488	0.000124131	6.99215e-05	9.99437e-05	0.00308286	1.17943
NAP1L1		5.80569e-06	6.80988e-06	1.15102e-05	3.63262e-06	5.9969e-06	7.29565e-06	0	3.56347e-06	1.10066e-06	0	3.19645e-06	4.01909e-06	7.24961e-06	4.26516e-06	2.92894e-06	1.24e-05	0	4.87693e-06	8.71281e-06	9.33641e-05	0	5.15148e-06	5.18458e-06	0	5.44085e-06	0	2.17935e-06	6.30613e-06	1.5074e-06	3.49206e-06	8.46625e-06	4.47733e-06	1.81528e-06	5.43249e-06	1.81682e-06	2.76851e-06	3.28818e-06	4.38633e-06	1.95877e-06	1.04585e-05	5.03069e-06	7.9161e-05	1.17942
PTGES3		1.08288e-05	1.87649e-05	1.98954e-05	2.15352e-05	1.68118e-05	1.90137e-05	5.48909e-05	2.39208e-05	1.73097e-05	3.43264e-05	2.63604e-05	2.24242e-05	0	1.84414e-05	1.3548e-05	0	1.80317e-05	2.32043e-05	2.12019e-05	0.000380509	1.0052e-05	1.42709e-05	1.25497e-05	4.41519e-05	1.9561e-05	2.17552e-05	1.06821e-05	2.21329e-05	2.4557e-05	1.34763e-05	6.62274e-06	0	1.47976e-05	8.53806e-06	1.28706e-05	1.39924e-05	1.81605e-05	1.07357e-05	0	2.81185e-05	1.56097e-05	0.000322635	1.17938
ANXA2P2		0.000465891	0.000445177	0.000939502	0.000269122	0.000560157	0.0002243	5.13216e-05	0.000195233	0.000114174	0.000168131	0.000305473	0.000484774	0.000337972	0.000387909	0.00012587	0.000278475	0.000118082	0.000602657	0.000316359	0.00639058	0.000349886	0.000342692	0.000243141	0.000272558	0.0003647	0.000131539	0.00026276	0.000231716	0.000485051	5.65907e-05	0.000238142	0.000396075	9.78715e-05	0.000381697	8.30964e-05	0.000209634	0.000245024	0.000460785	0.000125507	0.000303517	0.000139753	0.00542174	1.1787
LAMC1		1.69749e-05	8.05101e-06	1.44104e-05	0	6.52957e-06	0	2.18083e-05	2.13088e-06	3.85688e-06	8.6602e-06	6.98231e-06	1.9459e-05	7.16192e-06	7.60074e-06	0	9.14563e-06	0	6.47361e-06	1.3346e-05	0.000152591	8.17994e-06	7.0958e-06	4.95588e-06	2.49737e-05	7.80221e-06	0	9.58965e-06	0	0	0	6.22759e-06	1.46439e-05	0	3.56999e-06	0	5.44811e-06	5.11271e-06	3.42557e-06	0	2.86331e-05	0	0.000129658	1.17687
IGLV3-25		0.000181325	5.88137e-05	0.000101816	0.000115223	0.000101031	5.75272e-05	5.57241e-05	6.8163e-05	2.75414e-05	0.000250667	0.000386332	0.000334023	0.000266628	8.42185e-05	5.69297e-05	0.0001485	0.000106294	8.19042e-05	6.4404e-05	0.00254706	0.000205781	0.000147937	0.000218459	6.92173e-05	7.813e-05	0.000319378	0.000111746	0.000143394	0.000169106	0	6.42187e-05	0.000130082	4.11317e-05	5.51581e-05	1.86793e-05	6.43624e-05	5.71527e-05	0.00013608	4.98052e-05	4.60848e-05	4.04334e-05	0.00216634	1.17575
IGLV3-10		0.000181325	5.88137e-05	0.000101816	0.000115223	0.000101031	5.75272e-05	5.57241e-05	6.8163e-05	2.75414e-05	0.000250667	0.000386332	0.000334023	0.000266628	8.42185e-05	5.69297e-05	0.0001485	0.000106294	8.19042e-05	6.4404e-05	0.00254706	0.000205781	0.000147937	0.000218459	6.92173e-05	7.813e-05	0.000319378	0.000111746	0.000143394	0.000169106	0	6.42187e-05	0.000130082	4.11317e-05	5.51581e-05	1.86793e-05	6.43624e-05	5.71527e-05	0.00013608	4.98052e-05	4.60848e-05	4.04334e-05	0.00216634	1.17575
HPX		0.00257746	0.00381406	0.0042557	0.00385315	0.00350674	0.00175109	0.00441103	0.00136831	0.000245608	0.00293754	0.00402965	0.00452283	0.00237931	0.00333198	0.00125212	0.00199877	0.00251322	0.00263221	0.0020834	0.0534642	0.00311675	0.00293002	0.00278092	0.00212241	0.00259994	0.00194448	0.00214146	0.00230632	0.00373745	0.000468944	0.000935339	0.00235827	0.000647497	0.00272174	0.00232679	0.0017777	0.00267346	0.00324833	0.00209967	0.00151121	0.00103273	0.0454814	1.17552
S100A11		0.000103687	0.000150721	0.00027743	8.45063e-05	0.000140157	8.32468e-05	0.000225021	3.92017e-05	2.68382e-05	0.000244911	0.000143278	0.000209296	0.000215196	0.000143262	0.000149323	0.000219458	5.30337e-05	0.000269709	0.000119178	0.00289745	6.27431e-05	7.12103e-05	0.000158371	0.000290195	9.15378e-05	8.71758e-05	0.000113748	8.90013e-05	0.000101056	1.80969e-05	0.000142668	8.67869e-05	5.73153e-05	0.000137268	6.38465e-05	0.000217442	6.34286e-05	0.000257021	2.38871e-05	0.000298334	3.84746e-05	0.00246961	1.17324
PLEK		0	4.76754e-06	7.1597e-06	0	3.48669e-06	5.0126e-06	8.61328e-06	4.70649e-06	2.18417e-06	8.8941e-06	1.1188e-05	9.81328e-06	1.93579e-05	5.33005e-06	2.79066e-05	5.34678e-06	4.1764e-06	6.07923e-06	9.83841e-06	0.000143861	0	0	4.20101e-06	1.67015e-05	5.18775e-06	8.36032e-06	4.30314e-06	7.77936e-06	4.05182e-06	3.21411e-06	2.3753e-05	1.01075e-05	4.2931e-06	0	3.41776e-06	1.00082e-05	3.25152e-06	0	1.71735e-06	9.94451e-06	2.43654e-06	0.000122729	1.17219
GPI		5.49149e-05	3.80054e-05	7.85338e-05	0	4.79399e-05	4.67653e-05	0	1.44245e-05	1.08807e-05	5.77166e-06	0	0	0	5.44515e-05	3.01926e-05	0	1.80431e-05	5.81643e-05	0	0.000458088	0	2.36282e-05	2.87721e-05	4.29382e-05	0	1.65088e-05	0	2.61167e-05	3.1761e-05	6.55638e-06	3.10122e-05	0	0	3.46946e-05	1.53687e-05	2.53413e-05	2.31014e-05	4.80057e-05	0	3.70225e-05	0	0.000390828	1.1721
PZP		0.000371743	0.000569215	0.00076475	0.000191701	0.000338455	0.000303114	0.000110541	0.000356136	0.000142127	0.000435022	0.000471534	0.000736848	0.000239198	0.000867195	0.000442693	0.000792709	0.000173218	0.000333493	0.000131272	0.00777096	0.000162892	0.000280562	0.000372902	0.000449647	0.000230596	0.000416847	0.000587658	0.000845695	0.000253713	3.48406e-05	0.000197445	0.000264202	0.00030027	0.00044864	0.000376942	0.000211949	0.000342238	0.000239465	0.000148127	0.000152085	0.000315068	0.00663179	1.17178
PPP2R1B		1.03533e-05	1.12789e-05	1.21064e-05	1.2071e-05	1.37839e-05	1.32288e-05	7.32184e-07	1.21118e-05	1.4807e-05	3.79916e-06	1.20526e-05	9.26848e-06	1.2611e-05	1.04056e-05	1.13818e-05	6.957e-06	8.53674e-06	1.58145e-05	1.52121e-05	0.000206512	2.75988e-06	5.83341e-06	7.83941e-06	1.04992e-05	7.37282e-07	3.21224e-06	7.91428e-06	9.7668e-06	8.18793e-06	1.28164e-05	7.14622e-06	1.12049e-05	1.02011e-05	1.39915e-05	4.54055e-06	6.0909e-06	1.46401e-05	1.17822e-05	7.92426e-06	8.61513e-06	1.07063e-05	0.00017641	1.17064
HBG1		0.00041667	0.000323703	0.000735137	0.000326482	0.000535604	0.000406233	3.98443e-05	0.000392463	0.000477987	0.00337417	0.00244436	0.000379948	0.000465182	9.0357e-05	0.000789666	0.00138922	0.000155982	0.000477766	0.000730778	0.0139516	5.28018e-05	0.000155344	0.00202911	0.000232567	0.000185464	0.000223473	0.000417741	0.000411583	0.000274369	0.00026191	0.000924457	0.000253216	0.000711923	0.00178631	0.000680045	0.000871967	0.000154958	0.00161946	5.78364e-05	0.000297448	0.000317509	0.0119195	1.17048
RPS12		1.42555e-05	2.23111e-05	2.36989e-05	1.39351e-05	2.58404e-05	1.68646e-05	0	2.07432e-05	1.22553e-05	0	2.03184e-05	5.3872e-05	1.55155e-05	2.38475e-05	0	2.4453e-05	1.16894e-05	2.94545e-05	2.47404e-05	0.000353794	1.15989e-05	2.20622e-05	4.87952e-06	3.85418e-05	3.58294e-05	7.57747e-06	8.1681e-06	7.46183e-06	2.88765e-05	6.16107e-06	0	2.22476e-05	7.37388e-06	0	4.49642e-06	0	2.75392e-05	1.95739e-05	7.60515e-06	3.30564e-05	9.77454e-06	0.000302824	1.16832
EPB42		4.89728e-05	8.97841e-05	7.42622e-05	6.468e-05	4.30655e-05	0.000212157	0.000246237	0.000131896	0.000221696	0.000196857	9.15143e-05	4.80442e-05	0.000218002	9.76375e-05	0.000164705	0.000119984	0.000128604	0.000177566	0.000190049	0.00256571	2.94866e-05	7.87607e-05	0.000134139	0.000131462	2.21261e-05	0.000141741	9.30181e-05	0.000122024	3.77317e-05	0.000204256	0.000151962	0.000111946	8.4987e-05	9.93426e-05	0.000134746	0.000129515	5.85189e-05	3.63213e-05	8.14097e-05	0.000107918	0.000207606	0.00219902	1.16675
TGM2		1.52485e-05	0	1.11254e-05	9.71919e-06	1.33019e-05	2.05146e-05	1.54927e-05	1.63193e-05	1.5957e-05	1.72494e-05	1.60256e-05	0	2.19739e-05	1.53234e-05	1.58432e-05	1.67746e-05	2.31856e-05	1.33304e-05	2.03449e-05	0.00027773	0	1.6806e-05	1.12713e-05	1.86676e-05	0	1.54801e-05	1.51572e-05	1.28482e-05	1.03685e-05	1.90898e-05	1.2463e-05	2.63967e-05	9.99071e-06	1.24779e-05	0	0	0	9.45098e-06	8.44256e-06	2.36511e-05	1.55535e-05	0.000238115	1.16637
FGA		0.00858804	0.00220771	0.00943793	0.00104431	0.0026733	0.00176761	0.00958551	0.000794949	0.0010625	0.0194272	0.00329411	0.00344274	0.0107703	0.00121101	0.00523172	0.0228446	0.0021846	0.00268091	0.00354034	0.111789	0.00146419	0.000914189	0.00390173	0.0102588	0.0012905	0.00295865	0.00228979	0.00231224	0.000992055	0.000643669	0.0246827	0.00125326	0.000897584	0.0147575	0.00241194	0.00964855	0.00305323	0.00336875	0.000575097	0.00577656	0.002869	0.0963199	1.16061
IGJ; JCHAIN		0.000163109	0.000119955	8.79576e-05	4.31907e-05	9.61519e-05	5.54804e-05	7.21269e-05	6.46223e-05	2.01444e-05	0.000101132	0.000227513	0.000207156	0.000239985	0.00010366	3.22934e-05	0.000142624	0.000108854	9.22764e-05	9.2882e-05	0.00207111	3.94481e-05	0.000106517	9.35127e-05	9.41415e-05	0.000241067	7.67011e-05	0.000162948	0.000224544	6.84119e-05	0	4.61555e-05	4.54535e-05	3.51305e-05	0.000126689	6.77229e-05	4.45495e-05	7.70878e-05	0.000137262	5.94274e-05	1.61914e-05	2.28232e-05	0.00178578	1.15978
CPB2		0.000128581	6.5874e-05	7.83567e-05	5.80944e-05	9.00669e-05	4.07594e-05	1.58631e-05	4.41607e-05	1.52603e-05	2.52933e-05	5.90414e-05	8.21519e-05	5.3918e-05	5.66618e-05	2.24348e-05	3.62097e-05	4.56778e-05	5.23965e-05	4.08966e-05	0.0010117	7.37628e-05	8.96626e-05	4.33425e-05	4.46395e-05	3.73033e-05	2.79044e-05	3.59122e-05	4.00626e-05	5.8458e-05	1.01346e-05	3.73928e-05	7.72504e-05	1.97481e-05	4.42336e-05	2.62757e-05	1.27289e-05	3.50911e-05	6.6873e-05	3.78132e-05	3.02454e-05	2.40333e-05	0.000872868	1.15905
SERPINA6		5.99063e-05	7.09228e-05	4.73199e-05	4.40668e-05	5.00447e-05	4.65553e-05	0	1.94537e-05	6.66243e-06	1.44656e-05	4.53885e-05	4.37551e-05	2.95136e-05	4.01423e-05	4.39378e-05	4.51722e-05	1.87513e-05	5.3112e-05	1.05913e-05	0.000689761	9.81495e-06	2.89278e-05	7.81181e-05	4.57448e-05	1.3551e-05	3.62819e-05	5.02575e-05	4.72159e-05	3.54305e-05	8.77967e-06	2.21562e-05	1.43529e-05	1.89597e-05	3.31646e-05	3.57738e-05	1.6913e-05	2.00238e-05	3.36213e-05	1.07608e-05	0	3.57955e-05	0.000595644	1.15801
B2M		9.27083e-05	5.35315e-05	7.89208e-05	3.79782e-05	4.67192e-05	3.38445e-05	0.000105259	2.61457e-05	9.93227e-06	8.40279e-05	7.54974e-05	6.70596e-05	0.000182457	2.80888e-05	3.4727e-05	8.88989e-05	3.34191e-05	5.19307e-05	9.31947e-05	0.00122434	5.02266e-05	5.74155e-05	5.1159e-05	9.49523e-05	3.61354e-05	2.72531e-05	5.19925e-05	3.41285e-05	4.47307e-05	1.49909e-05	6.59921e-05	6.58645e-05	1.96291e-05	7.44699e-05	7.01617e-05	5.08418e-05	3.33712e-05	8.99042e-05	2.44667e-05	8.15615e-05	1.98778e-05	0.00105913	1.15599
ANXA2		0.000553884	0.00054015	0.00125729	0.000321451	0.000685763	0.000288564	8.95644e-05	0.000210079	0.000137548	0.000203326	0.000371831	0.000704651	0.000567348	0.000471908	0.000144019	0.000439296	0.000153648	0.000728579	0.000417291	0.00828619	0.000423001	0.00038575	0.000271987	0.000433853	0.000399599	0.000254865	0.000419322	0.000251401	0.000596479	5.97093e-05	0.000343084	0.000606235	0.000154458	0.000494874	9.61908e-05	0.000268158	0.000354485	0.000584342	0.000137047	0.000473193	0.000161035	0.00716907	1.15583
LCP1		0.000212757	0.000250846	0.000720319	0.000152768	0.000104047	0.000137758	0.000673071	0.000138699	6.05811e-05	0.000464848	0.000260923	9.4708e-05	0.000306476	0.000222254	0.000370974	0.000105498	0.000254346	0.000245987	0.000161699	0.00493856	8.66997e-05	0.000155511	0.000234847	0.000488567	0.000150341	0.000199522	0.000258527	0.000249475	0.000172174	4.3601e-05	0.000154985	0.000107122	0.000191867	0.00016304	0.000232639	0.000319176	0.000101793	0.000364503	7.78172e-05	0.000444663	7.68414e-05	0.00427371	1.15557
MIF		0.000402428	0.00030103	0.000328741	0.000344121	0.00054961	0.000265143	0.000379926	0.000232827	0.000186761	0.000321059	0.000223304	0.000407514	0.000433654	0.000257487	0.000177713	0.000303735	0.00023249	0.000340642	0.00032149	0.00600967	0.000274645	0.000239422	0.000222879	0.000306978	0.000439009	0.000211878	0.000207541	0.000294016	0.000325705	0.000146878	0.000287349	0.000248394	0.000176805	0.000259999	0.000172813	0.00016235	0.000253446	0.000368398	0.000187478	0.000214688	0.000203749	0.00520442	1.15473
PPP1CB		3.66308e-06	5.24829e-06	5.9937e-06	3.2264e-06	4.78944e-06	2.84833e-06	0	2.00186e-06	2.12575e-06	0	6.87592e-06	4.96455e-06	2.37674e-06	7.1983e-06	3.63037e-06	0	2.28323e-06	4.97262e-06	8.01784e-06	7.02164e-05	0	0	3.86855e-06	1.48854e-05	0	5.17598e-06	1.41445e-06	2.66138e-06	0	0	4.30824e-06	5.40596e-06	2.89442e-06	0	0	5.30332e-06	1.59511e-06	1.71152e-06	0	1.15867e-05	0	6.08111e-05	1.15466
TPI1		0.000594032	0.000523556	0.000560364	0.000487364	0.000792897	0.000391514	0.000468198	0.000308505	0.000224843	0.000431467	0.000489563	0.000753901	0.000779333	0.000489062	0.000314076	0.000466405	0.000291643	0.000373655	0.000376244	0.00911662	0.000492041	0.000347796	0.000379511	0.000653805	0.000524034	0.000362614	0.000331986	0.000353404	0.000386257	0.000211299	0.000417005	0.000414086	0.000263351	0.000263337	0.00020822	0.000266443	0.000341612	0.000429586	0.000227245	0.000715452	0.000321018	0.0079101	1.15253
SERPIND1		5.86068e-05	3.17357e-05	7.66136e-05	3.20013e-05	4.9961e-05	3.413e-05	2.05373e-06	1.4428e-05	1.15138e-06	6.36123e-06	4.43038e-05	4.37359e-05	2.19974e-05	2.45577e-05	2.91433e-05	2.97295e-05	1.24365e-05	3.42821e-05	2.26995e-05	0.000569928	5.9472e-06	9.26525e-06	4.53958e-05	2.39508e-05	5.47369e-06	2.32181e-05	1.88564e-05	3.1502e-05	2.03118e-05	6.56341e-06	4.4373e-05	1.6727e-05	1.83934e-05	9.92216e-05	1.44872e-05	1.56755e-05	2.018e-05	4.33114e-05	7.78781e-06	3.01134e-06	2.15008e-05	0.000495153	1.15101
MSN		8.86384e-05	0.000119098	0.000389326	0.000100553	0.000171278	7.85966e-05	7.42702e-05	5.00367e-05	3.72811e-05	9.77071e-05	9.60141e-05	0.000102041	0.0001198	0.000162799	9.04819e-05	0.000121234	6.28547e-05	0.000142879	0.000143339	0.00224823	5.636e-05	5.51051e-05	6.17647e-05	0.000220059	6.76201e-05	8.51775e-05	0.000129771	3.89141e-05	4.14827e-05	1.81543e-05	0.000120241	5.07252e-05	8.78977e-05	0.000104126	9.76806e-05	0.000189319	6.75745e-05	0.000121047	2.80882e-05	0.000273382	4.13276e-05	0.00195582	1.14951
COL12A1		0.00242143	0.00236666	0.00266771	0.000999851	0.000894566	0.000750212	0.000916131	0.000498449	0.000704236	0.00238289	0.00178702	0.00298092	0.00225889	0.0010638	0.000995822	0.00196451	0.000639854	0.00136038	0.00307265	0.030726	0.00116618	0.000933735	0.00440404	0.000437219	0.000432005	0.001378	0.00232818	0.00126106	0.00119032	0.000233276	0.0030703	0.0021296	0.000516312	0.000941471	0.00109967	0.000798524	0.00068001	0.0027599	0.0003095	0.000422579	0.000261448	0.0267533	1.14849
HIST1H4A; HIST1H4F; HIST1H4D; HIST1H4J; HIST2H4A; HIST2H4B; HIST1H4H; HIST1H4C; HIST4H4; HIST1H4E; HIST1H4I; HIST1H4B; HIST1H4K; HIST1H4L		0.00127247	0.00134108	0.00477383	0.000859786	0.00193527	0.000943381	0.000273484	0.000449496	0.000381227	0.000469273	0.00106105	0.00136986	0.00175824	0.00117412	0.000759885	0.0012161	0.000782414	0.00137583	0.00110465	0.0233014	0.000474762	0.00100344	0.00163908	0.00145421	0.000934733	0.00088157	0.00100696	0.000771933	0.000818924	0.000198995	0.00148174	0.00102367	0.00098959	0.00153147	0.000367589	0.00135103	0.000716737	0.00223061	0.000340744	0.00071016	0.00040788	0.0203358	1.14583
GRHPR		5.70174e-06	1.0906e-05	2.41178e-05	9.62653e-06	4.26583e-06	1.62473e-05	7.32161e-06	1.06929e-05	1.72595e-05	4.92958e-06	1.35369e-05	3.10268e-06	2.74927e-05	1.26708e-05	0	9.775e-06	1.25492e-05	2.64702e-05	3.06884e-05	0.000247355	1.04155e-05	9.78336e-06	6.56425e-06	4.23936e-06	5.16968e-06	5.48772e-06	1.85606e-05	6.80113e-06	1.03057e-05	1.5669e-05	1.95079e-05	1.38293e-05	7.15717e-06	4.43508e-06	1.2849e-05	1.88201e-05	8.58099e-06	1.42387e-05	9.3297e-06	3.74927e-06	1.04266e-05	0.00021592	1.14558
HIST1H1B		1.40711e-05	1.3056e-05	0.000183624	1.52247e-05	1.1969e-05	2.17379e-05	8.26013e-05	6.1027e-06	7.62655e-06	8.56805e-05	1.14927e-05	1.17032e-05	5.13967e-05	9.19863e-06	6.5287e-05	1.15863e-05	2.17014e-05	4.24998e-05	2.61948e-05	0.000692754	3.87398e-06	1.48751e-05	1.57217e-05	5.18365e-05	3.15484e-05	4.53285e-05	3.51102e-05	6.84514e-06	2.30769e-05	5.50562e-06	3.86545e-05	1.46742e-05	4.62767e-05	4.77863e-05	2.45234e-05	3.52083e-05	1.51743e-05	7.26334e-05	4.95762e-06	6.29584e-05	8.35536e-06	0.000604925	1.14519
PROS1		7.54584e-05	7.47593e-05	5.36568e-05	6.16402e-05	6.68899e-05	2.44797e-05	5.61661e-05	4.23774e-05	1.32483e-05	7.14698e-05	8.5211e-05	6.38024e-05	7.21839e-05	6.12924e-05	6.70786e-05	7.49151e-05	4.7672e-05	6.30759e-05	8.04182e-05	0.0011558	4.94383e-05	5.30982e-05	7.14773e-05	5.75183e-05	4.20196e-05	3.66342e-05	5.94611e-05	9.22441e-05	6.49228e-05	8.21826e-06	3.71205e-05	5.97409e-05	1.47902e-05	4.97985e-05	3.53095e-05	2.20843e-05	4.50326e-05	7.01354e-05	3.82349e-05	7.1179e-05	3.17311e-05	0.00101019	1.14414
RDX		4.87267e-05	5.26734e-05	8.48825e-05	2.34028e-05	5.83972e-05	2.30184e-05	3.59379e-05	1.60239e-05	1.58662e-05	6.4868e-05	4.68623e-05	5.33952e-05	3.30134e-05	5.92076e-05	3.22775e-05	5.41531e-05	1.49078e-05	3.98559e-05	3.57843e-05	0.000793254	2.45515e-05	1.22753e-05	3.13236e-05	8.3328e-05	2.95208e-05	3.05439e-05	3.5599e-05	2.76312e-05	1.53899e-05	1.09027e-05	2.69832e-05	2.08651e-05	2.45347e-05	3.86706e-05	3.77664e-05	6.52198e-05	1.97937e-05	4.09011e-05	1.68448e-05	8.69871e-05	1.44886e-05	0.000694121	1.14282
EZR		4.87267e-05	5.26734e-05	8.48825e-05	2.34028e-05	5.83972e-05	2.30184e-05	3.59379e-05	1.60239e-05	1.58662e-05	6.4868e-05	4.68623e-05	5.33952e-05	3.30134e-05	5.92076e-05	3.22775e-05	5.41531e-05	1.49078e-05	3.98559e-05	3.57843e-05	0.000793254	2.45515e-05	1.22753e-05	3.13236e-05	8.3328e-05	2.95208e-05	3.05439e-05	3.5599e-05	2.76312e-05	1.53899e-05	1.09027e-05	2.69832e-05	2.08651e-05	2.45347e-05	3.86706e-05	3.77664e-05	6.52198e-05	1.97937e-05	4.09011e-05	1.68448e-05	8.69871e-05	1.44886e-05	0.000694121	1.14282
S100A6		8.18346e-05	5.77019e-05	0.000145796	3.83621e-05	0.000125771	8.34706e-05	0	3.3907e-05	5.86926e-05	6.89714e-05	5.496e-05	3.98216e-05	0.000119912	4.33664e-05	0	0	3.40186e-05	7.40879e-05	3.3881e-05	0.00109455	1.31433e-05	2.35778e-05	7.72891e-05	8.07969e-05	1.40416e-05	0	0	2.70412e-05	1.96444e-05	4.94731e-05	7.94999e-05	3.61326e-05	5.58224e-05	0.000107424	1.76347e-05	6.91299e-05	3.02318e-05	7.72302e-05	1.58197e-05	0.00011334	5.11115e-05	0.000958384	1.14208
TRAP1		1.85391e-05	2.39304e-05	5.11795e-05	1.3815e-05	3.74598e-05	1.44696e-05	3.12612e-06	8.47968e-06	7.93104e-06	7.29283e-06	2.47675e-05	1.44632e-05	0	1.82932e-05	1.48519e-05	1.78778e-05	5.57196e-06	3.24929e-05	1.07143e-05	0.000325256	4.50612e-06	7.02416e-06	9.65461e-06	3.42225e-05	0	1.37374e-05	1.09318e-05	1.03918e-05	9.19318e-06	9.47672e-06	2.11714e-05	1.19869e-05	1.35509e-05	3.07886e-05	4.88157e-06	9.86321e-06	1.86008e-05	2.18694e-05	4.27453e-06	3.11731e-05	7.87623e-06	0.000285175	1.14055
GLUL		0	0	0	0	0	0	0	0	0	0	5.68003e-06	0	1.85304e-05	0	0	0	0	0	0	2.42104e-05	0	0	0	0	2.12588e-05	0	0	0	0	0	0	0	0	0	0	0	0	0	0	0	0	2.12588e-05	1.13884
APOC2		0.000158091	6.66115e-05	7.81643e-05	8.54591e-05	8.46891e-05	8.07044e-05	0.000137385	2.5727e-05	1.18785e-05	4.99969e-05	5.37132e-05	7.53585e-05	8.1871e-05	8.40653e-05	7.44846e-05	0.000112192	1.64468e-05	6.86687e-05	5.46281e-05	0.00140013	5.04871e-05	3.60167e-05	1.77889e-05	8.21202e-05	0.000122386	3.74032e-05	5.47494e-05	0.000100426	9.82375e-05	3.04421e-05	0.00010521	3.42902e-05	9.8514e-06	0.000130229	1.18369e-05	3.87572e-05	1.82946e-05	9.03958e-05	4.08652e-05	9.11129e-05	2.87348e-05	0.00122964	1.13866
AK1		7.86797e-05	7.59345e-05	4.94322e-05	0.000107842	8.47852e-05	0.000101167	2.27622e-05	8.69319e-05	7.28542e-05	1.68764e-05	3.86384e-05	8.29767e-05	0.00015583	9.63637e-05	4.60219e-05	0.000147026	6.10147e-05	0.000147809	0.000104427	0.00157737	0.000100929	9.98196e-05	7.03708e-05	1.21314e-05	3.79629e-05	6.151e-05	5.94817e-05	4.80378e-05	5.80131e-05	8.51303e-05	9.63135e-05	9.9909e-05	3.97363e-05	9.56194e-05	5.52317e-05	4.43202e-05	6.34825e-05	6.77947e-05	8.55822e-05	2.44632e-05	8.07445e-05	0.00138658	1.1376
SLC2A1		9.11737e-06	1.69074e-05	2.20445e-05	1.9918e-05	2.59124e-05	4.0647e-05	3.59721e-05	2.75971e-05	6.05051e-05	2.67953e-05	1.5444e-05	7.34995e-06	3.0703e-05	1.17554e-05	5.0846e-05	1.46593e-05	1.55443e-05	1.84649e-05	3.12519e-05	0.000481435	0	0	2.42017e-05	4.52269e-05	0	2.44594e-05	9.23586e-06	1.82524e-05	0	6.4509e-05	2.48722e-05	8.23707e-06	2.06226e-05	2.04148e-05	2.71977e-05	2.33138e-05	8.17079e-06	9.35009e-06	2.15613e-05	4.22262e-05	3.25436e-05	0.000424395	1.1344
CALM3; CALM2; CALM1		9.74164e-06	1.73465e-05	5.06288e-05	1.1825e-05	3.44945e-05	2.6029e-05	1.88703e-05	1.13653e-05	1.30776e-05	2.51962e-05	1.75326e-05	2.09155e-05	1.10082e-05	2.02936e-05	1.96747e-05	1.46033e-05	1.23669e-05	2.78364e-05	1.18246e-05	0.000374631	2.69615e-06	2.68284e-06	1.36347e-05	4.09989e-05	2.42206e-06	1.17678e-05	1.67619e-05	6.64926e-06	0	1.36657e-05	1.17483e-05	2.01641e-05	2.14681e-05	1.64012e-05	1.60897e-05	2.827e-05	1.27948e-05	2.21256e-05	2.48874e-06	6.25668e-05	5.36849e-06	0.000330765	1.13262
PITHD1		8.83901e-06	9.6153e-06	8.45523e-06	5.8185e-06	8.82141e-06	9.4232e-06	0	1.02448e-05	9.63628e-06	4.19002e-06	5.80537e-06	0	1.29684e-05	8.54847e-06	8.60601e-06	1.05391e-05	6.29605e-06	6.24627e-06	3.25789e-06	0.000137311	1.57259e-06	3.89672e-06	5.68024e-06	7.11448e-06	4.69085e-06	1.49333e-05	7.6935e-06	5.97151e-06	6.74972e-06	7.77761e-06	7.62432e-06	2.30304e-06	6.56614e-06	7.23619e-06	3.18851e-06	2.54719e-06	4.98493e-06	5.07053e-06	2.22858e-06	4.75452e-06	8.69116e-06	0.000121276	1.13223
HNRNPU		6.04633e-06	8.46512e-06	1.34438e-05	0	1.14781e-05	0	0	2.57852e-06	2.94691e-06	0	0	0	9.73682e-06	0	3.81376e-06	7.67716e-06	2.94914e-06	8.87591e-06	7.12506e-06	8.51367e-05	4.0384e-06	3.71418e-06	0	8.94903e-06	1.64697e-05	0	0	3.63788e-06	9.10701e-06	1.80475e-06	7.01333e-06	0	0	0	0	0	4.97904e-06	0	0	1.55809e-05	0	7.52942e-05	1.13072
SPTB		0.00171118	0.00164757	0.000845282	0.0012983	0.00172534	0.00176467	0.0010891	0.00146293	0.00181977	0.00104737	0.00187606	0.00157307	0.00189086	0.00102519	0.00135229	0.00200634	0.00108435	0.00127512	0.0013823	0.0278771	0.000727556	0.00143327	0.00168381	0.00118818	0.00102113	0.00137015	0.00108935	0.00157087	0.000793627	0.00157469	0.0011686	0.00155484	0.000942369	0.00123384	0.00102114	0.000795134	0.00063102	0.000850474	0.00077943	0.00129394	0.00194322	0.0246666	1.13015
IGKV2-24		1.80658e-05	1.60628e-05	3.74783e-05	9.68937e-06	1.20681e-05	6.32045e-06	0	1.19653e-05	0	0	9.76873e-06	9.84748e-06	0	1.10665e-05	4.04151e-05	0	1.14776e-05	2.07042e-05	0	0.00021493	1.42651e-06	1.5998e-05	1.89756e-05	1.47412e-05	7.85509e-06	8.80606e-06	1.59322e-05	2.99302e-05	3.68875e-06	0	0	6.25397e-06	0	1.65755e-05	1.24016e-05	0	1.44027e-05	1.10891e-05	4.47305e-06	7.83821e-06	0	0.000190388	1.12891
F13A1		3.53549e-05	7.0991e-06	2.5954e-05	5.27108e-06	1.5865e-05	8.52057e-06	0	6.38556e-06	2.61128e-06	6.93355e-06	6.1579e-06	1.11044e-05	6.66096e-06	3.7808e-06	1.8277e-05	1.16814e-05	2.26223e-06	1.10272e-05	8.54189e-06	0.000193489	6.50441e-06	4.74683e-06	9.32499e-06	1.65185e-05	5.65371e-06	4.50376e-06	3.16176e-06	5.98299e-06	5.62867e-06	4.00953e-06	1.59366e-05	5.37321e-06	3.74348e-06	2.21657e-05	1.76218e-06	7.234e-06	1.77067e-05	1.08587e-05	4.36985e-06	8.05048e-06	8.27865e-06	0.000171515	1.12812
ARHGAP1		1.55853e-05	1.68929e-05	2.82814e-05	0	1.17199e-05	0	0	5.42791e-06	7.63647e-06	0	0	0	1.1867e-05	1.29756e-05	1.21411e-05	1.63329e-05	4.92382e-06	1.68204e-05	9.84855e-06	0.000170453	5.45953e-06	7.83515e-06	7.77653e-06	2.0562e-05	8.20851e-06	7.34702e-06	9.97367e-06	8.2549e-06	0	3.05322e-06	1.60672e-05	6.94221e-06	0	7.83427e-06	0	0	5.77572e-06	9.74854e-06	0	2.03141e-05	5.98677e-06	0.000151139	1.12779
PPIA		0.000130932	0.000111631	0.00027478	8.09096e-05	0.000186936	0.000127806	0.000580504	0.000200962	7.1805e-05	0.000750132	0.000102337	0.000305468	0.000577734	7.70883e-05	0.000201119	0.000456289	0.000293833	0.000155413	0.000326768	0.00501245	0.000260402	7.96043e-05	0.000115759	0.000586543	0.000396429	6.79194e-05	0.000236234	9.41404e-05	0.000460211	0.000108611	0.000213584	0.000296432	7.52508e-05	0.000178213	7.63471e-05	0.000129934	0.000287337	0.000147779	0.000168979	0.00040316	6.73483e-05	0.00445022	1.12634
ERCC1		0	2.2576e-05	5.14e-05	1.07942e-05	2.12008e-05	1.25143e-05	1.56974e-05	1.18164e-05	3.80195e-06	1.50942e-05	0	3.572e-05	7.57361e-05	1.71285e-05	0.000130674	5.31976e-05	9.43923e-06	1.81783e-05	5.60026e-05	0.000560972	1.97207e-05	1.16777e-05	2.13833e-05	6.73461e-05	3.66945e-05	2.01379e-05	3.24004e-05	2.4434e-05	0	4.87324e-06	7.7342e-05	2.69641e-05	1.1727e-05	1.77646e-05	0	1.93864e-05	9.51646e-06	1.32941e-05	4.94056e-06	7.59781e-05	5.49891e-06	0.00050108	1.11953
ITGB2		6.63607e-06	2.61324e-05	5.70183e-05	6.93375e-06	8.15386e-06	1.36323e-05	0.000170247	1.04139e-05	3.14987e-06	8.65665e-05	3.02177e-05	2.53617e-05	7.04614e-05	3.3624e-05	4.41867e-05	2.90422e-05	2.11489e-05	2.56046e-05	2.47114e-05	0.000693243	2.07597e-05	1.20254e-05	3.3777e-05	0.00013355	1.92752e-05	2.99419e-05	1.95175e-05	3.99539e-05	1.99254e-05	6.12642e-06	2.75566e-05	8.63007e-06	2.15989e-05	2.56425e-05	1.38758e-05	4.71121e-05	5.78209e-06	6.34946e-05	1.81232e-05	4.66194e-05	7.52273e-06	0.000620811	1.11667
RHOC		6.55463e-05	0.000113651	0.000118071	9.22959e-05	0.000107847	7.10165e-05	0.000103141	5.55742e-05	3.99532e-05	0.000169621	0.000116391	0.000228612	0.000107967	0.000129122	0.000106982	9.03035e-05	7.58491e-05	9.62021e-05	0.000112928	0.00200108	0.000104402	8.05822e-05	7.24276e-05	0.00020237	0.000116664	7.42023e-05	7.78007e-05	8.84991e-05	0.000107962	3.14822e-05	6.68837e-05	0.000131398	4.40129e-05	4.04533e-05	6.00481e-05	7.25994e-05	4.39482e-05	8.9667e-05	4.31411e-05	0.000196483	4.69917e-05	0.00179202	1.11666
RHOA		6.55463e-05	0.000113651	0.000118071	9.22959e-05	0.000107847	7.10165e-05	0.000103141	5.55742e-05	3.99532e-05	0.000169621	0.000116391	0.000228612	0.000107967	0.000129122	0.000106982	9.03035e-05	7.58491e-05	9.62021e-05	0.000112928	0.00200108	0.000104402	8.05822e-05	7.24276e-05	0.00020237	0.000116664	7.42023e-05	7.78007e-05	8.84991e-05	0.000107962	3.14822e-05	6.68837e-05	0.000131398	4.40129e-05	4.04533e-05	6.00481e-05	7.25994e-05	4.39482e-05	8.9667e-05	4.31411e-05	0.000196483	4.69917e-05	0.00179202	1.11666
MYH1		0.000615348	0.000885617	0.00084907	0.00023639	0.00114444	0.000307815	4.41261e-05	0.000293699	9.96986e-05	0.000367693	0.000377186	0.000637123	0.000360554	0.000462881	0.000270051	0.000305883	0.000165287	0.000889098	0.000148745	0.0084607	0.000176078	0.00054695	0.000280035	0.000232687	0.00011379	0.00028084	0.000382466	0.000489316	0.00028089	6.22634e-05	0.000236681	0.000440307	0.00033959	0.000678104	0.000368137	0.000706993	0.000397729	0.00116387	0.000174662	0.000103954	0.000129076	0.00758442	1.11554
MPO		0.000742646	0.00115941	0.00290774	0.000425323	0.000616214	0.000720149	0.00231163	0.000377762	0.000200335	0.00228953	0.00190966	0.00133217	0.00298263	0.00121183	0.00137855	0.000781406	0.000959467	0.000889704	0.000921372	0.0241175	0.000495656	0.000988475	0.00134736	0.00219944	0.000482911	0.00107324	0.000976161	0.00122973	0.00108887	0.000252662	0.000997559	0.000333181	0.00108941	0.000940018	0.000794812	0.00226869	0.000519563	0.00209031	0.000482019	0.00139711	0.000591124	0.0216383	1.11458
FGG		0.002871	0.000889741	0.0039802	0.000370748	0.00117138	0.00100476	0.00388867	0.000295944	0.000645108	0.00973236	0.00176381	0.00175488	0.00420769	0.00074462	0.00235214	0.00795212	0.00105262	0.00115093	0.00177877	0.0476075	0.000554349	0.00040885	0.00166649	0.00441521	0.000275274	0.0014458	0.0012107	0.00126218	0.000312141	0.000408141	0.0107136	0.000666248	0.000554952	0.00637437	0.00128342	0.00512559	0.00126883	0.00142778	0.000293672	0.00181977	0.00125148	0.0427389	1.11392
DCN		0.019374	0.0176097	0.0299145	0.0144051	0.0272997	0.0102781	0.0219763	0.0102668	0.00939535	0.0235938	0.0267556	0.0363772	0.0223002	0.0137438	0.0106945	0.0163099	0.0126275	0.0198101	0.0331184	0.375851	0.0283302	0.0165599	0.023446	0.0087698	0.0104294	0.00916139	0.0239513	0.0152618	0.0231565	0.00606684	0.0273722	0.0259303	0.0103486	0.0169447	0.0117281	0.009225	0.0159026	0.037063	0.00842694	0.00543721	0.00448483	0.337997	1.112
PGK1		0.000759055	0.000473359	0.000576011	0.000400912	0.000927282	0.000367953	0.000345939	0.000312369	0.000240865	0.00042201	0.000549237	0.000936961	0.000966764	0.000439692	0.00039669	0.000497446	0.000356442	0.000446376	0.000370644	0.00978601	0.000452388	0.000424897	0.000491837	0.000491622	0.000623003	0.000350159	0.00037504	0.000462532	0.000627711	0.000207554	0.00043194	0.000475169	0.000286449	0.000427873	0.000308505	0.000350243	0.000346622	0.000576382	0.000227733	0.000551528	0.000316926	0.00880611	1.11127
ACTR1B		8.26129e-06	1.52923e-05	1.88873e-05	7.15471e-06	9.06651e-06	1.27136e-05	2.7973e-05	6.28236e-06	7.06652e-06	1.68769e-05	1.30037e-05	1.27401e-05	2.42259e-05	1.8416e-05	0	1.56232e-05	1.30004e-05	1.7666e-05	1.44642e-05	0.000258714	1.28762e-05	1.5729e-05	9.1292e-06	1.85117e-05	1.40767e-05	9.67925e-06	1.86383e-05	1.24827e-05	1.18015e-05	6.11439e-06	1.37131e-05	1.31287e-05	7.02773e-06	9.40246e-06	1.05955e-05	6.86062e-06	5.08908e-06	1.15278e-05	7.33684e-06	1.13854e-05	7.71307e-06	0.000232819	1.11122
ACTR1A		8.26129e-06	1.52923e-05	1.88873e-05	7.15471e-06	9.06651e-06	1.27136e-05	2.7973e-05	6.28236e-06	7.06652e-06	1.68769e-05	1.30037e-05	1.27401e-05	2.42259e-05	1.8416e-05	0	1.56232e-05	1.30004e-05	1.7666e-05	1.44642e-05	0.000258714	1.28762e-05	1.5729e-05	9.1292e-06	1.85117e-05	1.40767e-05	9.67925e-06	1.86383e-05	1.24827e-05	1.18015e-05	6.11439e-06	1.37131e-05	1.31287e-05	7.02773e-06	9.40246e-06	1.05955e-05	6.86062e-06	5.08908e-06	1.15278e-05	7.33684e-06	1.13854e-05	7.71307e-06	0.000232819	1.11122
VCP		7.79554e-05	8.84279e-05	0.00010368	7.19545e-05	0.000106088	9.91717e-05	1.28012e-05	8.35726e-05	0.000106797	1.85116e-05	8.06074e-05	8.7447e-05	0.000160848	6.85531e-05	7.09114e-05	0.00011016	0.000103093	0.000127635	0.000119565	0.00169778	8.32304e-05	8.8481e-05	7.6175e-05	0.000100849	0.000124983	5.33244e-05	6.18849e-05	0.000101729	8.31038e-05	6.82004e-05	5.91608e-05	6.503e-05	4.82199e-05	5.30737e-05	5.03525e-05	2.50144e-05	7.3916e-05	5.61161e-05	5.98541e-05	0.000112353	8.55307e-05	0.00153058	1.10924
UGDH		2.19187e-05	1.56275e-05	2.93088e-05	6.97646e-06	2.316e-05	1.51727e-05	2.94884e-06	7.92166e-06	1.83317e-06	1.98812e-05	1.89888e-05	2.48217e-05	2.3057e-05	9.76426e-06	1.45064e-05	1.46447e-05	8.3928e-06	2.00928e-05	2.31133e-05	0.000302131	1.306e-05	7.4579e-06	1.87546e-05	1.697e-05	1.63784e-05	9.60059e-06	1.74172e-05	1.13226e-05	1.62726e-05	0	2.24087e-05	2.30178e-05	1.47484e-05	2.07106e-05	6.2492e-06	2.16822e-05	1.00952e-05	1.60582e-05	2.86994e-06	7.49514e-06	0	0.000272569	1.10845
DNAH9		0.000310057	6.33368e-05	0.000162067	6.97597e-05	0.000222192	8.11976e-05	4.37811e-05	9.07123e-05	8.12852e-06	0.000120779	0.000229477	0.000289667	0.00015466	4.52397e-05	8.3576e-05	6.03393e-05	0.000138256	0.000193462	0.000119529	0.00248622	1.98144e-05	0.000125834	5.79656e-05	9.07075e-05	3.39836e-05	8.40125e-05	2.00161e-05	0.000173795	0.000215479	4.1111e-05	5.8849e-05	0.000118613	5.20817e-05	0.000354387	7.55181e-05	6.70946e-05	6.93651e-05	0.000285591	0.000123204	6.87294e-05	0.000112966	0.00224912	1.10542
MYL9		1.20171e-05	8.3325e-06	3.65568e-05	6.99606e-06	0	2.49345e-06	3.70928e-05	8.55469e-06	3.16541e-06	1.0429e-05	1.39816e-05	2.94044e-05	2.05517e-05	1.07e-05	4.51488e-05	1.35545e-05	2.10677e-06	1.4052e-05	3.62864e-05	0.000311424	1.07073e-05	5.05419e-06	0	3.0434e-05	2.45652e-05	1.17104e-05	1.87367e-05	6.38446e-06	1.97424e-05	4.37862e-06	3.87161e-05	4.4619e-05	2.30306e-06	0	0	1.49988e-05	8.79341e-06	8.954e-06	1.78271e-06	3.00148e-05	0	0.000281895	1.10475
PRDX3		0	0	0	0	0	0	2.01029e-05	0	0	0	2.56163e-05	3.1797e-05	3.3791e-05	0	0	1.25485e-05	9.79325e-06	1.40781e-05	0	0.000147727	0	2.95843e-05	0	2.64897e-05	1.2933e-05	0	0	0	1.31923e-05	0	1.63342e-05	2.80579e-05	0	0	0	0	0	0	0	7.17052e-06	0	0.000133762	1.1044
PFN1		3.21374e-05	7.02437e-05	0.000185047	3.72371e-05	3.33789e-05	4.26304e-05	0.000155915	3.69205e-05	1.34441e-05	0.000260477	0.000105537	8.46251e-05	9.20341e-05	0.000100229	0.000130802	5.03975e-05	0.000101763	6.67513e-05	6.54621e-05	0.00166503	6.35712e-05	5.94334e-05	4.30911e-05	0.000203626	0.000119814	7.16929e-05	7.16888e-05	8.63243e-05	7.5719e-05	1.72848e-06	3.29263e-05	8.15599e-05	5.50649e-05	4.93164e-05	6.48129e-05	0.000139603	6.99499e-05	5.49333e-05	3.27118e-05	0.000125301	8.81117e-06	0.00151168	1.10145
SAA4		0.000253633	0.000176198	0.000150097	0.000137137	0.000191885	0.000132633	4.72271e-05	6.18593e-05	2.36661e-05	9.37633e-05	0.000138197	8.03496e-05	0.000137727	8.49986e-05	7.72197e-05	8.77875e-05	7.01753e-05	0.000176609	5.8777e-05	0.00217994	0.000176219	0.000119766	9.92758e-05	0.000109488	0.000102163	9.3129e-05	9.04489e-05	0.000102233	0.000171379	4.20203e-05	7.91388e-05	5.2051e-05	2.4357e-05	0.000123274	0.000126156	0.000108977	2.90946e-05	0.000185171	4.55752e-05	2.40898e-05	7.77943e-05	0.0019818	1.09998
CACNA2D3		0	2.37391e-05	6.56109e-05	0	0	1.97582e-05	0.000142411	5.40654e-06	8.66278e-06	0.000115395	1.63577e-05	0	6.39384e-05	3.92391e-05	9.60194e-05	4.18854e-05	2.90768e-05	4.57179e-05	7.75406e-05	0.000790759	5.04934e-06	1.10376e-05	2.38989e-05	0.000152646	2.45086e-06	5.85958e-05	6.04208e-05	2.0501e-05	5.8541e-06	3.20522e-06	5.90725e-05	1.82274e-05	2.09653e-05	1.23048e-05	4.89709e-05	7.26756e-05	4.42628e-06	4.00863e-05	5.54576e-06	9.39512e-05	0	0.000719885	1.09845
HNRNPK		1.62983e-05	2.27935e-05	5.36128e-05	1.96283e-05	3.67304e-05	1.58812e-05	1.00891e-05	6.20017e-06	2.83013e-06	2.77655e-05	3.46792e-05	2.22445e-05	8.77601e-06	3.20452e-05	2.00587e-05	1.25639e-05	9.81342e-06	3.17002e-05	5.80731e-06	0.000389518	7.08268e-06	1.16005e-05	1.14778e-05	6.10801e-05	7.52968e-06	7.87335e-06	8.47846e-06	4.11173e-05	2.74599e-05	1.97111e-06	7.03727e-06	8.48373e-06	6.29322e-06	2.28924e-05	1.29212e-05	2.06389e-05	1.49654e-05	1.38085e-05	8.26704e-06	4.46563e-05	8.9787e-06	0.000354614	1.09843
CBR1; SETD4		0	9.66727e-06	2.28164e-05	8.67157e-06	1.39407e-05	8.89484e-06	3.01592e-05	0	5.34319e-06	2.53796e-05	1.49038e-05	1.38192e-05	0	9.92979e-06	1.77295e-05	2.00132e-05	0	1.13001e-05	1.18064e-05	0.000224375	1.58539e-05	6.84356e-06	1.03644e-05	2.1974e-05	9.05565e-06	9.16553e-06	1.10921e-05	7.79765e-06	1.1423e-05	7.24056e-06	1.34994e-05	1.1325e-05	9.11293e-06	0	1.04251e-05	1.09784e-05	2.7203e-06	8.38619e-06	0	1.95447e-05	7.48287e-06	0.000204285	1.09834
ARHGDIB		7.20484e-05	0.000126155	0.000316167	0.000128166	4.08863e-05	9.73454e-05	0.000445023	8.56218e-05	2.44437e-05	0.000388297	0.000245731	0.000103186	0.000291232	0.00024386	0.000202383	0.000122393	0.000191918	0.000120385	0.000253169	0.00349841	5.77056e-05	0.000126288	0.000166181	0.000310399	0.000205143	0.000144181	0.000208395	0.000155578	0.000146991	5.25268e-05	0.000129758	9.1563e-05	0.000149098	6.50572e-05	0.000161658	0.000263456	0.000101534	0.000247473	7.55966e-05	0.000285521	4.66719e-05	0.00319077	1.09641
ARPC3		1.88956e-05	1.26036e-05	2.175e-05	0	1.90631e-05	5.79598e-06	0	7.82358e-06	6.20855e-06	0	5.93594e-06	1.21919e-05	1.87667e-05	6.53e-06	4.40385e-06	1.01949e-05	0	0	0	0.000150164	9.12304e-06	0	1.7116e-05	0	1.43352e-05	0	0	0	7.45602e-06	3.84056e-06	1.56901e-05	0	8.01841e-06	2.32032e-05	0	0	1.55298e-05	1.59041e-05	0	6.74918e-06	0	0.000136966	1.09636
PEPD		0	0	1.15442e-05	9.44936e-06	0	5.51695e-06	0	2.73818e-06	2.59138e-06	8.66511e-07	1.3063e-06	0	6.56011e-06	7.79651e-06	5.98966e-06	0	1.66089e-06	0	4.21877e-06	6.02388e-05	0	2.72997e-06	6.77142e-06	0	1.3907e-06	5.46576e-06	6.77459e-06	1.97925e-06	2.36311e-06	2.77181e-06	0	1.68577e-06	1.2718e-05	0	1.55092e-06	3.14878e-06	0	2.61817e-06	1.35304e-06	0	1.63238e-06	5.49536e-05	1.09618
GPX3		8.0357e-05	5.13067e-05	0.000113305	3.11998e-05	6.03152e-05	3.58711e-05	0.000104858	3.22181e-05	1.68546e-05	0.000112239	5.52367e-05	9.86505e-05	0.000114095	7.18687e-05	3.06374e-05	5.02533e-05	3.73018e-05	6.59866e-05	6.41969e-05	0.00122675	7.49353e-05	3.75925e-05	8.33539e-05	0.00010791	2.74178e-05	4.43e-05	7.35105e-05	4.53826e-05	4.80222e-05	1.08085e-05	7.14584e-05	6.80415e-05	1.31933e-05	8.65118e-05	3.87663e-05	6.16325e-05	4.42937e-05	6.00334e-05	2.83816e-05	7.18082e-05	2.31331e-05	0.00112049	1.09484
DEFA1; DEFA1B		0.000331949	0.00207276	0.0033516	0.000568739	0.000438887	0.000778398	0.0134733	0.00039843	0.000163735	0.00238216	0.00245277	0.00166818	0.00553311	0.00172935	0.00113535	0.00217481	0.0017326	0.000799344	0.00167456	0.04286	0.00314787	0.00210986	0.0024379	0.00294706	0.00258484	0.0012391	0.00150419	0.000777112	0.00193582	6.44664e-05	0.00169805	0.00151164	0.000892829	0.00157358	0.00168999	0.0053899	0.000869591	0.0048374	0.000758781	0.00104053	0.000152154	0.0391627	1.09441
DEFA3		0.000331949	0.00207276	0.0033516	0.000568739	0.000438887	0.000778398	0.0134733	0.00039843	0.000163735	0.00238216	0.00245277	0.00166818	0.00553311	0.00172935	0.00113535	0.00217481	0.0017326	0.000799344	0.00167456	0.04286	0.00314787	0.00210986	0.0024379	0.00294706	0.00258484	0.0012391	0.00150419	0.000777112	0.00193582	6.44664e-05	0.00169805	0.00151164	0.000892829	0.00157358	0.00168999	0.0053899	0.000869591	0.0048374	0.000758781	0.00104053	0.000152154	0.0391627	1.09441
MMP2		9.15736e-06	9.30331e-06	1.41265e-06	3.01352e-06	0	2.25528e-06	0	0	1.27337e-06	0	1.04739e-06	7.93396e-06	0	0	0	0	6.47073e-07	2.18596e-06	0	3.82299e-05	1.22588e-05	9.68415e-06	0	0	0	0	0	0	0	0	5.03158e-06	0	1.67969e-06	0	0	0	0	2.74288e-06	0	3.55137e-06	0	3.49485e-05	1.09389
CD5L		0.000131675	7.84543e-05	4.37949e-05	4.02792e-05	6.46247e-05	6.964e-05	0.000200057	0.000160465	2.5635e-05	0.000180836	0.000340573	0.000281858	0.000225416	0.000189924	2.55095e-05	0.000107179	0.000261008	0.000170025	0.000201843	0.0027988	0.000245095	0.000205709	4.49622e-05	0.00010184	0.000261767	8.45726e-05	0.000247778	0.000319463	7.78862e-05	4.56515e-06	5.76759e-05	7.11453e-05	2.15127e-05	0.000127185	0.00013748	4.13903e-05	0.000139426	0.000146999	0.000134764	4.75524e-05	5.94478e-05	0.00257822	1.08555
CALR		0.000107507	6.43067e-05	0.00012202	4.64749e-05	0.000116697	5.7225e-05	7.06171e-05	3.71673e-05	3.267e-05	9.99423e-05	8.07154e-05	0.000106158	0.000113813	6.48205e-05	8.45773e-05	7.83633e-05	6.85292e-05	0.000114268	9.85768e-05	0.00156445	7.03824e-05	3.91379e-05	4.49184e-05	0.000174566	3.59985e-05	6.36206e-05	3.4927e-05	6.24304e-05	7.58945e-05	3.13628e-05	8.71897e-05	5.80714e-05	6.06681e-05	6.49225e-05	7.42783e-05	6.67372e-05	8.01539e-05	4.86841e-05	4.00421e-05	0.000181749	4.66705e-05	0.00144241	1.08461
H2AFZ		4.9794e-06	1.11746e-05	4.49779e-05	7.1957e-06	2.23853e-05	7.44194e-06	0	3.89137e-06	3.78818e-06	1.24444e-05	6.46806e-06	1.06935e-05	1.06106e-05	9.38197e-06	0	7.40783e-06	5.50888e-06	1.12206e-05	7.72605e-06	0.000187296	0	7.25926e-06	6.17354e-06	3.19332e-05	6.96614e-06	6.62024e-06	1.15636e-05	6.61671e-06	0	1.43393e-06	9.57693e-06	9.16493e-06	1.14799e-05	1.11895e-05	3.49583e-06	0	0	2.10189e-05	1.65587e-06	2.38929e-05	2.9627e-06	0.000173004	1.08261
H2AFV		4.9794e-06	1.11746e-05	4.49779e-05	7.1957e-06	2.23853e-05	7.44194e-06	0	3.89137e-06	3.78818e-06	1.24444e-05	6.46806e-06	1.06935e-05	1.06106e-05	9.38197e-06	0	7.40783e-06	5.50888e-06	1.12206e-05	7.72605e-06	0.000187296	0	7.25926e-06	6.17354e-06	3.19332e-05	6.96614e-06	6.62024e-06	1.15636e-05	6.61671e-06	0	1.43393e-06	9.57693e-06	9.16493e-06	1.14799e-05	1.11895e-05	3.49583e-06	0	0	2.10189e-05	1.65587e-06	2.38929e-05	2.9627e-06	0.000173004	1.08261
NCL		0	3.31564e-06	1.06481e-05	0	7.39811e-06	0	5.06801e-06	1.72161e-06	1.07558e-06	0	0	4.1341e-06	0	1.96295e-06	0	0	0	2.48709e-06	3.23931e-06	4.10505e-05	0	1.25745e-06	0	7.35134e-06	2.58641e-06	0	2.45964e-06	2.19635e-06	1.93869e-06	0	0	1.8182e-06	0	2.12312e-06	0	3.95483e-06	1.71643e-06	4.30586e-06	0	6.2803e-06	0	3.79886e-05	1.0806
PAICS		1.62706e-05	2.37079e-05	2.78579e-05	2.2322e-05	2.06467e-05	4.78961e-05	2.75466e-05	2.29874e-05	1.49098e-05	3.42334e-05	1.56294e-05	6.25414e-06	2.30417e-05	2.62227e-05	8.0833e-06	1.44311e-05	2.29409e-05	4.23563e-05	3.19375e-05	0.000449276	2.10036e-05	1.8492e-05	1.20121e-05	3.89311e-05	2.21938e-05	1.65737e-05	1.67652e-05	1.99567e-05	2.15261e-05	1.70666e-05	1.68424e-05	1.79688e-05	2.86533e-05	1.9229e-05	2.61636e-05	2.11309e-05	2.15928e-05	1.80414e-05	1.1708e-05	1.47055e-05	1.5216e-05	0.000415772	1.08058
SERPINF2		0.000815527	0.000697519	0.000920037	0.000337547	0.000429979	0.000778503	0.000484425	0.000515615	0.000114921	0.000998038	0.000610218	0.000303764	0.000673795	0.000697169	0.000551372	0.00073672	0.000374759	0.00105947	0.000927796	0.0120272	0.000516848	0.000484194	0.000324444	0.00111348	0.000103029	0.000716685	0.000392153	0.000349531	0.000675891	0.000296664	0.000900361	0.000281698	0.000358625	0.000665117	0.000533893	0.000633655	0.000543614	0.000501546	0.00038405	0.000818027	0.000569894	0.0111634	1.07738
S100A4		6.80804e-05	0.000114024	0.000180145	5.88152e-05	0.000180144	2.91424e-05	0	6.55595e-05	5.75048e-05	0.000164563	9.32474e-05	0.000158613	0.000165492	0.00013242	8.394e-05	0.000118824	6.7997e-05	8.4295e-05	7.54094e-05	0.00189822	9.72378e-05	0.000107408	0.000111802	8.87974e-05	0.000120857	5.84273e-05	0.000124749	2.83218e-05	8.20112e-05	7.75797e-05	6.52595e-05	1.67783e-05	6.65622e-05	8.91967e-05	5.81028e-05	0.000137515	6.38159e-05	0.000171445	3.41378e-05	0.000102275	5.97485e-05	0.00176203	1.07729
HNRNPR		9.43378e-06	1.24888e-05	1.97745e-05	5.82849e-06	1.34601e-05	3.8276e-06	2.99541e-05	6.06224e-06	4.81919e-06	1.95203e-05	9.96753e-06	1.52689e-05	1.9413e-05	1.27598e-05	4.34671e-06	1.90578e-05	1.54491e-05	1.48563e-05	1.99906e-05	0.000256279	2.06063e-05	1.21883e-05	6.1927e-06	2.16571e-05	2.39028e-05	3.73253e-06	1.10917e-05	7.35949e-06	1.42523e-05	2.14484e-06	8.82788e-06	1.39101e-05	3.32185e-06	7.55877e-06	7.14425e-06	1.20551e-05	1.40409e-05	1.7343e-05	6.11731e-06	2.09247e-05	4.08936e-06	0.000238461	1.07472
SYNCRIP		9.43378e-06	1.24888e-05	1.97745e-05	5.82849e-06	1.34601e-05	3.8276e-06	2.99541e-05	6.06224e-06	4.81919e-06	1.95203e-05	9.96753e-06	1.52689e-05	1.9413e-05	1.27598e-05	4.34671e-06	1.90578e-05	1.54491e-05	1.48563e-05	1.99906e-05	0.000256279	2.06063e-05	1.21883e-05	6.1927e-06	2.16571e-05	2.39028e-05	3.73253e-06	1.10917e-05	7.35949e-06	1.42523e-05	2.14484e-06	8.82788e-06	1.39101e-05	3.32185e-06	7.55877e-06	7.14425e-06	1.20551e-05	1.40409e-05	1.7343e-05	6.11731e-06	2.09247e-05	4.08936e-06	0.000238461	1.07472
MAPRE1		3.72756e-06	0	5.2987e-06	3.4191e-06	2.33826e-06	0	0	4.01468e-06	0	6.39362e-06	5.87579e-06	8.19518e-06	6.9623e-06	4.10088e-06	0	3.73704e-06	0	0	4.22619e-06	5.82893e-05	2.37726e-06	4.08669e-06	0	7.34283e-06	6.98402e-06	2.21944e-06	4.17413e-06	5.36411e-06	9.10838e-06	0	2.09903e-06	3.73719e-06	0	0	0	0	0	0	0	6.95161e-06	0	5.44447e-05	1.07062
DPYSL2		6.3099e-05	8.09043e-05	0.000114762	4.00423e-05	0.000127143	2.90478e-05	9.01742e-06	1.98149e-05	1.73731e-05	2.51297e-05	5.34994e-05	0.000141509	6.27304e-05	0.000117386	1.61206e-05	4.29501e-05	2.30565e-05	3.35016e-05	6.74815e-05	0.00108457	8.72866e-05	7.06192e-05	3.16428e-05	6.93728e-05	6.37807e-05	1.77201e-05	5.57367e-05	2.04643e-05	8.21179e-05	2.28735e-06	3.56865e-05	0.000111095	7.72221e-06	5.10983e-05	2.82698e-05	1.24886e-05	5.72906e-05	0.000104193	2.88514e-05	5.85003e-05	1.68082e-05	0.00101303	1.07061
HSPA8		0.000161103	0.000203566	0.000256542	0.000149808	0.000227509	0.000171549	0.000152027	0.000136886	0.000111652	0.000130541	0.000198659	0.000151569	0.000294939	0.000182703	0.000166184	0.00021279	0.000136425	0.000143687	0.000222623	0.00341076	7.88515e-05	0.000107026	0.000152901	0.000327149	0.000181871	0.000138686	0.000129222	0.000140192	0.000136604	0.000111769	0.000140041	0.000145423	0.000123985	0.000162102	0.000116403	0.000129054	0.000130598	0.000160426	5.77778e-05	0.00042106	9.91721e-05	0.00319031	1.0691
TPT1		8.80929e-06	1.6809e-05	2.02607e-05	7.06911e-06	1.34985e-05	6.33027e-06	1.25365e-05	7.84893e-06	4.2902e-06	0	1.04705e-05	1.1379e-05	1.93988e-05	7.42396e-06	0	2.197e-05	3.61881e-06	8.64321e-06	1.25047e-05	0.000192861	1.84146e-05	9.9836e-06	0	1.45273e-05	2.89274e-05	5.39648e-06	0	0	1.48679e-05	2.97073e-06	1.07467e-05	9.62189e-06	3.29192e-06	6.65189e-06	4.34295e-06	5.72923e-06	7.93985e-06	1.7518e-05	4.34802e-06	1.15253e-05	3.90564e-06	0.000180709	1.06725
LTF		0.00104397	0.00210423	0.00488307	0.00106191	0.000869865	0.000897589	0.00667905	0.000487343	0.000280409	0.00571799	0.00240761	0.00199707	0.00244336	0.00145266	0.00215312	0.00113857	0.00237437	0.0013064	0.00216148	0.0414601	0.000818763	0.00139441	0.00289521	0.00504225	0.000661344	0.00171469	0.00219486	0.00133141	0.00142083	0.000262424	0.00183507	0.00122919	0.00169657	0.00133501	0.00212032	0.00457016	0.000881556	0.00445279	0.000379007	0.00170634	0.000961117	0.0389033	1.06572
CFHR2		5.03428e-05	1.9804e-05	2.79336e-05	2.48064e-05	3.83397e-05	2.02122e-05	3.64166e-05	1.39624e-05	5.22028e-06	2.24946e-05	9.95687e-06	4.04693e-05	1.35035e-05	3.73791e-05	1.1562e-05	1.84195e-05	1.61935e-05	3.43422e-05	1.53467e-05	0.000456705	2.80419e-05	2.27061e-05	3.37201e-05	2.7864e-05	2.07637e-05	1.89557e-05	2.61251e-05	3.48126e-05	3.64877e-05	1.03173e-05	1.74118e-05	1.41e-05	1.15241e-05	2.00018e-05	2.42145e-05	1.29353e-05	5.83241e-06	3.32015e-05	7.75419e-06	1.3247e-05	8.74101e-06	0.000428758	1.06518
GAPDH		0.00187573	0.0013398	0.00148271	0.00147687	0.001769	0.00122948	6.21007e-05	0.000850986	0.000757281	0.000276075	0.000665607	0.00132848	0.000747479	0.000966422	0.000686306	0.000527916	0.000314944	0.00150551	0.000338158	0.0182009	0.000762742	0.00121107	0.000770123	0.000797898	0.000804162	0.00056373	0.000438382	0.000862864	0.00124686	0.0011346	0.000881028	0.000749308	0.00106784	0.000852546	0.00019836	0.000512827	0.000850887	0.00117845	0.000421327	0.000805864	0.000980324	0.0170912	1.06493
PSMB1		2.30294e-05	1.55021e-05	2.00198e-05	9.70166e-06	1.5456e-05	2.54394e-05	1.15099e-05	1.52773e-05	1.50462e-05	8.73113e-06	1.13864e-05	7.92356e-06	2.13872e-05	1.46173e-05	2.2254e-05	2.10817e-05	9.00574e-06	2.27289e-05	1.74766e-05	0.000307574	9.86411e-06	1.23437e-05	2.04349e-05	1.70536e-05	1.37769e-05	1.38373e-05	1.39586e-05	1.85234e-05	1.57762e-05	1.26317e-05	1.47574e-05	7.7299e-06	1.25789e-05	1.195e-05	1.17921e-05	9.97315e-06	9.46354e-06	1.48856e-05	7.46082e-06	1.83826e-05	2.1891e-05	0.000289065	1.06403
PDIA3		8.79487e-06	8.67617e-06	7.10483e-06	4.09666e-06	1.23896e-05	0	0	2.89607e-06	2.73926e-06	6.99158e-06	8.46435e-06	1.4427e-05	1.22681e-05	5.6003e-06	1.03477e-05	8.24468e-06	0	1.58023e-05	0	0.000128844	5.46514e-06	5.88036e-06	1.03507e-05	1.89417e-05	1.23066e-05	4.49179e-06	0	7.06326e-06	7.96097e-06	0	5.01499e-06	0	0	0	0	0	3.47371e-06	8.01454e-06	0	2.68189e-05	5.45694e-06	0.00012124	1.06272
EEF1A1P5		0.000315562	0.000321637	0.000410921	0.000170881	0.00056388	0.000174884	1.41181e-05	0.000179953	0.000129123	4.10717e-05	0.000200942	0.000208678	0.000264362	0.000175833	6.1577e-05	0.000232084	0.00010571	0.000335201	0.000111028	0.00401745	0.000200602	0.000194001	0.000107061	0.000418304	0.000430415	5.32715e-05	2.27158e-05	0.000101783	0.000203926	4.39484e-05	0.000129781	0.000140813	0.000109001	0.000302305	4.08417e-05	0.000114134	0.000273561	0.000209782	6.97253e-05	0.000535183	7.98578e-05	0.00378101	1.06253
EEF1A1		0.000315562	0.000321637	0.000410921	0.000170881	0.00056388	0.000174884	1.41181e-05	0.000179953	0.000129123	4.10717e-05	0.000200942	0.000208678	0.000264362	0.000175833	6.1577e-05	0.000232084	0.00010571	0.000335201	0.000111028	0.00401745	0.000200602	0.000194001	0.000107061	0.000418304	0.000430415	5.32715e-05	2.27158e-05	0.000101783	0.000203926	4.39484e-05	0.000129781	0.000140813	0.000109001	0.000302305	4.08417e-05	0.000114134	0.000273561	0.000209782	6.97253e-05	0.000535183	7.98578e-05	0.00378101	1.06253
MYOC		0.000138848	5.22877e-05	0.000549161	0.000155756	3.51181e-05	7.93699e-05	2.28886e-05	3.01219e-05	1.41817e-05	6.80528e-05	0.000145587	6.27259e-05	0.000103478	1.67851e-05	4.30033e-05	0.000104672	5.90338e-05	2.42533e-05	0.000209736	0.00191506	4.17172e-05	4.83942e-05	0.000124982	1.59215e-05	4.34552e-06	6.29271e-05	0.00016914	4.2945e-05	1.64512e-05	2.50181e-05	0.000268354	0.000218928	4.28779e-05	0.000288275	1.90399e-05	0.000106196	4.65487e-05	0.000242159	8.52744e-06	9.44495e-06	1.14245e-06	0.00180333	1.06196
IGLV1-40		6.7836e-05	0	4.4296e-05	0	0	0	0	0	0	0	7.10861e-05	5.71788e-05	6.22031e-05	0	0	3.14201e-05	0	0	0	0.00033402	5.85286e-05	1.67587e-05	2.33213e-05	0	2.0818e-05	0	3.25912e-05	0	4.06558e-05	0	1.55944e-05	0	0	3.11312e-05	0	0	1.93594e-05	5.61401e-05	0	0	0	0.000314899	1.06072
TPP2		0	4.38817e-06	4.6892e-06	5.70221e-06	0	5.17204e-06	3.10773e-06	3.39405e-06	2.95527e-06	0	0	3.00406e-06	8.49886e-06	4.58226e-06	7.86143e-06	6.22462e-06	5.01901e-06	0	5.7791e-06	7.0378e-05	0	2.54197e-06	4.27725e-06	9.2062e-06	0	4.3322e-06	0	7.40986e-06	0	4.62829e-06	6.51558e-06	4.70349e-06	4.50398e-06	0	4.60644e-06	0	2.25182e-06	2.99678e-06	2.62627e-06	0	5.75468e-06	6.63548e-05	1.06063
MYH9		0.000397648	0.000468829	0.00117755	0.000176719	0.000306938	0.000225294	0.000744925	0.000165819	0.000146957	0.000511327	0.000278654	0.000333013	0.00039393	0.000517809	0.000825867	0.000408742	0.000187018	0.000528603	0.000559715	0.00835536	8.2725e-05	0.000378436	0.000449231	0.000886478	0.000124158	0.000249937	0.00050415	0.000240465	0.000197645	0.000122368	0.00102275	0.000549487	0.000252479	0.000216483	0.000302257	0.00067783	0.000187766	0.000409886	8.61174e-05	0.000889833	5.59663e-05	0.00788645	1.05946
HRG		0.000628036	0.000374274	0.000805023	0.000403852	0.000583105	0.000183081	7.81871e-05	5.57214e-05	3.35776e-05	0.000394652	0.000343141	0.000431902	0.000317492	0.000251511	0.000382047	0.000328132	9.21479e-05	0.000331002	0.000174244	0.00619113	0.000186543	8.64703e-05	0.000433217	0.000684792	0.000202342	0.000250672	0.000405444	0.000119509	0.000158733	4.88952e-05	0.000299731	0.000239406	9.58279e-05	0.000714815	0.000144059	0.000479623	0.00013169	0.000461053	7.39231e-05	0.000589616	3.97195e-05	0.00584608	1.05902
TMSB4X		3.96129e-05	5.09001e-05	0.000168707	2.6077e-05	5.14526e-05	3.02596e-05	0	2.37021e-05	1.05659e-05	6.51019e-05	3.54446e-05	1.83062e-05	3.83564e-05	4.54877e-05	7.40004e-05	1.52883e-05	1.58558e-05	4.68925e-05	2.248e-05	0.000778491	2.59956e-06	9.65169e-06	2.1319e-05	7.82075e-05	1.90629e-05	3.74696e-05	5.41689e-05	2.54394e-05	6.83444e-06	3.97092e-06	2.98275e-05	1.81146e-05	4.16404e-05	4.15646e-05	2.80699e-05	0.000115483	1.71715e-05	5.86401e-05	8.5988e-06	0.000100546	1.90542e-05	0.000737435	1.05567
EFEMP1		2.95632e-05	2.43208e-05	3.72208e-05	1.86314e-05	2.36219e-05	0	3.25059e-05	0	0	2.52887e-05	3.57935e-05	3.06679e-05	1.45585e-05	8.90063e-06	0	3.77297e-05	0	0	1.76545e-05	0.000336457	3.51042e-05	1.3904e-05	2.89575e-05	1.44903e-05	2.38453e-05	8.46273e-06	1.87846e-05	0	1.88427e-05	0	2.62748e-05	1.56679e-05	0	2.02143e-05	8.10504e-06	9.15376e-06	2.0511e-05	4.5656e-05	0	1.09086e-05	0	0.000318883	1.05511
MPP1		5.99445e-06	1.46296e-05	8.76904e-06	1.04263e-05	1.44405e-05	2.97318e-05	5.45464e-06	2.64347e-05	2.74479e-05	3.14509e-06	6.76543e-06	2.66405e-06	1.14821e-05	1.13037e-05	1.55116e-05	9.96328e-06	1.88775e-05	2.94721e-05	2.45115e-05	0.000277025	5.03068e-06	0	1.12924e-05	2.84527e-06	6.53576e-06	1.47516e-05	1.18928e-05	0	4.54316e-06	2.33009e-05	3.59526e-05	0	1.48616e-05	1.74482e-05	3.22254e-05	1.74769e-05	1.1969e-05	5.90347e-06	1.09294e-05	1.63906e-05	1.92608e-05	0.00026261	1.05489
IGKV3D-11; IGKV3-11		0.000106099	0.000107629	0.000152632	5.80747e-05	0.000130748	2.41736e-05	2.40536e-05	3.79521e-05	1.70572e-05	2.87199e-05	0.000123905	0.000135456	5.15782e-05	0.000141983	7.21942e-05	9.70575e-05	2.86551e-05	5.28931e-05	4.94186e-05	0.00144028	8.1721e-05	4.53395e-05	3.95286e-05	3.07888e-05	5.1938e-05	9.25855e-05	9.64507e-05	5.86519e-05	6.38948e-05	4.2182e-06	6.10738e-05	5.09069e-05	5.66281e-05	0.000171262	7.06014e-05	5.45999e-05	5.41904e-05	0.000122248	7.80246e-05	4.11232e-05	4.02002e-05	0.00136598	1.0544
IGKV3D-11		0.000106099	0.000107629	0.000152632	5.80747e-05	0.000130748	2.41736e-05	2.40536e-05	3.79521e-05	1.70572e-05	2.87199e-05	0.000123905	0.000135456	5.15782e-05	0.000141983	7.21942e-05	9.70575e-05	2.86551e-05	5.28931e-05	4.94186e-05	0.00144028	8.1721e-05	4.53395e-05	3.95286e-05	3.07888e-05	5.1938e-05	9.25855e-05	9.64507e-05	5.86519e-05	6.38948e-05	4.2182e-06	6.10738e-05	5.09069e-05	5.66281e-05	0.000171262	7.06014e-05	5.45999e-05	5.41904e-05	0.000122248	7.80246e-05	4.11232e-05	4.02002e-05	0.00136598	1.0544
TNRC6A		1.89879e-05	1.41897e-05	1.51947e-05	9.89064e-06	1.17898e-05	1.58058e-05	9.74004e-05	1.07795e-05	2.0543e-05	4.26012e-05	2.85701e-05	7.46142e-06	1.31081e-05	2.83455e-05	3.72081e-05	4.40956e-05	2.83957e-05	0	3.13014e-05	0.000475668	3.18398e-06	4.26571e-06	3.09129e-05	3.24114e-05	2.31956e-06	3.22333e-05	2.99301e-05	2.44374e-05	0	1.46633e-05	4.82533e-05	1.49333e-05	2.51901e-05	2.2514e-05	2.54543e-05	3.0679e-05	8.16972e-06	2.90554e-05	1.13965e-05	4.63565e-05	1.61506e-05	0.00045251	1.05118
SLC4A1		0.00125899	0.00194136	0.00144427	0.00121761	0.00125149	0.00229817	0.00120353	0.00173935	0.00316618	0.00111919	0.00161725	0.0013611	0.00309103	0.00127182	0.00252746	0.00286681	0.00163542	0.00169844	0.0024583	0.0351678	0.000568152	0.00097697	0.00223053	0.00150178	0.000355501	0.00255895	0.00175642	0.00171558	0.000490959	0.0024662	0.0024611	0.00167839	0.00162256	0.00257792	0.00144051	0.00183826	0.00118653	0.00113601	0.0013585	0.0016206	0.00200681	0.0335482	1.04827
IGLV3-21		4.20944e-05	1.38776e-05	4.17581e-05	2.73346e-05	2.97264e-05	2.10793e-05	0	9.0687e-06	1.07473e-05	0	6.31022e-05	5.83507e-05	1.44103e-05	3.3335e-05	2.91051e-05	1.54958e-05	6.64497e-06	3.06013e-05	1.23069e-05	0.000459039	1.21486e-05	1.35484e-05	3.24132e-05	4.16688e-05	9.37375e-06	6.70323e-06	1.66132e-05	3.95594e-05	1.9907e-05	4.20324e-06	2.55019e-05	1.41217e-05	8.19358e-06	4.62428e-05	1.05191e-05	3.58584e-05	2.45378e-05	2.69473e-05	8.96457e-06	9.67309e-06	3.15298e-05	0.000438229	1.04749
IGLV3-9		4.20944e-05	1.38776e-05	4.17581e-05	2.73346e-05	2.97264e-05	2.10793e-05	0	9.0687e-06	1.07473e-05	0	6.31022e-05	5.83507e-05	1.44103e-05	3.3335e-05	2.91051e-05	1.54958e-05	6.64497e-06	3.06013e-05	1.23069e-05	0.000459039	1.21486e-05	1.35484e-05	3.24132e-05	4.16688e-05	9.37375e-06	6.70323e-06	1.66132e-05	3.95594e-05	1.9907e-05	4.20324e-06	2.55019e-05	1.41217e-05	8.19358e-06	4.62428e-05	1.05191e-05	3.58584e-05	2.45378e-05	2.69473e-05	8.96457e-06	9.67309e-06	3.15298e-05	0.000438229	1.04749
MYH2		0.000615348	0.000885617	0.00084907	0.00023639	0.00114444	0.000307815	4.41261e-05	0.000295151	9.96986e-05	0.000375686	0.000377186	0.000637123	0.000360554	0.000462881	0.000270051	0.000305883	0.000165287	0.000889098	0.000148745	0.00847015	0.000176078	0.000825363	0.000280035	0.000232687	0.000133623	0.000297958	0.000382466	0.000489316	0.000284271	6.22634e-05	0.000236681	0.00055957	0.000371679	0.000678104	0.00041456	0.000714442	0.000397729	0.00116387	0.000174662	0.000108124	0.000129076	0.00811256	1.04408
CFL1		0.000385702	0.000600052	0.0010059	0.000410913	0.000481946	0.000497179	0.000448499	0.000483706	0.000276162	0.000614284	0.000565293	0.000637894	0.000811432	0.000789913	0.000513278	0.000544812	0.000613868	0.000546355	0.000682961	0.0109102	0.00065207	0.000547558	0.000398846	0.000560475	0.000693583	0.000377078	0.000629571	0.000676793	0.00065616	0.000234268	0.000514164	0.000510882	0.00033484	0.000300677	0.000423576	0.000694442	0.000375219	0.000629883	0.000275685	0.000682899	0.000352529	0.0105212	1.03697
SLC2A14		0	0	4.69477e-06	0	0	0	0	0	0	0	0	0	0	0	7.43747e-06	0	0	2.30434e-06	1.14421e-06	1.55808e-05	0	0	0	2.81799e-06	0	7.99475e-07	1.23131e-06	0	0	0	0	0	2.09774e-06	1.76601e-06	0	3.26347e-06	1.7849e-06	0	1.31812e-06	0	0	1.5079e-05	1.03328
SLC2A3		0	0	4.69477e-06	0	0	0	0	0	0	0	0	0	0	0	7.43747e-06	0	0	2.30434e-06	1.14421e-06	1.55808e-05	0	0	0	2.81799e-06	0	7.99475e-07	1.23131e-06	0	0	0	0	0	2.09774e-06	1.76601e-06	0	3.26347e-06	1.7849e-06	0	1.31812e-06	0	0	1.5079e-05	1.03328
GNB1		4.80497e-06	1.35331e-05	3.22827e-05	5.63993e-06	8.16283e-06	9.15276e-06	0	4.61993e-06	2.86769e-06	0	1.50367e-05	1.70916e-05	3.57722e-05	1.41316e-05	2.09485e-05	2.31218e-05	8.34823e-06	1.25814e-05	3.02101e-05	0.000258306	9.81883e-06	7.79931e-06	1.66298e-05	4.80487e-05	8.69561e-06	1.64113e-05	1.42796e-05	1.11457e-05	2.40187e-06	1.22744e-06	1.05057e-05	1.2297e-05	6.48868e-06	8.8114e-06	1.22762e-05	1.88535e-05	6.093e-06	1.3178e-05	2.77061e-06	2.13473e-05	9.19116e-07	0.000249999	1.03323
F13B		5.44859e-05	2.3772e-05	1.54035e-05	2.68976e-05	2.95794e-05	2.96741e-05	6.65745e-05	1.88502e-05	9.10814e-06	5.74907e-05	2.15099e-05	3.4714e-05	2.3649e-05	1.97015e-05	3.76409e-05	2.30591e-05	3.26011e-05	2.27966e-05	2.21487e-05	0.000569657	3.73189e-05	2.93605e-05	3.2123e-05	5.48563e-05	3.56486e-05	2.97146e-05	2.45833e-05	3.91086e-05	3.76561e-05	6.13207e-06	6.86543e-06	1.80768e-05	7.01818e-06	3.43533e-05	1.93224e-05	1.6399e-05	2.56258e-05	2.36005e-05	2.21788e-05	2.41743e-05	2.78154e-05	0.000551932	1.03211
RHOB		1.8643e-05	5.01922e-05	6.57077e-05	2.97022e-05	3.65764e-05	3.32073e-05	4.53217e-05	2.39642e-05	1.2208e-05	8.0552e-05	3.60385e-05	8.14058e-05	3.07601e-05	7.11748e-05	6.99046e-05	4.00501e-05	3.18358e-05	4.87902e-05	4.89398e-05	0.000854975	2.35163e-05	2.42262e-05	3.54707e-05	0.000120373	2.38643e-05	3.82492e-05	3.80373e-05	5.13625e-05	3.82737e-05	1.56277e-05	2.35149e-05	6.48259e-05	1.99502e-05	2.07083e-05	3.98259e-05	4.35219e-05	1.95049e-05	3.61797e-05	1.41767e-05	0.000117125	2.00464e-05	0.000828381	1.0321
RAN		4.31988e-05	0.000122974	0.0002983	6.17952e-05	6.13764e-05	8.67517e-05	9.97516e-05	5.35984e-05	7.98558e-05	0.000171101	7.8843e-05	3.00414e-05	0.000136029	0.000119739	0.000243443	0.000156137	0.000103671	0.000140052	0.00026148	0.00234814	1.60772e-05	4.57469e-05	9.65683e-05	0.000217462	2.58914e-05	0.000163841	0.000230592	8.00152e-05	2.75745e-05	6.9909e-05	0.000145122	0.00010057	0.000109566	0.00010069	0.000121457	0.000225846	4.91226e-05	9.50429e-05	3.82436e-05	0.000241241	8.11327e-05	0.00228171	1.02911
SPTBN1		0	6.26028e-06	1.0926e-05	5.7175e-06	5.03154e-06	1.32452e-05	2.23257e-06	9.60963e-06	1.42035e-05	6.95661e-06	2.71401e-06	2.19077e-06	3.25044e-06	2.99873e-06	7.60171e-06	3.74736e-06	3.00659e-06	5.02102e-06	4.28566e-06	0.000108999	0	0	5.86163e-06	6.53538e-06	0	9.62462e-06	7.69181e-06	4.3894e-06	0	1.20136e-05	5.25107e-06	2.89141e-06	9.87551e-06	5.63117e-06	6.60159e-06	7.89152e-06	2.85116e-06	5.07997e-06	1.9158e-06	5.37485e-06	6.46425e-06	0.000105945	1.02883
ARPC1B		1.16735e-05	7.13492e-05	4.20295e-05	1.49894e-05	6.59732e-05	2.04204e-05	0.00010615	5.29728e-05	8.01042e-06	4.65884e-05	6.13571e-05	6.49425e-05	0.00010241	0.000103962	3.35754e-05	3.71151e-05	9.35289e-05	2.96792e-05	3.045e-05	0.000997177	3.34478e-05	8.32418e-05	7.71212e-05	6.6844e-05	4.97626e-05	2.0289e-05	6.9937e-05	7.21987e-05	6.71485e-05	4.31847e-06	1.56112e-05	6.81147e-05	5.30967e-05	9.95587e-06	2.60894e-05	2.82993e-05	6.20076e-05	7.21252e-05	3.48362e-05	4.29669e-05	1.38021e-05	0.000971214	1.02673
HBM		5.26605e-06	9.45362e-06	0	0	1.09057e-05	0	1.51633e-05	1.28536e-05	3.93609e-06	3.84704e-05	4.00064e-05	2.96275e-06	8.70262e-06	4.20163e-06	1.98637e-05	1.17882e-05	7.7287e-06	2.06593e-05	1.54058e-05	0.000227368	0	8.15804e-06	6.62549e-06	5.89279e-06	0	0	0	5.03908e-05	0	1.98703e-05	1.26206e-05	0	2.31345e-05	9.6252e-06	1.94935e-05	1.09685e-05	1.11662e-05	0	6.13981e-06	2.25657e-05	1.48985e-05	0.00022155	1.02626
ATP6V1A		1.70862e-05	2.56202e-05	4.43941e-05	1.60593e-05	2.27301e-05	6.20996e-06	0	1.20191e-05	8.97032e-06	4.64628e-06	1.19509e-05	7.23543e-06	2.44501e-05	1.2054e-05	6.26962e-05	1.95554e-05	1.03984e-05	5.35542e-06	4.95226e-06	0.000316384	1.27296e-05	4.36084e-06	1.69037e-05	4.85926e-05	9.40307e-06	1.92724e-05	6.45897e-06	7.65499e-06	1.12654e-05	4.30035e-06	3.14289e-05	8.1129e-06	1.13045e-05	1.71634e-05	3.89359e-06	2.69982e-05	9.8273e-06	1.04964e-05	4.55432e-06	3.38986e-05	1.0735e-05	0.000309355	1.02272
MFAP4		5.74317e-06	8.68308e-06	1.15503e-05	7.10009e-06	1.11229e-05	1.04351e-05	2.27344e-05	5.19772e-06	9.08496e-06	4.24306e-05	4.18294e-05	1.92039e-05	9.98048e-06	8.55974e-06	8.46912e-06	1.06443e-05	5.23636e-06	1.06537e-05	2.06826e-05	0.000269342	0	0	2.56131e-06	6.41566e-05	0	6.30666e-06	1.32981e-05	1.06218e-05	1.52448e-05	3.1934e-06	1.40517e-05	2.06946e-05	9.7385e-06	0	4.45982e-06	2.11266e-05	7.39131e-06	1.0283e-05	3.39527e-06	5.71259e-05	0	0.000263649	1.02159
CUTA		3.80862e-06	3.75551e-06	4.88827e-06	4.07976e-06	5.03349e-06	3.47868e-06	4.83399e-06	4.25983e-06	2.32661e-06	4.61833e-06	6.98771e-06	7.53355e-06	1.04995e-05	3.79535e-06	6.57303e-06	6.76721e-06	4.48529e-06	5.08919e-06	8.53219e-06	0.000101346	4.63125e-06	4.35404e-06	4.1444e-06	8.19406e-06	8.95012e-06	4.95011e-06	3.77365e-06	7.82902e-06	4.18247e-06	0	2.55338e-06	4.90093e-06	0	2.30589e-06	4.64685e-06	4.25765e-06	5.05164e-06	4.42555e-06	2.98526e-06	1.2334e-05	4.82952e-06	9.92998e-05	1.02061
VCL		5.4876e-05	4.56074e-05	0.000173945	1.24149e-05	5.31166e-05	3.08105e-05	7.35892e-05	2.94315e-05	1.58849e-05	2.40393e-05	3.48805e-05	4.86241e-05	9.87317e-05	4.34109e-05	0.00015536	2.71447e-05	2.227e-05	7.64212e-05	5.48239e-05	0.00107538	3.29744e-05	4.48061e-05	3.09774e-05	0.000146358	5.68572e-05	3.13768e-05	5.60239e-05	2.59836e-05	2.90483e-05	2.52911e-05	0.000132452	4.1144e-05	3.00001e-05	1.92952e-05	1.50417e-05	7.53181e-05	3.16514e-05	3.65474e-05	1.74357e-05	0.000169953	7.56265e-06	0.0010561	1.01826
ANP32A		2.24724e-05	1.92537e-05	5.31684e-05	2.24929e-05	3.42824e-05	3.94004e-06	1.01582e-05	1.0825e-05	2.11325e-06	3.0059e-05	3.89433e-05	2.92274e-05	3.2284e-05	4.20637e-06	0	1.44358e-05	6.67964e-06	4.27937e-06	1.79721e-05	0.000356793	3.37316e-05	1.29106e-05	2.54458e-05	8.68377e-06	5.50123e-05	2.514e-06	1.23817e-05	1.34411e-05	3.19908e-05	0	1.73702e-05	2.09745e-05	3.39947e-06	1.99532e-05	3.7159e-06	2.23852e-05	1.53967e-05	3.20012e-05	3.8313e-06	1.38176e-05	3.15985e-06	0.000352117	1.01328
C1RL		1.4227e-05	1.42347e-05	8.49354e-06	0	1.22626e-05	0	0	0	4.93402e-06	0	1.15128e-05	1.12655e-05	1.30844e-05	4.35403e-06	0	1.41035e-05	0	0	7.20887e-06	0.000115681	1.63481e-05	8.28563e-06	9.5288e-06	0	1.27067e-05	0	7.48612e-06	5.872e-06	1.14805e-05	0	9.3036e-06	7.37694e-06	0	7.64334e-06	0	0	6.84367e-06	1.14643e-05	0	0	0	0.00011434	1.01173
RAP1B		2.25073e-05	3.9711e-05	0.000104255	2.81837e-05	4.07102e-05	3.34095e-05	0.000130174	3.91718e-05	3.02964e-05	8.10811e-05	3.71072e-05	4.06571e-05	0.000117866	5.05254e-05	0.000166329	4.88148e-05	4.74311e-05	5.53093e-05	0.000119223	0.00123276	5.19671e-05	3.98259e-05	4.64352e-05	0.000120493	6.82276e-05	5.8122e-05	5.50619e-05	4.72368e-05	5.82938e-05	2.3056e-05	0.000144905	6.94905e-05	4.12703e-05	3.09409e-05	3.25192e-05	9.46063e-05	2.90423e-05	4.76409e-05	2.53614e-05	0.000113018	2.41202e-05	0.00122163	1.00911
RAP1BL		2.25073e-05	3.15583e-05	7.71366e-05	2.42254e-05	3.24766e-05	2.6839e-05	0.000130174	3.51769e-05	2.37487e-05	6.8691e-05	3.71072e-05	3.39592e-05	0.000110065	4.19913e-05	0.000108546	4.19322e-05	4.20985e-05	4.25134e-05	0.000109947	0.00104069	5.04944e-05	3.60004e-05	4.11323e-05	9.50263e-05	6.43148e-05	4.73357e-05	4.69647e-05	3.83328e-05	5.35269e-05	1.75396e-05	0.000132301	6.27825e-05	3.19265e-05	2.47326e-05	2.71214e-05	6.89988e-05	2.16084e-05	4.17321e-05	2.30073e-05	8.81042e-05	1.84663e-05	0.00103145	1.00896
GPX1		2.42716e-05	2.34951e-05	0	2.93938e-05	0	2.26476e-05	0	4.08044e-05	2.38619e-05	1.40318e-05	1.39413e-05	1.88779e-06	2.49236e-05	0	4.05329e-05	2.7948e-05	2.45112e-05	0	2.00218e-05	0.000332273	5.60852e-05	4.87526e-05	1.1396e-05	1.39696e-05	1.5656e-05	0	2.04816e-05	1.13311e-05	2.01513e-05	2.8179e-05	0	0	7.20075e-06	0	0	0	2.66409e-05	0	2.01666e-05	3.20075e-05	1.77485e-05	0.000329767	1.0076
CDC42		4.02149e-05	5.96692e-05	8.9952e-05	3.07546e-05	4.84863e-05	4.31702e-05	8.28539e-06	3.75734e-05	2.9713e-05	0.000122753	7.86078e-05	6.42699e-05	0.000118254	5.96619e-05	7.23155e-05	8.62019e-05	5.19352e-05	4.51067e-05	6.16146e-05	0.00114854	6.51021e-05	3.44928e-05	7.37434e-05	0.000120681	0.000104146	4.57541e-05	6.15517e-05	5.67702e-05	6.42444e-05	2.12652e-05	5.72753e-05	4.50453e-05	3.07882e-05	3.23691e-05	4.23371e-05	6.04213e-05	1.8914e-05	6.96016e-05	1.89117e-05	8.34952e-05	3.44688e-05	0.00114138	1.00627
ARPC5		3.73869e-06	3.05222e-06	1.49879e-05	4.35607e-06	3.58384e-06	1.08212e-05	0	7.08051e-06	1.99908e-06	4.14325e-06	1.00034e-05	4.51448e-06	6.39311e-06	7.26476e-06	1.06422e-05	7.00598e-06	6.11647e-06	1.34924e-05	4.08112e-06	0.000123277	0	5.12186e-06	1.01763e-05	0	4.17798e-06	6.65719e-06	0	1.56633e-06	0	1.91127e-06	1.32149e-05	0	1.45627e-05	9.04509e-06	6.68917e-06	9.38989e-06	3.92707e-06	1.89413e-05	0	1.46583e-05	2.51704e-06	0.000122556	1.00588
HLA-A		2.86277e-06	6.05582e-06	8.09854e-06	5.31297e-06	3.7082e-06	2.16478e-06	0	4.31678e-06	2.35866e-06	0	1.39309e-05	6.09337e-06	1.35436e-05	4.71176e-06	6.74035e-06	2.02422e-05	0	6.67326e-06	1.06354e-05	0.000117449	2.48469e-06	8.39067e-06	7.30762e-06	8.91965e-06	1.67633e-05	3.34453e-06	2.21293e-06	6.16769e-06	1.37258e-05	1.94768e-06	4.93202e-06	7.9378e-06	1.56769e-06	4.28546e-06	0	0	3.11113e-06	4.55924e-06	2.60011e-06	1.24927e-05	4.14175e-06	0.000116892	1.00477
HLA-B		2.86277e-06	6.05582e-06	8.09854e-06	5.31297e-06	3.7082e-06	2.16478e-06	0	4.31678e-06	2.35866e-06	0	1.39309e-05	6.09337e-06	1.35436e-05	4.71176e-06	6.74035e-06	2.02422e-05	0	6.67326e-06	1.06354e-05	0.000117449	2.48469e-06	8.39067e-06	7.30762e-06	8.91965e-06	1.67633e-05	3.34453e-06	2.21293e-06	6.16769e-06	1.37258e-05	1.94768e-06	4.93202e-06	7.9378e-06	1.56769e-06	4.28546e-06	0	0	3.11113e-06	4.55924e-06	2.60011e-06	1.24927e-05	4.14175e-06	0.000116892	1.00477
STOML3		1.53041e-05	2.78195e-05	4.34828e-05	1.80164e-05	1.87864e-05	3.61011e-05	5.94079e-06	2.81345e-05	5.09418e-05	2.23176e-05	2.34497e-05	1.43172e-05	2.52216e-05	2.78093e-05	7.66701e-05	2.20949e-05	1.56959e-05	3.92687e-05	1.6686e-05	0.000528058	2.99009e-06	9.46792e-06	4.10111e-05	3.786e-05	5.12948e-06	4.76443e-05	2.19795e-05	2.9426e-05	4.76189e-06	3.88479e-05	3.49101e-05	1.11327e-05	3.25557e-05	2.48083e-05	2.31336e-05	3.59564e-05	1.19458e-05	1.03761e-05	1.9698e-05	4.70705e-05	3.64413e-05	0.000527147	1.00173
PGLYRP1		3.25621e-05	7.56894e-05	0.000141913	2.34436e-05	2.74553e-05	2.62611e-05	0.000350949	2.02605e-05	2.15489e-06	0.000212591	9.10252e-05	8.00112e-05	7.96079e-05	4.64868e-05	6.76076e-05	4.75254e-05	5.78655e-05	6.39535e-05	7.05124e-05	0.00151788	4.03556e-05	5.10062e-05	7.4899e-05	0.000170556	2.96881e-05	3.99707e-05	7.66655e-05	8.98907e-05	7.12471e-05	9.40011e-06	9.45278e-05	4.87461e-05	8.16971e-05	4.40144e-05	7.57041e-05	0.000131393	3.68508e-05	0.000174628	4.85128e-05	0.000104178	2.45872e-05	0.00151852	0.999577
NME2P1		5.71703e-05	5.7458e-05	7.53961e-05	6.45937e-05	0.00011043	7.76487e-05	5.56575e-06	5.42728e-05	5.07726e-05	2.06071e-05	8.23425e-05	6.94284e-05	0.000103218	5.58058e-05	5.42224e-05	7.62902e-05	2.99829e-05	7.395e-05	2.66854e-05	0.00114584	6.08268e-05	4.15177e-05	5.60823e-05	7.04157e-05	0.000133033	5.10216e-05	2.53446e-05	4.26137e-05	7.75347e-05	5.03741e-05	6.74262e-05	3.33198e-05	4.20289e-05	5.75221e-05	2.91258e-05	4.36514e-05	3.47867e-05	3.9284e-05	2.17751e-05	0.000101255	6.75141e-05	0.00114645	0.999465
PRPS1		3.45137e-05	8.36973e-05	0.000158022	4.98357e-05	3.91947e-05	0.000137821	6.41412e-05	5.24196e-05	8.1367e-05	0.000107057	9.4618e-05	4.59262e-05	9.6324e-05	7.45617e-05	0.000156167	7.83196e-05	7.34818e-05	0.000125029	7.85892e-05	0.00163109	2.04566e-05	4.7496e-05	0.000136589	0.000167106	3.60456e-05	9.11098e-05	9.43482e-05	8.58252e-05	7.41482e-05	6.80076e-05	6.30002e-05	5.16067e-05	9.65845e-05	5.91431e-05	7.85149e-05	0.000133462	2.93926e-05	0.000119445	2.86218e-05	9.79133e-05	5.50787e-05	0.0016339	0.99828
PDLIM1		1.26205e-05	7.11332e-06	1.79678e-05	7.55657e-06	1.01482e-05	9.69392e-06	1.95927e-05	8.92273e-06	4.18909e-06	9.48833e-06	1.166e-05	2.61674e-05	2.27999e-05	7.16683e-06	3.89462e-05	8.52912e-06	7.06685e-06	9.37361e-06	2.27865e-05	0.00026179	1.07064e-05	5.54684e-06	4.04144e-06	5.25553e-05	2.06296e-05	9.87164e-06	1.1163e-05	4.86302e-06	1.4595e-05	0	1.8999e-05	2.26114e-05	2.48433e-06	6.89316e-06	0	9.33976e-06	9.83527e-06	3.38024e-06	3.68582e-06	4.58238e-05	5.55424e-06	0.000262579	0.996993
EEF1A2		6.19832e-05	0.000108549	0.000247895	5.44595e-05	0.000144848	8.14662e-05	0	6.59137e-05	5.17747e-05	4.10717e-05	2.60957e-05	1.47033e-05	7.56788e-05	9.95647e-05	3.87052e-05	0.000124374	5.1958e-05	0.000189058	7.1254e-05	0.00154935	5.19327e-05	5.84074e-05	4.13364e-05	0.000230385	0.000102387	3.87165e-05	0	3.59334e-05	4.56614e-05	2.30373e-05	7.52676e-05	4.68026e-05	5.57755e-05	0.000101539	4.08417e-05	0.000104681	9.26432e-05	8.49615e-05	1.83141e-05	0.00028459	2.39411e-05	0.00155715	0.994991
NME2; NME1-NME2		6.85609e-05	7.25581e-05	9.8291e-05	7.62023e-05	0.000124764	9.1477e-05	5.56575e-06	5.98375e-05	5.79112e-05	2.06071e-05	9.19403e-05	8.12529e-05	0.000107261	7.29693e-05	6.80337e-05	7.62902e-05	3.41071e-05	8.66186e-05	3.02334e-05	0.00132448	7.06239e-05	4.80648e-05	7.03214e-05	8.82611e-05	0.000155911	5.84274e-05	2.96232e-05	5.09798e-05	9.07814e-05	5.87839e-05	7.00702e-05	3.68068e-05	4.81964e-05	6.58028e-05	2.91258e-05	5.3834e-05	4.18906e-05	4.10675e-05	2.41259e-05	0.000124435	8.01149e-05	0.00133725	0.990454
NME1		6.85609e-05	7.25581e-05	9.8291e-05	7.62023e-05	0.000124764	9.1477e-05	5.56575e-06	5.98375e-05	5.79112e-05	2.06071e-05	9.19403e-05	8.12529e-05	0.000107261	7.29693e-05	6.80337e-05	7.62902e-05	3.41071e-05	8.66186e-05	3.02334e-05	0.00132448	7.06239e-05	4.80648e-05	7.03214e-05	8.82611e-05	0.000155911	5.84274e-05	2.96232e-05	5.09798e-05	9.07814e-05	5.87839e-05	7.00702e-05	3.68068e-05	4.81964e-05	6.58028e-05	2.91258e-05	5.3834e-05	4.18906e-05	4.10675e-05	2.41259e-05	0.000124435	8.01149e-05	0.00133725	0.990454
TCP1		1.99202e-05	1.6437e-05	2.17438e-05	1.01827e-05	2.17724e-05	2.83147e-05	0	1.73881e-05	1.23087e-05	5.24883e-06	1.21995e-05	5.77715e-06	2.24175e-05	1.38817e-05	2.31743e-05	2.60635e-05	8.31419e-06	3.57703e-05	1.64356e-05	0.00031735	9.16672e-06	1.07858e-05	1.4973e-05	4.60594e-05	1.21798e-05	1.03645e-05	1.28123e-05	1.22534e-05	1.28772e-05	8.74318e-06	1.92577e-05	1.35161e-05	2.26983e-05	1.92478e-05	8.97446e-06	1.00528e-05	1.39029e-05	1.6332e-05	5.12371e-06	2.38e-05	1.73763e-05	0.000320497	0.99018
FTH1		7.98316e-05	4.24433e-05	8.12478e-05	6.87515e-05	7.56451e-05	9.48247e-06	2.0777e-05	3.51378e-05	3.20635e-05	1.84602e-05	3.5742e-05	6.63354e-05	6.54273e-05	2.86678e-05	0	8.16432e-05	6.03812e-05	4.29236e-05	7.60101e-05	0.000920971	0.000124438	8.25719e-05	1.47217e-05	5.20759e-05	7.48413e-05	0	2.51815e-05	2.33861e-05	3.92793e-05	0	3.22398e-05	5.10736e-05	1.1228e-05	2.76714e-05	5.04646e-05	4.60643e-05	6.9872e-05	7.15916e-05	4.26771e-05	7.84769e-05	1.25276e-05	0.000930382	0.989884
IGHD		0.000214996	0.00043015	7.45062e-06	7.31492e-05	9.20893e-05	0.000110945	0.00016688	0.00013245	9.19514e-05	0.000156295	9.57525e-05	0.000539265	6.39105e-05	0.000115023	0.000152157	9.15502e-05	0.000197087	7.61908e-05	4.09321e-05	0.00284823	3.60422e-05	0.000256055	0.000313698	3.01711e-05	7.15135e-05	0.000240705	0.000280884	4.02618e-05	3.2829e-05	2.58903e-05	0.000133366	0.00032765	6.65641e-05	0	0.000165178	8.51313e-06	5.37873e-05	0.000622662	0.000133823	2.64487e-05	1.24424e-05	0.00287849	0.989488
SPTA1		0.000539873	0.000775413	0.000689344	0.000670798	0.000546683	0.00157093	0.00155728	0.00113228	0.00170199	0.000890273	0.000825598	0.000468539	0.00132717	0.000797382	0.00132802	0.00103707	0.000994467	0.00111164	0.00106645	0.0190312	0.000443218	0.000704785	0.000977919	0.00120658	0.000426706	0.00142223	0.00075613	0.00108582	0.000348775	0.00163647	0.00108096	0.000837451	0.000952383	0.00101824	0.000885057	0.000822121	0.000663958	0.000494722	0.00072837	0.00113874	0.00160282	0.0192335	0.989484
PSMC2		0	0	7.15743e-06	3.22263e-06	5.8e-06	6.46306e-06	1.31855e-05	6.57152e-06	7.15658e-06	1.66216e-05	6.71835e-06	5.22089e-06	9.32363e-06	6.20478e-06	7.46414e-06	8.81757e-06	8.52702e-06	1.14011e-05	4.1696e-06	0.000134025	7.77511e-06	6.5889e-06	0	1.09347e-05	6.66153e-06	6.35933e-06	5.11854e-06	8.25272e-06	6.16424e-06	7.39935e-06	1.27237e-05	5.39836e-06	5.29721e-06	7.07385e-06	7.86141e-06	7.85148e-06	3.17725e-06	0	2.51909e-06	1.07779e-05	7.66552e-06	0.0001356	0.988386
ARF3		1.52553e-05	3.50907e-05	6.49724e-05	1.53298e-05	2.16607e-05	2.56651e-05	0	2.49507e-05	2.70773e-05	3.55992e-06	3.56537e-06	8.29568e-06	1.66622e-05	3.5022e-05	3.84281e-05	1.80745e-05	2.46527e-05	3.56791e-05	2.63958e-05	0.000440337	0	1.11762e-05	2.59398e-05	4.58679e-05	3.99333e-06	2.03095e-05	1.98615e-05	2.08568e-05	6.18755e-06	1.61208e-05	3.47193e-05	1.26702e-05	2.74198e-05	3.02024e-05	1.93516e-05	3.21786e-05	2.04787e-05	3.36785e-05	4.84485e-06	5.04307e-05	9.81377e-06	0.000446102	0.987078
ARF1		1.52553e-05	3.50907e-05	6.49724e-05	1.53298e-05	2.16607e-05	2.56651e-05	0	2.49507e-05	2.70773e-05	3.55992e-06	3.56537e-06	8.29568e-06	1.66622e-05	3.5022e-05	3.84281e-05	1.80745e-05	2.46527e-05	3.56791e-05	2.63958e-05	0.000440337	0	1.11762e-05	2.59398e-05	4.58679e-05	3.99333e-06	2.03095e-05	1.98615e-05	2.08568e-05	6.18755e-06	1.61208e-05	3.47193e-05	1.26702e-05	2.74198e-05	3.02024e-05	1.93516e-05	3.21786e-05	2.04787e-05	3.36785e-05	4.84485e-06	5.04307e-05	9.81377e-06	0.000446102	0.987078
USP14		1.40943e-05	2.69414e-05	1.54021e-05	3.13924e-05	1.31371e-05	3.86005e-05	2.67002e-05	3.13575e-05	4.41585e-05	2.86065e-05	1.71161e-05	1.65313e-05	2.33648e-05	2.81638e-05	2.56e-05	1.28899e-05	3.0257e-05	1.56576e-05	1.99189e-05	0.00045989	6.18314e-06	9.87491e-06	1.9273e-05	3.28318e-05	7.99516e-06	1.80804e-05	1.11208e-05	4.13003e-05	1.25348e-05	3.43508e-05	1.21974e-05	3.15554e-05	3.07828e-05	1.90364e-05	1.41584e-05	2.16595e-05	2.62043e-05	2.24136e-05	2.02659e-05	3.72617e-05	3.73501e-05	0.000466431	0.985977
ITGAM		8.60854e-06	3.17329e-05	7.18712e-05	1.43087e-05	7.10978e-06	1.84246e-05	0.000170997	1.14363e-05	1.78393e-06	0.000106723	3.29035e-05	3.55393e-05	7.35008e-05	3.9055e-05	3.87151e-05	1.77288e-05	2.37013e-05	2.79224e-05	3.60608e-05	0.000768123	1.13943e-05	3.39136e-05	6.19406e-05	0.000125786	5.50084e-06	4.63986e-05	4.42624e-05	4.98952e-05	3.1666e-05	5.44839e-06	2.67179e-05	1.8651e-05	3.50329e-05	2.01325e-05	3.42082e-05	5.44564e-05	7.7028e-06	7.17692e-05	1.28233e-05	6.10698e-05	2.12309e-05	0.00078	0.984773
PYGL		6.87313e-06	1.04684e-05	2.06722e-05	4.70671e-06	6.59013e-06	4.84127e-06	3.55454e-06	1.76731e-06	9.98679e-07	7.57368e-06	1.09399e-05	0	1.13432e-05	1.27283e-05	1.05963e-05	5.72473e-06	8.77905e-06	4.03471e-06	8.9357e-06	0.000141128	1.28484e-06	2.32004e-06	1.01495e-05	2.13431e-05	0	4.68032e-06	1.15861e-05	0	3.89625e-06	4.94269e-06	9.7041e-06	6.68019e-06	8.37968e-06	6.99678e-06	8.49741e-06	1.40114e-05	2.29424e-06	1.25938e-05	3.83644e-06	9.89323e-06	6.26963e-07	0.000143717	0.981986
TALDO1		2.26105e-05	3.78375e-05	0.000105049	3.4137e-05	2.63839e-05	5.51483e-05	0.000160565	3.08123e-05	2.5124e-05	0.000233819	0.000110668	6.91495e-05	0.000113413	6.69254e-05	0.000112176	6.58426e-05	6.82755e-05	7.10148e-05	8.89584e-05	0.00149791	2.60959e-05	2.91702e-05	8.39794e-05	0.000231422	4.41675e-05	8.40259e-05	6.32244e-05	7.32961e-05	4.48803e-05	4.19566e-05	4.29625e-05	6.07413e-05	7.04635e-05	3.33693e-05	8.87887e-05	0.000123819	4.66155e-05	0.000108325	3.04968e-05	0.000150556	4.82049e-05	0.00152656	0.981231
CTSG		0.000269035	0.000618527	0.00154006	0.000250591	0.000234175	0.000341334	0.00129189	0.000188376	9.76236e-05	0.00102531	0.000695693	0.000470557	0.000850937	0.000531228	0.000859843	0.000422097	0.000615768	0.000579786	0.000498465	0.0113813	0.000375851	0.000523685	0.000805981	0.000946216	0.000214709	0.000501722	0.000579875	0.000484749	0.000574762	8.08988e-05	0.000929763	0.000427573	0.000667369	0.000549229	0.000503356	0.00114583	0.000236803	0.00142717	0.000235308	0.000260591	0.000156308	0.0116278	0.978804
FABP5		4.06292e-05	8.74118e-05	9.57549e-05	9.34019e-05	3.17256e-05	5.11775e-05	0.000108457	0.000107356	2.17391e-05	0.000351928	0.000115654	5.2666e-05	0.000119987	4.73185e-05	6.45664e-05	0.000191408	3.67213e-05	5.33957e-05	0.000207735	0.00187903	0.000130215	9.2699e-05	8.10519e-05	0.00016245	0.000333434	4.21135e-05	0.000110215	0.000106328	9.87212e-05	2.51227e-05	7.32405e-05	5.09155e-05	2.43223e-05	5.93616e-05	4.98508e-05	3.59879e-05	3.34328e-05	7.94025e-05	1.41888e-05	0.000278863	4.1894e-05	0.00192381	0.976725
CAP1		0.000103831	0.000136668	0.000257758	0.000104458	0.000101667	0.000124726	0.000325895	0.000101492	6.25898e-05	0.000207353	0.000175368	0.000199907	0.000167005	0.000159824	0.000276921	0.000120109	0.000124196	0.000196269	0.00013585	0.00308189	8.64523e-05	0.000112126	0.000160073	0.000402556	0.000165913	0.000133813	0.000157144	0.000187768	0.000124889	4.4952e-05	0.00014374	0.000109707	0.000150633	7.73636e-05	0.000107493	0.000217007	0.000102093	0.000170688	7.67072e-05	0.000346422	8.24041e-05	0.00315994	0.975298
HLA-C		2.66038e-06	1.62644e-05	1.03106e-05	9.58535e-06	2.49205e-06	0	2.73993e-05	1.34913e-05	0	1.75616e-05	1.38859e-05	5.49323e-06	2.24637e-05	9.22746e-06	0	2.5334e-05	1.47424e-05	0	1.35037e-05	0.000204415	0	5.43425e-06	0	4.49415e-05	7.39486e-06	1.73813e-05	1.32294e-05	0	2.00373e-06	0	1.13799e-05	1.11872e-05	0	4.93721e-06	2.2281e-05	1.23266e-05	5.96465e-06	4.52136e-06	2.92881e-06	4.38376e-05	0	0.000209749	0.974569
PARK7		0.000162708	0.000183779	0.000155605	0.000243821	0.000184667	0.000263626	0.000385434	0.000185541	0.000250549	0.000262804	0.000235129	0.000179325	0.000256204	0.000191372	0.000261924	0.000184583	0.000227712	0.000156856	0.000209577	0.00418121	0.000195492	0.000182512	0.000203006	0.000259264	0.000225216	0.000277318	0.00020929	0.000192893	0.00017494	0.000216837	0.000180258	0.000201935	0.000147924	0.000121583	0.000188462	0.00014528	0.00020264	0.000147226	0.000187375	0.000381432	0.000250161	0.00429104	0.974405
ORM1		0.00129993	0.0011827	0.00140922	0.0015015	0.00123234	0.000694241	0.000414823	0.000415469	7.52108e-05	0.000489268	0.000611014	0.000452951	0.00064437	0.000548233	0.000669422	0.000503775	0.000509586	0.00170139	0.000416478	0.0147719	0.000536176	0.000786353	0.00113083	0.000810318	0.000494034	0.000687133	0.000607867	0.000637907	0.000987611	0.000321373	0.000374442	0.000512016	0.000335062	0.00168336	0.000697671	0.00118274	0.00043831	0.00152731	0.000446642	0.000522674	0.000463994	0.0151838	0.972871
CAST		5.94875e-06	9.46238e-06	1.44089e-05	1.32774e-05	7.41455e-06	7.41245e-06	2.49344e-05	1.9112e-05	1.21525e-05	1.41599e-05	1.60047e-05	9.16203e-06	1.56057e-05	1.23966e-05	9.88766e-06	9.46445e-06	1.5913e-05	9.8366e-06	9.87737e-06	0.000236431	1.37383e-05	8.83115e-06	2.05021e-05	1.26288e-05	1.8954e-05	1.1222e-05	1.1001e-05	1.22631e-05	1.10253e-05	1.64304e-05	7.18736e-06	1.20835e-05	1.16453e-05	1.05027e-05	7.58459e-06	3.48611e-06	7.68054e-06	7.70476e-06	8.6152e-06	1.4634e-05	1.53207e-05	0.000243041	0.972805
CORO1A		2.38337e-05	4.6147e-05	0.000139323	2.34722e-05	8.30653e-06	4.3723e-05	0.000132847	2.11708e-05	1.08624e-05	0.000151776	8.56783e-05	3.75299e-05	7.9599e-05	6.06956e-05	0.000119697	4.3693e-05	5.56157e-05	6.18448e-05	6.73276e-05	0.00121314	1.58658e-05	3.66471e-05	5.84689e-05	0.000215256	1.54332e-05	6.37795e-05	6.17467e-05	6.34501e-05	4.32058e-05	9.49124e-06	4.70837e-05	2.23029e-05	7.22098e-05	2.87766e-05	8.14775e-05	0.000163887	2.7493e-05	8.52097e-05	2.80223e-05	8.95265e-05	1.78024e-05	0.00124714	0.972743
RPL18		1.71286e-05	2.48076e-05	2.97094e-05	1.3244e-05	3.71268e-05	1.15695e-05	0	1.06289e-05	1.02237e-05	0	0	2.6781e-05	4.55293e-05	2.71249e-05	0	4.8594e-05	1.99337e-05	2.49743e-05	0	0.000347376	1.78398e-05	3.68974e-05	3.29363e-05	3.45961e-05	4.28624e-05	1.73944e-06	0	2.05963e-05	2.92247e-05	3.09738e-06	0	2.0473e-05	6.58831e-06	2.47441e-05	0	1.45983e-05	1.87664e-05	1.38262e-05	6.36879e-06	2.54216e-05	7.60324e-06	0.00035818	0.969836
COL4A1		0	2.94325e-06	6.76897e-06	0	4.51619e-06	0	0	0	0	0	0	1.05933e-05	0	0	0	0	0	2.38859e-06	0	2.72103e-05	0	1.36711e-06	0	1.10598e-05	0	0	0	0	0	0	0	3.23688e-06	0	0	0	3.63637e-06	0	0	0	8.82611e-06	0	2.81263e-05	0.967435
CHCHD2		0	5.8743e-06	1.13578e-05	0	4.80735e-06	2.43371e-06	1.28329e-05	1.93202e-06	0	8.20995e-06	8.22626e-06	6.51826e-06	5.07185e-06	7.85707e-06	0	0	1.24731e-06	3.92191e-06	9.26673e-06	8.95575e-05	2.14553e-06	2.00114e-06	0	1.57927e-05	2.49038e-06	4.77193e-06	5.79893e-06	2.91629e-06	2.12275e-06	0	4.46946e-06	9.68481e-06	3.61639e-06	1.7926e-06	3.28071e-06	6.23575e-06	1.93917e-06	3.60534e-06	2.50641e-06	1.74435e-05	0	9.26138e-05	0.966999
APOM		1.44089e-05	2.00638e-05	1.22415e-05	9.85614e-06	1.20916e-05	1.49481e-05	3.45508e-06	5.65888e-06	1.67052e-06	8.07054e-06	1.12852e-05	1.36718e-05	9.82447e-06	5.88908e-06	1.47064e-05	7.71453e-06	5.44343e-06	1.73417e-05	5.67359e-06	0.000194015	9.16044e-06	1.03576e-05	8.90758e-06	9.78048e-06	2.00193e-05	1.22217e-05	9.37672e-06	1.03538e-05	1.0726e-05	4.4407e-06	6.24592e-06	3.97964e-06	9.12586e-06	8.65696e-06	1.20912e-05	1.64671e-05	3.36278e-06	1.59552e-05	6.43584e-06	6.45885e-06	6.51946e-06	0.000200643	0.966967
BLVRB		0.000879084	0.000876845	0.000681147	0.00145357	0.000685097	0.00181231	0.00146732	0.0014648	0.001873	0.00113074	0.00108698	0.000647179	0.00136332	0.000997765	0.0018941	0.000868999	0.00117572	0.00145376	0.000900763	0.0227125	0.000934749	0.000877338	0.00110962	0.00133403	0.00128702	0.00142443	0.000737402	0.00183655	0.00120567	0.00176418	0.000992357	0.000975952	0.00120107	0.00102186	0.00094724	0.000348204	0.000794523	0.000505693	0.000665646	0.00159068	0.00201071	0.0235649	0.963826
CAPN1		1.57947e-05	1.2501e-05	2.16294e-05	2.15491e-05	1.63961e-05	1.91763e-05	1.56692e-05	1.02736e-05	1.5388e-05	0	2.85148e-05	1.91307e-05	4.27097e-05	2.29917e-05	3.06378e-05	2.51981e-05	1.81185e-05	3.07019e-05	3.19563e-05	0.000398337	5.9798e-06	8.2578e-06	2.96983e-05	3.81808e-05	1.45442e-05	1.7239e-05	1.40879e-05	2.84132e-05	8.92583e-06	1.43033e-05	3.17782e-05	3.34752e-05	2.004e-05	1.34538e-05	1.64173e-05	1.79215e-05	2.09433e-05	2.23661e-05	7.05371e-06	3.02263e-05	2.00432e-05	0.000413349	0.963682
LUZP6; MTPN		5.2221e-05	5.23955e-05	6.38063e-05	8.0784e-05	4.34607e-05	4.67081e-05	6.34583e-05	5.00565e-05	3.95507e-05	0.000106311	3.21637e-05	4.52366e-05	5.49472e-05	8.9602e-05	8.90362e-05	3.35809e-05	4.27283e-05	5.7535e-05	8.48482e-05	0.00112843	5.17791e-05	3.84916e-05	4.34816e-05	9.96557e-05	3.45949e-05	6.76547e-05	5.33646e-05	5.96692e-05	7.33052e-05	8.65318e-05	3.50912e-05	3.97022e-05	5.62129e-05	4.08676e-05	7.38015e-05	5.67434e-05	4.3647e-05	5.75399e-05	3.48497e-05	7.20529e-05	5.36888e-05	0.00117273	0.962229
ALDH2		3.56322e-05	3.4597e-05	3.60412e-05	5.70214e-05	2.57463e-05	5.35623e-05	0.000112892	8.1371e-05	8.24989e-05	5.82298e-05	4.07257e-05	2.50987e-05	7.20396e-05	2.89389e-05	5.30541e-05	1.84863e-05	3.96082e-05	4.39862e-05	7.2207e-05	0.000971737	4.14478e-05	3.61523e-05	5.89671e-05	5.31957e-05	7.07406e-05	6.94088e-05	3.82456e-05	5.29593e-05	5.25854e-05	4.31643e-05	5.03083e-05	5.92594e-05	4.41235e-05	3.21695e-05	5.20995e-05	3.97474e-05	3.94668e-05	2.79719e-05	4.23666e-05	4.83218e-05	5.77554e-05	0.00101046	0.96168
HSP90AB1		8.00699e-06	2.0631e-05	4.61778e-05	1.09242e-05	2.84233e-05	1.50514e-05	0	1.45487e-05	1.01087e-05	0	4.24683e-06	1.26863e-05	2.42943e-05	1.62629e-05	2.47893e-06	2.3627e-05	5.31469e-06	2.96006e-05	1.0977e-05	0.000283361	1.54141e-05	1.68259e-05	9.90521e-06	2.68758e-05	2.53508e-05	3.796e-06	9.36439e-06	1.19334e-05	2.11339e-05	6.52438e-06	2.08959e-05	8.8079e-06	8.43884e-06	2.07291e-05	4.5126e-06	1.00748e-05	1.49508e-05	2.81492e-05	1.65003e-06	2.47202e-05	4.69661e-06	0.00029475	0.96136
GDI2		0.000107281	0.00010934	0.000130929	0.000129013	0.000124126	0.000173173	8.51596e-05	0.000126176	0.000126421	0.000101755	8.66674e-05	9.45321e-05	0.000163317	0.000131487	9.71103e-05	0.00016679	0.000111655	0.000169472	0.00011482	0.00234922	9.28147e-05	0.000105795	0.000107506	0.000211302	0.000113074	0.000115857	6.13974e-05	0.000145266	0.000121393	0.000147673	9.18989e-05	8.11081e-05	0.000133361	0.000108532	0.00010448	6.79318e-05	0.000127261	0.000101533	0.000103882	0.000172249	0.000140162	0.00245448	0.957118
RNASE3		1.10218e-05	9.80934e-06	2.29053e-05	6.93387e-06	0	4.99742e-06	0	2.78532e-06	1.88843e-06	7.04789e-06	5.75899e-06	0	7.03514e-06	5.42431e-06	2.85012e-06	4.21501e-06	4.20594e-06	5.8125e-06	4.00208e-06	0.000106693	0	0	1.53084e-05	1.77807e-05	0	1.31433e-05	4.21542e-06	3.17006e-06	0	4.75677e-06	1.09467e-05	3.86657e-06	0	1.24256e-05	0	9.82018e-06	0	9.93423e-06	2.5548e-06	0	3.90603e-06	0.000111829	0.954079
PGLS		8.17866e-06	9.64835e-06	1.55571e-05	1.03102e-05	7.90631e-06	1.50112e-05	1.72577e-05	1.1479e-05	6.60235e-06	1.98348e-05	1.19566e-05	5.72712e-06	1.56484e-05	1.19428e-05	1.56424e-05	1.12758e-05	1.07239e-05	1.02483e-05	1.21127e-05	0.000227064	1.50726e-05	8.21993e-06	1.18196e-05	2.39031e-05	1.96173e-05	7.68121e-06	9.24962e-06	1.50878e-05	2.00443e-05	8.21448e-06	9.17129e-06	8.60534e-06	1.09992e-05	6.35265e-06	0	1.02241e-05	9.05561e-06	7.22504e-06	6.66168e-06	1.66935e-05	1.42119e-05	0.00023811	0.953607
TWF2		0	4.27704e-06	1.5472e-05	5.47529e-06	7.99226e-06	0	1.74041e-05	3.78055e-06	0	1.05339e-05	8.05437e-06	7.54924e-06	1.64196e-05	4.38028e-06	4.49057e-06	0	6.22371e-06	0	7.93713e-06	0.00011999	0	9.71528e-06	0	1.22117e-05	0	4.55049e-06	9.5361e-06	5.06977e-06	2.34159e-05	0	6.7923e-06	4.32865e-06	1.81813e-06	4.592e-06	5.37768e-06	1.17612e-05	5.17482e-06	1.14651e-05	0	1.00867e-05	0	0.000125896	0.953091
HNRNPC		1.21436e-05	2.05135e-05	4.102e-05	6.45324e-06	1.63688e-05	0	4.32411e-06	0	0	1.16234e-05	6.07656e-06	9.14071e-06	2.54928e-05	9.7e-06	4.46532e-06	3.13916e-05	0	0	1.48973e-05	0.000213611	4.81437e-06	5.17062e-06	5.30276e-06	4.44004e-05	2.76677e-05	4.45118e-06	6.44078e-06	7.79107e-06	1.39583e-05	0	7.66291e-06	6.42395e-06	0	8.64076e-06	4.33296e-06	1.18047e-05	9.57022e-06	1.80826e-05	0	3.80785e-05	0	0.000224594	0.951099
HK3		6.80536e-06	1.15884e-05	2.85636e-05	9.45678e-06	0	0	1.43334e-05	4.23761e-06	0	1.42676e-05	1.86957e-05	0	1.66718e-05	1.49015e-05	1.16951e-05	1.10203e-05	8.30373e-06	0	8.25576e-06	0.000178797	7.50803e-06	9.41262e-06	1.45087e-05	1.48093e-05	1.03974e-05	1.09527e-05	0	1.24224e-05	1.34296e-05	0	8.60232e-06	5.26375e-06	7.32412e-06	0	8.25744e-06	1.41201e-05	7.32294e-06	2.42875e-05	9.41835e-06	9.98039e-06	0	0.000188018	0.950956
HSPA1B; HSPA1A		5.78525e-05	8.27145e-05	0.000163634	3.73252e-05	6.92039e-05	3.87281e-05	0.000108067	3.06669e-05	2.97142e-05	0.000155155	8.40245e-05	9.01803e-05	0.000140746	5.71462e-05	6.54634e-05	6.75343e-05	4.94079e-05	9.51315e-05	7.98214e-05	0.00150252	5.65054e-05	5.89023e-05	8.55197e-05	0.000169238	6.26142e-05	5.53981e-05	9.36241e-05	5.26141e-05	3.56207e-05	3.74695e-05	8.50551e-05	0.000104617	7.83895e-05	5.88166e-05	5.83681e-05	0.000118855	3.61464e-05	0.000129419	3.15947e-05	0.000145294	2.66514e-05	0.00158071	0.950531
SEPP1; SELENOP		8.64213e-06	1.30963e-05	1.04854e-05	1.03809e-05	1.392e-05	0	0	0	3.06172e-06	1.29413e-05	1.21644e-05	7.56974e-06	2.27284e-06	7.35007e-06	4.97133e-06	0	0	4.46517e-06	6.98803e-06	0.000118309	9.48473e-06	8.28535e-06	0	5.11322e-06	3.17489e-06	8.2367e-06	6.25817e-06	9.88123e-06	6.75506e-06	2.61549e-06	6.84463e-06	9.61474e-06	0	7.34667e-06	3.87309e-06	6.32773e-06	6.75419e-06	4.36229e-06	1.07348e-05	5.93461e-06	3.19615e-06	0.000124794	0.948039
HPRT1		5.62109e-05	6.43318e-05	4.9311e-05	5.91755e-05	2.91478e-05	7.82981e-05	9.24878e-05	5.64035e-05	6.13764e-05	7.91541e-05	7.57683e-05	3.71793e-05	0.000118941	5.46217e-05	7.17189e-05	8.02523e-05	7.06522e-05	6.81372e-05	6.16589e-05	0.00126483	4.21595e-05	4.90355e-05	7.69191e-05	7.42147e-05	7.46408e-05	7.25641e-05	6.03261e-05	7.95547e-05	6.30358e-05	6.01873e-05	7.42616e-05	6.39503e-05	5.6435e-05	4.89586e-05	8.24625e-05	4.76136e-05	5.64477e-05	4.59703e-05	5.33906e-05	7.86104e-05	7.35894e-05	0.00133433	0.947913
CAT		0.00126223	0.00133292	0.00135266	0.00193352	0.000896216	0.00332188	0.00184743	0.00200948	0.00221248	0.00213653	0.00143534	0.000589722	0.00159353	0.000997719	0.00246021	0.00103439	0.00136519	0.002015	0.0013152	0.0311116	0.00120919	0.00174105	0.00165903	0.00199176	0.00181351	0.00210353	0.00110303	0.00197765	0.00158185	0.00183084	0.000998177	0.00109758	0.00162066	0.00126587	0.00143804	0.00110322	0.00109755	0.00110906	0.000985989	0.00270705	0.00240831	0.0328429	0.947285
HNRNPA2B1		9.699e-06	1.79473e-05	6.10271e-05	7.52034e-06	3.98713e-05	1.81697e-05	2.3517e-05	1.42209e-05	1.03374e-05	1.2193e-05	9.92067e-06	1.98389e-05	1.9516e-05	1.12342e-05	4.0034e-06	4.59865e-05	6.067e-06	1.45102e-05	4.16407e-06	0.000349744	2.14988e-05	1.29029e-05	8.90889e-06	3.15494e-05	5.93169e-05	6.52796e-06	1.19237e-05	1.07592e-05	2.77082e-05	7.81846e-06	1.70431e-05	1.47211e-06	1.66739e-06	2.4862e-05	6.42223e-06	1.86846e-05	1.43636e-05	1.41499e-05	0	6.7323e-05	5.28769e-06	0.00037019	0.944769
HSPA2		3.4852e-05	2.60082e-05	3.86051e-05	2.67819e-05	5.29069e-05	1.91656e-05	4.4022e-06	2.23219e-05	1.65187e-05	7.30519e-06	1.34928e-05	2.57767e-05	1.8775e-05	1.68891e-05	1.60408e-05	1.17322e-05	0	1.21185e-05	8.12517e-06	0.000371818	1.45778e-05	1.81547e-05	9.93987e-06	2.00399e-05	3.51582e-05	1.4101e-05	4.55467e-06	2.17923e-05	1.8123e-05	2.52787e-05	8.36218e-06	1.78163e-05	2.41265e-05	4.8045e-05	0	5.39534e-06	3.21466e-05	1.7553e-05	1.35464e-05	1.9938e-05	2.4963e-05	0.000393612	0.94463
HINT1		6.96548e-05	7.04809e-05	8.90421e-05	7.17978e-05	4.85186e-05	7.22412e-05	0.000103801	5.5923e-05	4.98712e-05	0.000113879	7.44264e-05	5.48365e-05	0.000101989	6.70643e-05	6.54888e-05	6.19891e-05	6.57089e-05	5.96633e-05	6.09336e-05	0.00135731	4.07661e-05	3.75948e-05	6.55672e-05	8.39798e-05	0.000143042	0.000106346	6.24655e-05	9.6384e-05	7.22421e-05	4.89676e-05	6.26221e-05	9.54037e-05	4.51563e-05	4.26439e-05	6.67613e-05	5.51823e-05	4.23265e-05	3.82672e-05	3.6656e-05	8.92849e-05	0.000105356	0.00143702	0.944534
APOD		0.000202401	0.000224948	0.000148247	7.16094e-05	0.000138267	0.000107087	0.000167384	4.86381e-05	2.34934e-05	9.35177e-05	0.000290588	0.000250403	0.000180481	0.000167358	0.000117434	0.000169158	0.000103681	0.000137861	4.9875e-05	0.00269243	0.000260908	0.000138406	0.000220646	9.83194e-05	0.000256223	0.000145701	0.000213676	0.00019177	0.000305927	2.49784e-05	9.13151e-05	0.000129604	4.75665e-05	0.000111789	0.00010056	8.18412e-05	3.79225e-05	0.00018368	5.78171e-05	7.62688e-05	7.67643e-05	0.00285168	0.944155
NEFH		0.000688015	0.000328336	0.000731948	0.000333984	0.00074183	0.000153031	0.000357619	0.000300974	0.000130384	0.000257818	0.000272604	0.0010252	0.00134731	0.000409861	7.08163e-05	0.000868754	0.000199472	0.000576623	0.000344125	0.00913871	0.00131454	0.000664833	0.000202463	0.00066017	0.00142762	0.000146302	0.0005724	0.000213896	0.000847371	0.000120552	0.000527978	0.000461661	4.57393e-05	0.000311252	9.16891e-05	0.000178563	0.000283864	0.000343935	0.000129726	0.000996308	0.000144301	0.00968517	0.943577
CCT2		3.21867e-05	6.25449e-05	6.99092e-05	6.82695e-05	4.66121e-05	0.000148057	6.26811e-05	8.19074e-05	0.000149891	0.000118815	6.92919e-05	3.31406e-05	4.94426e-05	0.000106888	0.00019075	7.00824e-05	0.000105629	0.000105923	8.93123e-05	0.00166133	8.53822e-06	2.66743e-05	8.51625e-05	0.000140605	2.41334e-05	0.000156682	4.72862e-05	0.000135687	3.67398e-05	0.00012792	6.31738e-05	7.90012e-05	0.000153608	4.6773e-05	8.23485e-05	9.22118e-05	5.60139e-05	4.3307e-05	2.85165e-05	0.000206996	0.000119995	0.00176137	0.943204
EPB41L3		0	5.21495e-06	8.49959e-06	1.26082e-05	0	2.14971e-05	2.05688e-05	1.22643e-05	2.00873e-05	2.07322e-05	2.31643e-05	8.31992e-06	1.10595e-05	1.25189e-05	2.1733e-05	6.29544e-06	1.92408e-05	1.07365e-05	7.91968e-06	0.000242461	0	1.4008e-05	9.2998e-06	3.50841e-05	0	1.74913e-05	0	2.68277e-05	1.2938e-05	2.57015e-05	6.6905e-06	1.0788e-05	9.53897e-06	4.10351e-06	1.40853e-05	7.99966e-06	2.40689e-06	0	3.71208e-06	2.76445e-05	2.88896e-05	0.000257209	0.942658
PSMA5		1.10923e-05	1.74666e-06	1.14018e-05	8.22815e-06	0	4.98034e-06	0	6.83412e-06	5.29509e-05	1.0309e-05	5.32103e-06	6.86955e-06	0	1.25702e-05	1.71876e-05	4.01329e-06	0	1.90099e-05	7.45033e-06	0.000179965	4.71038e-06	7.77745e-06	6.38969e-06	1.50528e-05	4.35036e-06	9.553e-06	9.38535e-06	1.24331e-05	3.2428e-06	1.56073e-05	0	0	5.81886e-06	7.52098e-06	2.92968e-06	6.62795e-06	9.78713e-06	0	7.99722e-06	5.27885e-05	9.23296e-06	0.000191206	0.941213
CCT6A		1.95687e-05	2.76988e-05	2.37581e-05	1.77902e-05	2.18108e-05	1.31141e-05	6.03966e-06	2.40712e-05	1.90433e-05	9.28712e-06	2.76622e-05	1.55752e-05	3.25725e-05	2.40585e-05	2.46526e-05	3.79432e-05	1.96103e-05	1.36434e-05	1.52712e-05	0.000393171	1.88598e-05	2.05714e-05	2.99894e-05	2.46733e-05	3.03452e-05	2.09911e-05	8.60392e-06	2.60411e-05	2.09826e-05	2.44245e-05	2.08497e-05	1.83578e-05	1.34984e-05	2.19593e-05	1.25402e-05	7.70763e-06	1.73222e-05	1.53655e-05	9.61993e-06	2.39525e-05	3.1196e-05	0.000417852	0.940934
PNP		0.00023854	0.00022559	0.000189246	0.000217772	0.000184422	0.0003225	0.000135703	0.00021156	0.000200544	0.000111394	0.000197762	8.73539e-05	0.000254162	0.0002535	0.000416252	0.000238597	0.000198794	0.000285254	0.000143204	0.00411215	0.000188916	0.000219905	0.00018879	0.000238575	0.00022909	0.000237966	0.000165246	0.000242984	0.000206111	0.00028333	0.000175595	0.000162358	0.00021645	0.000231378	0.000170649	0.000164553	0.000156713	0.000160731	0.000149508	0.000303422	0.000283435	0.00437571	0.939769
ANXA6		2.22698e-05	3.71444e-05	7.30771e-05	3.06925e-05	3.24151e-05	1.40891e-05	5.51854e-06	0	6.33276e-06	2.96671e-05	9.32821e-06	0	6.67201e-06	1.787e-06	2.1421e-05	1.81189e-05	1.51018e-05	3.44262e-05	7.55707e-06	0.000365619	5.66383e-05	5.22541e-05	2.00348e-06	1.36737e-05	8.53961e-05	0	1.35826e-05	1.35616e-05	5.01509e-05	1.05507e-05	1.98191e-05	5.1233e-06	5.59419e-06	2.23243e-05	5.80817e-06	2.07335e-06	0	1.0396e-05	0	1.54129e-05	4.94975e-06	0.000389313	0.939139
NAPA		3.66589e-06	1.03903e-05	8.89612e-06	8.34473e-06	2.78499e-06	1.06163e-05	0	1.09383e-05	9.32288e-06	1.29882e-05	8.64101e-06	7.33822e-06	7.06863e-06	1.12141e-05	1.64066e-05	6.53903e-06	8.57254e-06	1.73466e-05	1.07931e-05	0.000171867	0	1.03818e-05	7.38188e-06	1.75808e-05	7.42563e-06	5.7912e-06	4.03084e-06	1.25122e-05	1.0452e-05	7.95183e-06	4.96439e-06	9.95039e-06	1.04779e-05	0	1.18959e-05	6.13458e-06	8.76913e-06	6.92734e-06	1.12997e-05	1.10814e-05	1.82351e-05	0.000183244	0.937916
CCS		1.41361e-05	1.35452e-05	1.45058e-05	1.48358e-05	6.75117e-06	1.25317e-05	0	1.69442e-05	2.87315e-05	0	5.67083e-06	3.90799e-06	1.6439e-05	1.70725e-05	3.3278e-05	1.92417e-05	9.64276e-06	1.59185e-05	1.46881e-05	0.000257841	8.70885e-06	4.9348e-06	1.81868e-05	2.30454e-05	7.17024e-06	2.40019e-05	1.48032e-05	7.06072e-06	1.54052e-05	2.40597e-05	2.44535e-05	9.98618e-06	7.38189e-06	2.47592e-05	5.57247e-06	7.9464e-06	6.60749e-06	5.92281e-06	1.06729e-05	1.58631e-05	8.64453e-06	0.000275187	0.936965
HSPA1L		9.63358e-06	1.40671e-05	2.40973e-05	0	1.46808e-05	8.48035e-06	9.22444e-06	4.36049e-06	0	1.89294e-05	9.98497e-06	1.11317e-05	8.87318e-06	7.13256e-06	0	1.04139e-05	3.76453e-06	1.56125e-05	8.12548e-06	0.000178512	3.25593e-06	0	0	2.45694e-05	4.44595e-06	7.77186e-06	1.13253e-05	7.45338e-06	0	5.43717e-06	1.36201e-05	7.32653e-06	1.30591e-05	1.16381e-05	8.6623e-06	2.59324e-05	4.61422e-06	1.38313e-05	3.22789e-06	1.78224e-05	6.53192e-06	0.000190525	0.936948
HIST1H1T		4.68843e-05	5.8441e-05	0.000292219	2.47383e-05	0.000103479	5.77686e-05	2.77526e-05	1.89461e-05	1.39853e-05	0.000103433	4.84503e-05	4.68269e-05	8.41719e-05	6.02064e-05	0.000100804	4.54535e-05	2.54475e-05	9.30602e-05	4.75104e-05	0.00129958	1.99565e-05	3.72287e-05	5.80655e-05	0.000213984	6.34315e-05	7.55817e-05	8.89027e-05	3.91905e-05	4.41142e-05	1.44689e-05	5.96953e-05	3.51256e-05	8.23674e-05	4.64658e-05	4.12488e-05	0.000195606	3.13876e-05	9.88783e-05	1.55007e-05	0.000105825	2.00269e-05	0.00138705	0.936936
HIST1H1A		4.68843e-05	5.8441e-05	0.000292219	2.47383e-05	0.000103479	5.77686e-05	2.77526e-05	1.89461e-05	1.39853e-05	0.000103433	4.84503e-05	4.68269e-05	8.41719e-05	6.02064e-05	0.000100804	4.54535e-05	2.54475e-05	9.30602e-05	4.75104e-05	0.00129958	1.99565e-05	3.72287e-05	5.80655e-05	0.000213984	6.34315e-05	7.55817e-05	8.89027e-05	3.91905e-05	4.41142e-05	1.44689e-05	5.96953e-05	3.51256e-05	8.23674e-05	4.64658e-05	4.12488e-05	0.000195606	3.13876e-05	9.88783e-05	1.55007e-05	0.000105825	2.00269e-05	0.00138705	0.936936
PSMB4		9.81677e-06	8.1533e-06	9.01693e-06	5.45901e-06	7.80213e-06	7.5918e-06	0	7.19701e-06	9.67165e-06	0	9.32564e-06	4.64138e-06	9.89473e-06	7.19529e-06	1.01989e-05	1.184e-05	5.12582e-06	6.37804e-06	9.18534e-06	0.000138494	4.27016e-06	6.84662e-06	1.02302e-05	1.12069e-05	4.57504e-06	5.42277e-06	0	8.33318e-06	6.63667e-06	7.58165e-06	6.83761e-06	4.03879e-06	8.14789e-06	7.15565e-06	6.3442e-06	3.50797e-06	6.63996e-06	9.45137e-06	5.52256e-06	1.4665e-05	1.06949e-05	0.000148109	0.935079
TPM1		1.53033e-05	7.9554e-06	1.95669e-06	1.83873e-05	4.37517e-05	0	6.17001e-05	1.11017e-05	9.21154e-06	4.99589e-05	2.85799e-05	6.61898e-05	6.9576e-05	3.78929e-05	3.17104e-05	4.40496e-05	1.83933e-05	3.54743e-05	5.81151e-05	0.000609308	1.87419e-05	9.86427e-05	2.73629e-05	3.54449e-05	2.25114e-06	6.49639e-06	5.17871e-05	2.13977e-05	1.17706e-05	3.72781e-06	1.56717e-05	0.000146047	2.24356e-05	7.74205e-06	1.80063e-05	6.50235e-05	1.21441e-05	5.5201e-05	2.27233e-06	1.71974e-05	1.42128e-05	0.000653577	0.932267
RAB35		4.56806e-06	7.62907e-06	2.05096e-05	4.56195e-06	6.69862e-06	0	0	3.5552e-06	3.75389e-06	1.43732e-05	0	7.31498e-06	0	1.01786e-05	1.91469e-05	0	4.35077e-06	8.69925e-06	8.53303e-06	0.000123873	0	3.2136e-06	0	2.37387e-05	0	8.71498e-06	0	5.96828e-06	0	4.1943e-06	0	6.79132e-06	9.61968e-06	6.74671e-06	7.27195e-06	2.17149e-05	8.53407e-06	0	3.22646e-06	1.97195e-05	3.75543e-06	0.00013321	0.92991
PRDX4		3.94293e-05	2.89248e-05	6.44763e-05	2.33202e-05	4.98906e-05	3.24142e-05	8.61229e-06	2.38075e-05	1.85429e-05	2.99361e-05	1.97072e-05	2.41279e-05	2.51818e-05	2.21714e-05	3.41406e-05	3.91072e-05	1.33151e-05	5.14439e-05	2.30306e-05	0.00057158	1.90018e-05	1.72733e-05	2.44927e-05	5.19222e-05	5.33719e-05	3.13241e-05	2.38544e-05	2.47985e-05	2.60557e-05	2.63094e-05	2.62175e-05	1.97761e-05	3.1747e-05	3.03869e-05	2.70241e-05	3.46564e-05	2.96928e-05	2.39672e-05	1.10897e-05	5.97767e-05	2.37679e-05	0.000616506	0.927127
CCDC17		1.12076e-05	2.1894e-05	1.19331e-05	1.93631e-05	1.56414e-05	3.47608e-05	5.76889e-05	2.82798e-05	5.80449e-05	4.37177e-05	1.82476e-05	1.0484e-05	3.02687e-05	1.58352e-05	4.41926e-05	2.069e-05	3.83855e-05	1.85523e-05	4.28333e-05	0.000542021	0	7.47292e-06	1.89705e-05	5.90284e-05	0	4.15887e-05	2.2636e-05	3.14729e-05	0	5.26669e-05	3.24833e-05	2.36701e-05	2.61183e-05	1.6218e-05	2.81432e-05	2.44319e-05	1.59674e-05	1.33575e-05	2.07349e-05	0.000102034	4.77971e-05	0.000584792	0.92686
PSMD7		6.14594e-06	4.72073e-06	6.52004e-06	4.48506e-06	3.34181e-06	4.45699e-06	2.83354e-06	4.75298e-06	3.97759e-06	6.01469e-06	6.20044e-06	4.99693e-06	8.93116e-06	7.29311e-06	5.72643e-06	5.91717e-06	3.51823e-06	8.06069e-06	4.44126e-06	0.000102335	7.7356e-06	4.21007e-06	4.73896e-06	1.36138e-05	1.00803e-05	5.38212e-06	3.23643e-06	5.69033e-06	1.06142e-05	3.78043e-06	0	5.34158e-06	3.78318e-06	0	5.19225e-06	2.85419e-06	4.2552e-06	0	2.2263e-06	1.33032e-05	4.41638e-06	0.000110454	0.926489
APEH		9.60737e-06	1.42641e-05	7.5349e-06	2.22448e-05	0	1.67915e-05	1.99492e-05	1.63865e-05	1.75881e-05	3.46215e-05	2.79123e-05	1.27762e-05	3.1767e-05	1.82671e-05	2.69507e-05	2.44704e-05	2.81079e-05	1.2019e-05	2.97023e-05	0.000370961	1.70406e-05	2.28545e-05	2.59884e-05	2.45487e-05	0	3.39001e-05	1.42276e-05	3.08218e-05	9.7941e-06	1.38124e-05	1.62404e-05	1.96706e-05	1.35583e-05	7.03183e-06	2.58584e-05	1.71153e-05	2.88053e-05	6.95807e-06	2.37439e-05	2.5053e-05	2.35884e-05	0.000400612	0.925986
GUK1		0	0	7.4681e-06	6.79426e-06	0	7.77506e-06	5.04363e-06	6.40854e-06	4.34507e-06	6.48844e-06	0	0	7.99762e-06	8.30824e-06	6.26425e-06	9.1593e-06	7.66888e-06	1.47289e-05	7.48656e-06	0.000105937	8.18889e-06	0	3.32779e-06	4.93261e-06	0	4.70758e-06	8.04105e-06	8.22734e-06	5.59391e-06	5.72713e-06	7.54816e-06	5.03919e-06	5.93206e-06	4.60363e-06	8.42875e-06	9.01611e-06	4.73008e-06	4.24961e-06	4.08471e-06	5.27761e-06	7.0789e-06	0.000114735	0.923317
STOM		6.36212e-05	6.32196e-05	0.000115464	2.49843e-05	3.07497e-05	0.000123963	4.95814e-05	5.20089e-05	0.000121554	8.59651e-05	3.66773e-05	2.16592e-05	0.000128283	6.1819e-05	0.000150209	0.000128845	4.2354e-05	0.000152832	0.000123938	0.00157773	1.36197e-05	2.49884e-05	8.83199e-05	0.000148712	2.17878e-05	0.000131913	7.79198e-05	8.10384e-05	2.16468e-05	9.62293e-05	0.000156834	4.10209e-05	0.000118809	8.78663e-05	9.36442e-05	0.00014397	2.32207e-05	8.81837e-05	3.59478e-05	0.000145953	6.82014e-05	0.00170983	0.922741
MMP9		2.53225e-05	5.99297e-05	0.000204021	4.32082e-05	1.2007e-05	4.68253e-05	0.000404005	2.43976e-05	1.86607e-05	0.000213183	3.28728e-05	6.06931e-05	4.85788e-05	5.23334e-05	0.000128066	1.81607e-05	8.98779e-05	0.000108763	4.95868e-05	0.00164049	2.63924e-05	6.75262e-05	0.000112234	0.000268919	2.42767e-05	5.35158e-05	0.000131679	0.000104877	7.57897e-05	5.23091e-06	9.41725e-05	2.42535e-05	9.41174e-05	3.40917e-05	9.16257e-05	0.000188997	2.02693e-05	0.000151293	4.9068e-05	0.000134692	2.52793e-05	0.0017783	0.922506
NCF1B		3.88697e-06	4.03911e-06	8.19933e-06	2.50317e-06	0	0	1.65723e-05	0	0	1.35561e-05	4.50404e-06	3.10007e-06	5.17131e-06	4.00591e-06	6.44226e-06	2.69788e-06	4.32194e-06	3.03036e-06	4.88831e-06	8.69191e-05	3.69672e-06	4.54358e-06	5.30898e-06	9.48944e-06	0	3.30317e-06	9.3441e-06	3.39829e-06	2.99146e-06	0	3.31016e-06	2.86593e-06	5.40712e-06	0	5.36528e-06	1.25728e-05	1.67376e-06	1.27647e-05	2.28863e-06	4.72894e-06	1.2438e-06	9.4297e-05	0.921759
NCF1C		3.88697e-06	4.03911e-06	8.19933e-06	2.50317e-06	0	0	1.65723e-05	0	0	1.35561e-05	4.50404e-06	3.10007e-06	5.17131e-06	4.00591e-06	6.44226e-06	2.69788e-06	4.32194e-06	3.03036e-06	4.88831e-06	8.69191e-05	3.69672e-06	4.54358e-06	5.30898e-06	9.48944e-06	0	3.30317e-06	9.3441e-06	3.39829e-06	2.99146e-06	0	3.31016e-06	2.86593e-06	5.40712e-06	0	5.36528e-06	1.25728e-05	1.67376e-06	1.27647e-05	2.28863e-06	4.72894e-06	1.2438e-06	9.4297e-05	0.921759
SERPINB1		2.55228e-05	5.82845e-05	0.000237779	2.51321e-05	3.62926e-05	4.41507e-05	1.23884e-05	1.42642e-05	2.84453e-06	6.82872e-05	3.8583e-05	2.56249e-05	3.58958e-05	7.05157e-05	9.25252e-05	8.8542e-06	2.25701e-05	4.84187e-05	1.87302e-05	0.000886664	0	2.7275e-05	4.00508e-05	0.000124174	0	6.15292e-05	2.26628e-05	4.7002e-05	8.75383e-06	1.27906e-05	3.45883e-05	1.9632e-05	7.03314e-05	4.89134e-05	3.16416e-05	0.000211783	1.70947e-05	7.33306e-05	1.95032e-05	7.61348e-05	1.73451e-05	0.000964537	0.919264
CFL2		2.29313e-05	3.38576e-05	9.00465e-05	2.66458e-05	3.11624e-05	2.61894e-05	1.06575e-05	2.44868e-05	2.54035e-05	3.825e-05	1.45924e-05	1.70075e-05	3.20311e-05	4.36908e-05	6.1691e-05	2.83229e-05	1.51143e-05	4.33908e-05	2.69164e-05	0.000612388	1.87824e-05	2.71904e-05	2.60815e-05	3.22627e-05	6.12846e-05	3.79763e-05	3.1418e-05	3.56446e-05	3.48824e-05	2.06615e-05	2.63161e-05	1.94927e-05	3.51982e-05	3.13821e-05	2.11379e-05	5.90988e-05	1.75231e-05	3.87963e-05	2.10939e-05	3.82603e-05	3.19252e-05	0.000666409	0.918937
CD59		4.71492e-05	2.35833e-05	6.56023e-05	1.8365e-05	5.21494e-05	4.9343e-05	4.99179e-05	2.46494e-05	3.59408e-05	6.27825e-05	1.41152e-05	5.39216e-05	5.18792e-05	2.78841e-05	8.04063e-06	2.13827e-05	2.03775e-05	6.80955e-05	4.5863e-05	0.000741042	3.46512e-05	1.99002e-05	0	0.000117081	6.14549e-05	2.20753e-05	2.28448e-05	1.70293e-05	1.61378e-05	5.65843e-05	3.84276e-05	5.58583e-05	2.25238e-05	2.1863e-05	1.26034e-05	3.07504e-05	4.21569e-05	3.90431e-05	1.12872e-05	0.000148822	1.8226e-05	0.00080932	0.915636
LRG1		7.44285e-05	5.62154e-05	5.35135e-05	2.69408e-05	4.8295e-05	1.85241e-05	7.01304e-05	9.72306e-06	6.74197e-07	4.55274e-05	6.95112e-05	6.50979e-05	6.60661e-05	3.00832e-05	2.76173e-05	4.40458e-05	2.52755e-05	4.03262e-05	2.94656e-05	0.000801461	0.000109746	5.24594e-05	5.13007e-05	3.82865e-05	0.000115642	3.59539e-05	4.4359e-05	6.04981e-05	6.9265e-05	1.66419e-06	2.01991e-05	3.98266e-05	6.39766e-06	4.56368e-05	2.78893e-05	2.05371e-05	1.49408e-05	5.71739e-05	2.85277e-05	2.16749e-05	1.67383e-05	0.000878717	0.912081
PRDX1		0.000441722	0.000426303	0.000470297	0.000563715	0.000533947	0.00054228	0.000862069	0.000440426	0.000441658	0.000660296	0.000528758	0.000416662	0.000680101	0.000440531	0.000421199	0.000545911	0.000591584	0.000460049	0.000507646	0.00997515	0.000739824	0.000417704	0.000477119	0.000942262	0.00100534	0.000516764	0.000484314	0.000597792	0.000664009	0.000495857	0.000442067	0.000451147	0.000313809	0.000284879	0.000338931	0.000322632	0.000446053	0.000308128	0.000317807	0.000823036	0.000560707	0.0109502	0.910958
LTA4H		1.57133e-05	1.49945e-05	2.21695e-05	1.33202e-05	9.77017e-06	1.20941e-05	0	1.06432e-05	5.73878e-06	0	1.08821e-05	8.64291e-06	1.03843e-05	1.24526e-05	7.82403e-06	5.0115e-06	9.06385e-06	1.02186e-05	5.60304e-06	0.000184527	5.44732e-06	1.67735e-05	1.56313e-05	1.19599e-05	5.31638e-06	9.12136e-06	5.51812e-06	1.5986e-05	1.30719e-05	6.08805e-06	7.74741e-06	3.00929e-06	1.17292e-05	7.69984e-06	3.62219e-06	0	1.30485e-05	3.03011e-05	1.04669e-05	0	1.00719e-05	0.00020261	0.910748
ACTR2		1.37155e-05	2.5165e-05	5.22963e-05	1.23443e-05	1.41057e-05	1.5472e-05	1.76645e-05	1.42572e-05	1.3256e-05	1.40416e-05	1.38882e-05	1.26354e-05	3.36001e-05	2.87431e-05	4.2814e-05	1.69717e-05	1.64654e-05	3.02255e-05	1.1955e-05	0.000399616	8.6924e-06	1.08051e-05	2.62073e-05	6.82348e-05	9.25753e-06	2.25053e-05	2.93897e-05	1.59024e-05	1.39674e-05	6.93362e-06	3.53655e-05	1.0402e-05	1.89617e-05	1.61534e-05	1.56689e-05	2.71216e-05	1.17262e-05	2.81238e-05	5.37803e-06	4.83467e-05	1.03913e-05	0.000439534	0.909181
DDT		0.000187368	0.000186953	0.000258115	0.000256284	0.000193886	0.000191667	0.000163827	0.000168942	0.000163614	0.000335736	0.000239778	0.000168594	0.00022042	0.00013911	0.000349301	0.000272593	0.000177757	0.000200775	0.000194143	0.00406886	0.000111434	0.000138147	0.000224672	0.000306877	0.000143324	0.000287058	0.000149838	0.000291289	0.000145452	0.000160256	0.000365024	0.000171951	0.000208445	0.000264944	0.00015787	0.000276158	0.000181402	0.000139499	0.000160298	0.000332367	0.000273588	0.00448989	0.906227
DDTL		0.000182015	0.000180051	0.000245582	0.000249062	0.000188077	0.000175933	0.000162586	0.000164868	0.000155343	0.000330845	0.000237017	0.000165588	0.000214691	0.000134917	0.000328239	0.000267709	0.00017444	0.000186704	0.000187502	0.00393117	0.000111434	0.000138147	0.000218609	0.000294205	0.000143324	0.000280774	0.000146164	0.000279931	0.000142589	0.000150809	0.000359446	0.000168979	0.000192837	0.000256554	0.000149833	0.000264344	0.000173946	0.000133207	0.000155794	0.000313771	0.000263872	0.00433857	0.906098
HSPD1		1.27477e-05	1.45814e-05	3.08273e-05	7.4052e-06	1.26019e-05	9.67494e-06	2.00493e-05	8.8815e-06	6.7244e-06	1.62846e-05	1.05439e-05	1.58461e-05	2.39321e-05	2.09886e-05	1.63417e-05	3.12593e-05	6.60718e-06	3.28886e-05	2.3567e-05	0.000321753	1.29081e-05	1.67651e-05	6.8763e-06	4.57053e-05	3.82647e-05	5.49856e-06	1.03669e-05	1.16368e-05	2.57624e-05	5.49245e-06	2.08449e-05	2.73098e-05	7.62458e-06	1.39971e-05	5.63736e-06	1.36557e-05	1.33356e-05	1.9324e-05	2.79192e-06	4.40431e-05	7.29619e-06	0.000355137	0.905996
ASPN		0.00120942	0.000406771	0.000743018	0.00054325	0.000606724	0.000254135	7.55778e-05	0.000136065	0.000107233	0.000405099	0.000857903	0.00226108	0.000759926	0.000319427	0.000177891	0.000405143	0.00054016	0.00028706	0.000485618	0.0105815	0.000811624	0.000802805	0.00128615	0.000301842	0.000337485	0.000326968	0.000212872	0.000557153	0.000709056	0.000174138	0.000898125	0.00151854	0.000226244	0.000711471	0.000177646	0.000168873	0.000223293	0.00174584	0.000140446	0.000253153	0.000103524	0.0116872	0.905388
LDHB		3.45607e-05	4.22846e-05	4.25461e-05	3.9814e-05	3.39532e-05	6.07731e-05	1.7824e-05	4.08967e-05	4.83135e-05	2.49252e-05	2.2684e-05	1.8581e-05	3.53081e-05	4.45674e-05	5.58843e-05	4.23699e-05	2.58921e-05	7.14634e-05	5.55482e-05	0.00075819	3.62836e-05	3.72814e-05	2.69753e-05	5.31566e-05	3.08259e-05	4.21562e-05	4.07805e-05	4.16138e-05	4.12312e-05	5.32924e-05	4.63782e-05	3.12085e-05	4.93623e-05	2.93597e-05	3.51325e-05	5.4222e-05	4.2413e-05	3.14147e-05	3.7798e-05	5.13779e-05	2.6524e-05	0.000838788	0.903911
HBD		0.158708	0.14965	0.139312	0.14365	0.150104	0.109906	0.313543	0.140441	0.13059	0.140549	0.110383	0.112542	0.15898	0.123001	0.149292	0.178092	0.157458	0.0952187	0.198044	2.85946	0.187734	0.140625	0.149113	0.133181	0.154825	0.155418	0.198064	0.137599	0.138788	0.104139	0.175388	0.148424	0.116942	0.158464	0.140514	0.139674	0.145101	0.184867	0.158051	0.161069	0.135984	3.16396	0.90376
PGM2		0	0	0	0	0	1.49554e-06	5.17113e-06	2.29644e-06	1.15203e-06	0	0	0	1.8519e-06	0	1.28532e-06	0	0	0	4.32052e-06	1.75729e-05	3.45193e-06	0	0	0	3.41901e-06	0	1.97015e-06	0	0	1.72479e-06	0	0	0	0	0	0	2.08087e-06	0	1.62953e-06	1.29317e-06	3.93036e-06	1.94998e-05	0.901182
ACTBL2		6.71685e-05	6.17095e-05	0.000152338	2.63947e-05	8.78008e-05	6.40834e-05	1.50232e-05	3.67424e-05	3.02451e-05	2.97201e-05	5.14375e-05	3.87091e-05	5.64648e-05	5.17368e-05	0.000115807	5.64268e-05	2.44102e-05	0.000108585	4.87113e-05	0.00112351	2.44949e-05	3.94446e-05	5.68283e-05	9.67244e-05	8.62012e-05	5.54403e-05	4.4422e-05	6.07407e-05	4.14753e-05	2.15922e-05	7.72505e-05	3.87716e-05	7.77977e-05	7.3708e-05	2.87018e-05	0.000126219	4.80021e-05	8.22765e-05	2.4142e-05	0.000113831	3.19693e-05	0.00125003	0.898787
BOLA2B; BOLA2; LOC107984053		2.32877e-05	2.83832e-05	3.11819e-05	3.55092e-05	2.62876e-05	2.7404e-05	4.0083e-05	3.01671e-05	2.00603e-05	3.75398e-05	1.66619e-05	1.33963e-05	3.60642e-05	4.21752e-05	3.5612e-05	3.5765e-05	4.37404e-05	3.03033e-05	5.78527e-05	0.000611475	3.14579e-05	2.55112e-05	3.4521e-05	3.75106e-05	3.38623e-05	4.11634e-05	2.78992e-05	3.57168e-05	2.204e-05	2.21006e-05	3.25712e-05	3.80565e-05	2.26008e-05	2.07737e-05	5.40574e-05	2.66602e-05	3.44957e-05	3.62693e-05	4.39157e-05	3.56177e-05	2.45805e-05	0.000681382	0.897404
CRYAB		6.59533e-06	8.24931e-06	2.16116e-05	1.02277e-05	1.26283e-05	2.81967e-06	0	3.9794e-06	2.33973e-06	0	5.34061e-06	7.83123e-06	4.6993e-06	1.0218e-05	4.77647e-06	6.10089e-06	5.74623e-06	1.64049e-06	9.76564e-06	0.00012457	0	8.76933e-06	4.43898e-06	0	0	8.49025e-06	1.43166e-05	1.49481e-06	0	1.94104e-06	5.10357e-06	2.12643e-05	9.29555e-06	1.14279e-05	4.47451e-06	6.17968e-06	4.18043e-06	1.19897e-05	1.97734e-06	2.38419e-05	0	0.000139186	0.894989
GSTP1		0.000279064	0.000316162	0.000497142	0.000239435	0.000468574	0.00017995	6.77548e-06	0.000166541	0.000118967	0.00037958	0.000349032	0.000435955	0.000341607	0.000434399	0.000371126	0.000208698	0.000229705	0.000253056	0.000246579	0.00552235	0.000318789	0.000246986	0.000286911	0.000593437	0.000454453	0.000228522	0.000251069	0.000435228	0.000375752	0.000132578	0.000239134	0.000333389	0.000229586	0.00019648	0.000183732	0.000278797	0.000210257	0.000383535	0.000139007	0.00050725	0.000145653	0.00617054	0.894953
ALDOA		0.000468371	0.00043861	0.000734282	0.000437266	0.000527412	0.00065175	0.000306112	0.00042425	0.000511468	0.000554643	0.000411279	0.000489437	0.000594963	0.000675337	0.000772576	0.00044243	0.000384637	0.000613108	0.00043893	0.00987686	0.000451494	0.000494155	0.000479222	0.000792359	0.000668993	0.000654616	0.000436737	0.00060552	0.000533235	0.000486293	0.000452589	0.000392415	0.000600866	0.000388624	0.000417487	0.000485794	0.000405471	0.000416139	0.000198121	0.00102619	0.000651372	0.0110377	0.89483
HIST1H1C		0.000137788	0.000144191	0.000657358	7.35353e-05	0.000280121	0.000121958	2.77526e-05	4.16806e-05	3.87798e-05	0.000165497	0.000112084	0.000121639	0.000193265	0.000130706	0.000210849	0.000119299	6.00814e-05	0.000170108	9.04873e-05	0.00289718	6.3104e-05	0.000101226	0.000154918	0.000421486	0.000211587	0.000126378	0.00017358	7.88967e-05	9.75345e-05	3.46649e-05	0.000170334	8.24334e-05	0.000170118	0.000157878	5.87883e-05	0.000338594	9.96769e-05	0.000301935	4.12748e-05	0.000302474	5.19948e-05	0.00323888	0.894502
HIST1H1D		0.000137788	0.000144191	0.000657358	7.35353e-05	0.000280121	0.000121958	2.77526e-05	4.16806e-05	3.87798e-05	0.000165497	0.000112084	0.000121639	0.000193265	0.000130706	0.000210849	0.000119299	6.00814e-05	0.000170108	9.04873e-05	0.00289718	6.3104e-05	0.000101226	0.000154918	0.000421486	0.000211587	0.000126378	0.00017358	7.88967e-05	9.75345e-05	3.46649e-05	0.000170334	8.24334e-05	0.000170118	0.000157878	5.87883e-05	0.000338594	9.96769e-05	0.000301935	4.12748e-05	0.000302474	5.19948e-05	0.00323888	0.894502
HIST1H1E		0.000137788	0.000144191	0.000657358	7.35353e-05	0.000280121	0.000121958	2.77526e-05	4.16806e-05	3.87798e-05	0.000165497	0.000112084	0.000121639	0.000193265	0.000130706	0.000210849	0.000119299	6.00814e-05	0.000170108	9.04873e-05	0.00289718	6.3104e-05	0.000101226	0.000154918	0.000421486	0.000211587	0.000126378	0.00017358	7.88967e-05	9.75345e-05	3.46649e-05	0.000170334	8.24334e-05	0.000170118	0.000157878	5.87883e-05	0.000338594	9.96769e-05	0.000301935	4.12748e-05	0.000302474	5.19948e-05	0.00323888	0.894502
TKT		0.000105275	0.000180829	0.000513111	8.97129e-05	0.000127962	8.80737e-05	0.000159724	5.14914e-05	4.46298e-05	0.000256494	0.000151968	0.000149986	9.78629e-05	0.00014181	0.000177767	7.23616e-05	9.867e-05	0.000181685	7.96946e-05	0.00276911	7.51733e-05	6.37354e-05	0.000168382	0.000351946	0.000102562	0.000124582	0.000131195	0.000183896	0.0001607	4.57693e-05	0.000157802	9.27078e-05	0.000130092	0.000192982	0.000134449	0.000294981	8.48186e-05	0.00024569	5.03918e-05	0.000234563	7.4439e-05	0.00310086	0.893014
OSTF1		0	3.07514e-06	1.07303e-05	1.8527e-06	2.23223e-06	2.0416e-06	0	0	8.0835e-07	2.68983e-06	0	0	2.08409e-06	2.68387e-06	3.26191e-06	0	8.44459e-07	3.65658e-06	1.49851e-06	3.74596e-05	1.13237e-06	0	2.4858e-06	6.24797e-06	0	1.72145e-06	2.41058e-06	1.82086e-06	1.03064e-06	1.20151e-06	1.75772e-06	0	1.19953e-06	2.60022e-06	2.1339e-06	4.83042e-06	1.67689e-06	5.34572e-06	0	3.92796e-06	4.69726e-07	4.19933e-05	0.892037
LCN2		2.14373e-05	9.43428e-05	0.00029949	4.41594e-05	3.42233e-05	2.89413e-05	0.00022429	1.59849e-05	6.66714e-06	0.000360434	0.000149013	0.000111747	3.94153e-05	6.48003e-05	0.000163391	4.3674e-05	9.30626e-05	7.34722e-05	7.80962e-05	0.00194664	2.19154e-05	5.25071e-05	0.000112174	0.000377046	2.54665e-05	0.000135399	0.000101895	8.94514e-05	7.49872e-05	5.78277e-06	6.37511e-05	7.16203e-05	0.000107342	3.56096e-05	0.000148524	0.000371085	2.74554e-05	0.000134767	3.1128e-05	0.00018556	1.92772e-05	0.00219274	0.887766
ESD		3.47429e-05	0	6.89485e-06	3.10227e-05	2.38722e-05	1.58601e-05	0	1.40043e-05	1.78753e-05	0	1.46276e-05	2.04857e-05	1.07748e-05	1.0635e-05	5.64328e-06	5.09125e-06	5.24084e-06	0	0	0.000216771	0	1.94899e-05	8.24944e-06	8.66314e-06	1.87604e-05	4.0657e-06	3.81216e-06	2.03429e-05	2.04267e-05	1.35637e-05	1.03495e-05	1.24115e-05	1.52991e-05	1.26113e-05	0	0	2.16165e-05	5.5687e-06	6.32674e-06	9.74402e-06	3.30996e-05	0.000244401	0.886947
FLOT1		2.92471e-06	2.48409e-06	7.42958e-06	0	3.65103e-06	1.07179e-05	0	7.51677e-06	8.95003e-06	0	4.0835e-06	2.09136e-06	9.20115e-06	5.4335e-06	7.86663e-06	5.06604e-06	5.09617e-06	9.51149e-06	7.40839e-06	9.94324e-05	0	5.66301e-06	3.26384e-06	8.43137e-06	6.4026e-06	6.95684e-06	2.21119e-06	3.25356e-06	3.99494e-06	8.9583e-06	5.57719e-06	0	6.42847e-06	7.65753e-06	1.00056e-05	3.13477e-06	4.50327e-06	5.78945e-06	8.31394e-07	1.21983e-05	7.61278e-06	0.000112874	0.880911
HMGB2		3.33715e-06	0	8.84199e-06	3.90351e-06	0	2.94655e-06	5.16991e-05	0	0	2.58103e-05	9.53412e-06	1.98821e-05	2.1747e-05	1.94386e-05	1.04557e-05	1.10058e-05	2.52188e-05	0	1.95799e-05	0.000233401	1.54673e-05	1.91287e-05	0	0	2.86788e-05	1.21173e-05	7.10798e-06	2.86506e-05	2.42116e-05	1.21537e-06	7.52189e-06	1.91009e-05	4.9277e-06	4.72185e-06	1.10898e-05	3.10639e-05	6.44246e-06	2.52261e-05	8.93194e-06	0	9.57743e-06	0.000265182	0.880153
PSMD1		6.21518e-06	0	0	1.03209e-05	0	5.50707e-06	0	0	0	0	1.00124e-05	0	0	7.88541e-06	5.37765e-06	0	0	0	0	4.53186e-05	0	0	0	1.27872e-05	5.47787e-06	0	0	7.1698e-06	0	6.11122e-06	0	5.83297e-06	0	0	7.09802e-06	0	0	0	0	0	7.02476e-06	5.15019e-05	0.87994
AHCY		6.07712e-06	5.62749e-06	3.61853e-05	6.05565e-06	6.14331e-06	2.76771e-05	9.12968e-06	7.0969e-06	2.92907e-05	1.07674e-05	2.1873e-06	5.81393e-06	3.15378e-06	1.8021e-05	2.69849e-05	2.48333e-05	1.83508e-05	2.47683e-05	2.77099e-05	0.000295874	0	5.94908e-06	4.74963e-06	3.12043e-05	2.60022e-06	1.73829e-05	6.59853e-06	1.09621e-05	4.16282e-06	2.97818e-05	1.55768e-05	0	2.87864e-05	1.11971e-05	1.85948e-05	3.22074e-05	2.36515e-05	3.16101e-05	1.20118e-05	2.77094e-05	2.44317e-05	0.000339169	0.872351
ANXA3		1.33086e-05	2.2275e-05	8.91791e-05	3.67789e-06	5.22037e-06	1.56202e-05	0	0	1.95562e-06	3.36419e-05	2.06174e-05	1.0808e-05	1.99242e-05	1.97311e-05	2.09361e-05	1.51556e-05	7.87743e-06	2.17181e-05	1.45387e-05	0.000336185	4.23366e-06	5.9405e-06	3.38734e-05	3.94531e-05	3.1069e-06	2.10333e-05	2.139e-05	1.12587e-05	7.88268e-06	1.08722e-06	1.5746e-05	4.92404e-06	2.87088e-05	2.13086e-05	2.25015e-05	7.39088e-05	1.53464e-06	5.27363e-05	4.48623e-06	9.59252e-06	1.2508e-06	0.000385958	0.871042
UROD		3.6081e-06	3.0868e-06	5.64332e-06	1.26596e-06	0	1.08628e-05	0	7.25976e-06	1.04312e-05	8.87502e-06	9.52777e-06	6.28723e-06	1.6077e-05	0	2.11439e-06	3.45442e-06	5.14189e-06	0	0	9.36356e-05	8.36135e-06	0	7.43571e-06	9.32397e-06	3.44724e-06	1.26162e-05	0	8.03583e-06	3.6498e-06	5.09556e-06	3.40822e-06	6.48527e-06	7.95111e-06	2.46908e-06	0	0	2.25664e-06	5.31884e-06	4.7851e-06	5.03364e-06	1.20564e-05	0.00010773	0.86917
SH3BGRL3		8.60226e-06	6.52321e-06	2.68048e-05	0	1.17472e-05	1.17491e-05	0	8.35227e-06	4.36386e-06	0	9.07074e-06	0	1.23361e-05	9.7575e-06	1.27544e-05	0	6.42491e-06	1.39788e-05	0	0.000142465	0	4.60786e-06	8.46397e-06	6.73436e-06	1.42354e-05	7.6713e-06	6.53351e-06	3.28012e-06	5.37197e-06	9.55498e-06	5.57223e-06	6.23368e-06	1.10134e-05	1.51649e-05	4.57871e-06	1.2633e-05	8.71575e-06	1.13422e-05	0	1.61242e-05	6.14404e-06	0.000163975	0.86882
RAP1A		2.48496e-06	1.27357e-05	6.20063e-05	5.00513e-06	1.96431e-05	1.09416e-05	5.20136e-06	8.95391e-06	9.03329e-06	1.94733e-05	2.58225e-06	9.53271e-06	1.5093e-05	1.60316e-05	6.21817e-05	1.47491e-05	1.00498e-05	2.1383e-05	2.54686e-05	0.00033255	1.8649e-05	8.12151e-06	1.71502e-05	3.37515e-05	1.6952e-05	2.05309e-05	1.90686e-05	8.90404e-06	1.77276e-05	5.51637e-06	3.36293e-05	2.80267e-05	1.89361e-05	1.62303e-05	1.00903e-05	4.06715e-05	1.05322e-05	1.00116e-05	6.56682e-06	3.35796e-05	8.48035e-06	0.000383126	0.867992
FTL		8.00018e-05	9.58822e-05	0.000162652	8.59878e-05	0.000109006	7.17785e-05	3.19974e-05	5.79809e-05	8.48894e-05	5.34427e-05	4.78854e-05	9.63875e-05	0.000100323	3.34775e-05	0	0.000203822	4.55653e-05	9.71065e-05	7.12468e-05	0.00152943	0.000175188	9.92367e-05	6.34001e-05	0.000153505	0.000141723	6.34052e-06	3.41577e-05	6.81174e-05	0.000110141	2.40345e-05	2.86625e-05	6.90565e-05	4.11928e-05	0.000105982	5.60056e-05	3.8179e-05	8.15272e-05	3.91854e-05	1.62047e-05	0.000326487	8.55255e-05	0.00176385	0.867098
PADI2		4.87942e-06	5.68043e-06	9.53029e-06	5.36634e-06	2.90855e-06	2.63395e-06	7.71115e-06	2.07843e-06	1.17872e-06	1.40286e-05	5.96198e-06	9.3717e-07	7.68484e-06	0	5.5073e-06	1.8882e-06	3.45677e-06	1.67489e-06	8.34891e-06	9.14559e-05	0	1.52248e-05	7.74172e-06	9.12783e-06	3.93027e-06	4.04251e-06	5.00264e-06	5.4278e-06	2.39699e-06	0	3.92519e-06	1.14104e-05	3.98954e-06	5.37264e-06	4.75863e-06	4.72582e-06	3.02104e-06	7.78159e-06	3.28065e-06	3.12702e-06	1.3546e-06	0.000105642	0.865718
CA2		0.000597717	0.000980957	0.00120062	0.000996478	0.000570888	0.00167715	0.000454507	0.000955076	0.00119606	0.00101692	0.000857908	0.000326999	0.000677793	0.000943559	0.00178461	0.000885096	0.000651831	0.00141398	0.00110216	0.0182903	0.000319791	0.000634816	0.0012146	0.00142335	0.000707587	0.00133528	0.0007139	0.00138986	0.000589132	0.00116948	0.000792937	0.000745174	0.00135742	0.00097169	0.0011392	0.00127061	0.000889751	0.000795324	0.000637419	0.00204188	0.00102347	0.0211627	0.864272
TPD52L2		7.90818e-06	9.18799e-06	1.70335e-05	0	1.60742e-05	0	1.7749e-05	3.99463e-06	0	0	0	0	8.15961e-06	1.78464e-05	7.5094e-06	1.0257e-05	9.56196e-06	4.44343e-06	1.82527e-05	0.000147978	0	8.92404e-06	0	2.05739e-05	0	1.60002e-05	1.56265e-05	3.84099e-06	7.23388e-06	0	1.97304e-05	0	0	1.09976e-05	1.39141e-05	1.35102e-05	3.35012e-06	1.56782e-05	0	2.19207e-05	0	0.000171301	0.863849
ANK1		0.000109279	0.000198013	0.000174125	0.000108814	0.000124114	0.000400941	5.48499e-05	0.000323921	0.000624344	9.03251e-05	0.000252663	0.000169497	0.000380307	0.000163223	0.000441841	0.000247911	0.000313147	0.000276387	0.00019583	0.00464953	5.8819e-05	0.000256241	0.000355582	0.000388216	6.27685e-05	0.000391796	0.000160455	0.000366396	8.3329e-05	0.000628449	0.000236404	0.000184529	0.000248723	0.000281588	0.000176895	0.000167975	0.00015317	0.000136912	0.000234323	0.000321567	0.000494846	0.00538899	0.862784
PRDX2		0.00523715	0.00636581	0.0053784	0.00820827	0.00470429	0.00954017	0.00541516	0.00639569	0.00642232	0.00890393	0.00661292	0.00387338	0.00976456	0.00655727	0.0108523	0.00810473	0.00677352	0.00977662	0.00816098	0.137047	0.00643293	0.00598346	0.00861453	0.00973661	0.00949677	0.009294	0.00612928	0.00972012	0.00755225	0.0100668	0.00617393	0.00582279	0.00695417	0.00659578	0.00855972	0.00555774	0.00731885	0.00527957	0.00612258	0.0123014	0.00572639	0.15944	0.859557
SELENBP1		6.52931e-05	8.79556e-05	0.000109352	9.32662e-05	7.39519e-05	0.000138999	0.000117111	0.000120995	0.000130418	0.000119957	0.000140973	7.93514e-05	0.000171226	0.000104767	0.000174222	0.000132744	0.000112641	0.000169347	0.000122259	0.00226483	7.75043e-05	0.000102411	0.000143691	0.000155302	0.000123531	0.000149639	8.73642e-05	0.000214629	0.000147557	0.000179593	7.33458e-05	0.000126416	0.000165112	9.14721e-05	0.000102255	8.43438e-05	9.76735e-05	5.78743e-05	6.24879e-05	0.000187267	0.000207642	0.00263711	0.858828
CST7		6.94662e-06	4.50453e-05	0.000197148	0	3.90933e-06	0	9.23555e-05	0	0	3.80455e-05	6.78659e-06	5.53125e-06	0.000127632	2.18948e-05	2.99245e-05	0.000259259	0	6.50961e-06	4.63041e-05	0.000887292	8.42047e-06	1.22297e-05	6.1696e-05	2.09156e-05	0	5.93188e-05	0.000273581	8.4894e-06	0	0	0.000115743	1.14899e-05	1.73414e-05	8.4647e-05	7.72645e-05	0.000148452	0	0.000136204	0	0	0	0.00103579	0.856631
DDI2		2.81638e-05	3.69531e-05	0	4.60818e-05	2.3251e-05	4.50197e-05	1.26668e-05	4.6016e-05	3.09248e-05	1.51738e-05	3.72643e-05	1.73342e-05	3.40749e-05	3.95163e-05	4.13069e-05	5.13734e-05	4.71814e-05	3.78272e-05	4.81399e-05	0.000638269	4.97962e-05	3.5104e-05	4.5203e-05	3.88492e-05	4.88938e-05	4.30679e-05	1.66547e-05	5.68151e-05	3.90256e-05	3.2812e-05	1.84896e-05	6.04719e-05	2.34878e-05	3.19846e-05	2.67447e-05	1.34804e-05	4.69193e-05	2.43074e-05	2.6703e-05	2.38077e-05	4.27036e-05	0.000745321	0.856368
CFHR1		0.000138912	6.42044e-05	0	0	0.000112814	3.97174e-05	9.17208e-05	0	0	3.34825e-05	6.91803e-05	0	0	8.74443e-05	0	0.000101314	0	5.54568e-05	0.000131005	0.000925251	9.92094e-05	6.58201e-05	0.000107664	5.65098e-05	6.9081e-05	8.72334e-05	7.02965e-05	0.000124706	8.38696e-05	4.28699e-05	0	8.5022e-05	3.31043e-05	0	2.22209e-05	3.74445e-05	0	9.88349e-05	0	0	0	0.00108389	0.853642
PSAP		3.65156e-05	4.36998e-05	4.16781e-05	3.17054e-05	3.58912e-05	1.33951e-05	9.32878e-05	3.94212e-05	6.55852e-06	9.58074e-05	7.06402e-05	5.02231e-05	8.87624e-05	2.70952e-05	7.15051e-06	4.8188e-05	3.58005e-05	1.44813e-05	5.10491e-05	0.000831351	7.3176e-05	7.80661e-05	1.83954e-05	0.00010509	8.81101e-05	1.06311e-05	2.28875e-05	4.09603e-05	5.34393e-05	2.88923e-06	2.17401e-05	3.88033e-05	9.14026e-06	1.10494e-05	3.21771e-05	3.05534e-05	5.30201e-05	4.62581e-05	1.29744e-05	0.00021369	1.09785e-05	0.00097403	0.853517
PSMD9		1.68241e-05	1.63351e-05	1.67515e-05	1.93952e-05	1.62486e-05	3.12262e-05	9.26184e-06	1.801e-05	2.7466e-05	1.73587e-05	2.58153e-05	1.43725e-05	2.7754e-05	1.74473e-05	3.27946e-05	2.48862e-05	1.89453e-05	2.15706e-05	2.15134e-05	0.000393976	1.77708e-05	1.42209e-05	3.63334e-05	2.2697e-05	3.34395e-05	2.1342e-05	1.89803e-05	2.12163e-05	2.47904e-05	3.62997e-05	1.9246e-05	1.95039e-05	2.33561e-05	1.85739e-05	1.79078e-05	1.37175e-05	1.37447e-05	1.20938e-05	1.2768e-05	2.19435e-05	4.19564e-05	0.000461902	0.852944
PAK2		0	4.46694e-06	9.95445e-06	2.93545e-06	4.42715e-06	0	1.17011e-05	0	0	7.375e-06	4.31916e-06	4.43987e-06	1.5653e-05	0	2.80179e-06	1.11858e-05	4.27882e-06	0	1.01971e-05	9.37356e-05	1.04161e-05	5.39273e-06	8.2116e-06	5.6228e-06	1.09459e-05	0	6.6032e-06	3.70456e-06	9.03506e-06	0	7.59756e-06	4.40773e-06	0	3.53202e-06	4.65806e-06	7.24443e-06	3.1012e-06	1.113e-05	3.7601e-06	4.59395e-06	0	0.000109957	0.852475
PAK3		0	4.46694e-06	9.95445e-06	2.93545e-06	4.42715e-06	0	1.17011e-05	0	0	7.375e-06	4.31916e-06	4.43987e-06	1.5653e-05	0	2.80179e-06	1.11858e-05	4.27882e-06	0	1.01971e-05	9.37356e-05	1.04161e-05	5.39273e-06	8.2116e-06	5.6228e-06	1.09459e-05	0	6.6032e-06	3.70456e-06	9.03506e-06	0	7.59756e-06	4.40773e-06	0	3.53202e-06	4.65806e-06	7.24443e-06	3.1012e-06	1.113e-05	3.7601e-06	4.59395e-06	0	0.000109957	0.852475
PAK1		0	4.46694e-06	9.95445e-06	2.93545e-06	4.42715e-06	0	1.17011e-05	0	0	7.375e-06	4.31916e-06	4.43987e-06	1.5653e-05	0	2.80179e-06	1.11858e-05	4.27882e-06	0	1.01971e-05	9.37356e-05	1.04161e-05	5.39273e-06	8.2116e-06	5.6228e-06	1.09459e-05	0	6.6032e-06	3.70456e-06	9.03506e-06	0	7.59756e-06	4.40773e-06	0	3.53202e-06	4.65806e-06	7.24443e-06	3.1012e-06	1.113e-05	3.7601e-06	4.59395e-06	0	0.000109957	0.852475
ORM2		0	1.5839e-05	2.90701e-05	0	0	3.41007e-05	0	1.21189e-05	5.64472e-06	0	0	1.30732e-05	0	0	9.25814e-06	8.52185e-06	1.24521e-05	0	2.26957e-05	0.000162775	0	0	2.96056e-05	1.17283e-05	0	8.7671e-06	1.59596e-05	6.96811e-06	0	7.94773e-06	1.79117e-05	0	0	2.66962e-05	0	1.66785e-05	0	3.36551e-05	8.23762e-06	0	6.81647e-06	0.000190972	0.852347
ATP5B		9.04066e-05	9.87504e-05	0.000327633	4.6295e-05	0.000140855	4.96189e-05	2.4916e-05	4.68197e-05	3.53619e-05	5.08404e-05	5.12395e-05	8.51501e-05	0.00011029	0.000100684	7.25149e-05	0.000110915	2.50116e-05	0.000166487	8.40797e-05	0.00171787	5.66229e-05	0.000457863	6.38935e-05	0.000176192	6.06448e-05	3.50778e-05	9.81925e-05	3.07385e-05	6.58032e-05	1.59094e-05	0.000101089	0.000217207	4.36086e-05	6.98859e-05	3.49368e-05	5.93331e-05	5.47554e-05	0.000117932	1.03258e-05	0.000233124	1.33651e-05	0.0020165	0.851906
DBNL		5.69187e-06	8.16008e-06	3.19538e-05	6.39806e-06	8.32183e-06	0	0	3.86335e-06	7.5555e-06	7.71498e-06	8.92127e-06	6.74751e-06	8.10444e-06	6.70252e-06	1.30642e-05	1.63197e-05	4.16286e-06	9.4246e-06	4.89354e-06	0.000158	4.66278e-06	5.15698e-06	5.62246e-06	1.49644e-05	6.01129e-06	1.38432e-05	1.5481e-05	1.51657e-05	1.23867e-05	2.92486e-06	7.81082e-06	0	0	5.94683e-06	6.55078e-06	2.98046e-05	4.95592e-06	1.25719e-05	3.15713e-06	1.50026e-05	3.79347e-06	0.000185813	0.850316
NAPRT1; NAPRT		1.06803e-05	1.96513e-05	1.79723e-05	2.06569e-05	1.25872e-05	1.50575e-05	4.51253e-05	3.54095e-05	3.42779e-05	2.76811e-05	2.12596e-05	1.30291e-05	4.26333e-05	3.47795e-05	3.30343e-05	2.45508e-05	2.55772e-05	1.69064e-05	2.45183e-05	0.000475388	1.75521e-05	3.25671e-05	2.58806e-05	4.1578e-05	2.16158e-05	2.03857e-05	2.26873e-05	3.05547e-05	4.09655e-05	2.75484e-05	1.56672e-05	3.32367e-05	2.42097e-05	1.38636e-05	3.18074e-05	2.562e-05	1.28298e-05	2.26654e-05	2.36113e-05	2.42945e-05	5.04269e-05	0.000559568	0.849563
BPGM		0.000209278	0.000218525	0.000170797	0.000250208	0.000175751	0.000284466	0.00028653	0.000291189	0.000301328	0.000350987	0.000227782	7.71098e-05	0.000329701	0.000224383	0.000373075	0.000276497	0.000296528	0.000267629	0.000289784	0.00490155	0.000251457	0.000227429	0.000269366	0.000349553	0.000261003	0.000358553	0.00023492	0.000329153	0.000212816	0.00025423	0.000222951	0.000237876	0.000265763	0.000223897	0.000320051	0.000258399	0.000271498	0.000146118	0.000277511	0.000451715	0.000366621	0.00579088	0.846426
ALAD		7.10276e-05	0.000125707	6.76211e-05	0.000154375	8.29124e-05	0.000283149	0.000137824	0.000167785	0.000211926	5.0059e-05	5.61585e-05	2.68244e-05	9.78118e-05	0.000126377	0.000156488	5.15803e-05	8.1031e-05	0.000217541	7.49077e-05	0.00224111	5.81147e-05	0.000153228	0.000137603	0.000114988	0.000171462	0.000130379	8.2782e-05	0.000133509	9.23092e-05	0.000246353	8.57299e-05	0.000109576	0.00017737	0.00010347	0.000141202	7.01526e-05	0.000151188	9.34984e-05	0.000112508	0.000183831	9.9209e-05	0.00264846	0.846191
BLVRA		1.6166e-05	3.46451e-05	3.02977e-05	1.36571e-05	2.22446e-05	4.74221e-05	4.43601e-06	3.5552e-05	3.67376e-05	3.28542e-05	3.00563e-05	4.59293e-05	4.1261e-05	4.17049e-05	3.51415e-05	2.98824e-05	3.58332e-05	2.60599e-05	1.29152e-05	0.000572796	3.34839e-05	2.60335e-05	2.60937e-05	3.48907e-05	5.24573e-05	2.75842e-05	3.0061e-05	5.16609e-05	4.76382e-05	2.73043e-05	2.48179e-05	2.98679e-05	3.39767e-05	2.67513e-05	3.62332e-05	2.27484e-05	1.86681e-05	2.39438e-05	2.72379e-05	3.7085e-05	3.92014e-05	0.000677739	0.845157
ALDH1A1		3.65826e-05	7.6888e-05	6.25235e-05	0.000110332	4.0943e-05	0.000166409	4.9561e-05	0.000144012	0.000165656	4.61102e-05	7.43468e-05	4.00476e-05	5.82517e-05	7.11152e-05	0.000105935	1.09788e-05	9.49988e-05	0.00013578	7.14604e-05	0.00156193	0.000130053	9.44655e-05	9.23603e-05	8.65409e-05	0.000134999	9.34695e-05	3.89696e-05	0.000115256	0.000123936	0.000101578	3.30608e-05	0.00011369	0.000111039	4.42071e-05	8.70098e-05	2.51573e-05	0.000146252	3.41552e-05	7.88223e-05	7.36051e-05	9.38712e-05	0.0018525	0.843149
SOD1		0.00055414	0.000505334	0.000543959	0.00108366	0.000633378	0.000853892	0.00162674	0.000907047	0.000733108	0.00156046	0.000857066	0.000394191	0.00158965	0.0006482	0.000677278	0.0011981	0.00111462	0.000619631	0.00118987	0.0172903	0.00108009	0.00074984	0.000877514	0.00133376	0.00133312	0.000887597	0.000865866	0.00119511	0.0011608	0.00143727	0.000796308	0.00089743	0.000452297	0.000667219	0.000848367	0.00057897	0.000847189	0.000632527	0.00074211	0.00160427	0.00153593	0.0205236	0.842462
CAPZA1		1.13091e-05	2.20656e-05	4.34351e-05	9.64031e-06	6.65278e-06	1.35942e-05	0	1.20546e-05	7.72173e-06	4.78726e-05	2.68677e-05	2.23813e-05	2.24603e-05	2.52912e-05	2.79688e-05	2.48071e-05	1.4352e-05	2.61372e-05	1.77212e-05	0.000382333	1.44967e-05	1.61353e-05	1.73791e-05	6.54095e-05	2.16838e-05	1.17631e-05	1.12924e-05	2.39926e-05	3.4054e-05	8.24668e-06	1.29537e-05	2.77798e-05	1.52878e-05	1.60102e-05	1.54009e-05	2.90408e-05	1.97889e-05	1.70935e-05	1.07814e-05	5.06089e-05	1.55664e-05	0.000454765	0.840725
LYZ		1.83773e-05	3.57072e-05	0.000117578	1.47113e-05	2.00599e-05	1.44054e-05	8.99598e-06	9.58286e-06	3.71129e-06	3.28565e-05	1.87052e-05	1.71463e-05	4.28542e-05	1.62322e-05	4.98783e-05	2.56425e-05	1.28173e-05	3.31844e-05	1.14197e-05	0.000503866	6.31561e-06	1.48072e-05	2.51474e-05	7.73781e-05	4.55619e-06	2.84807e-05	3.0745e-05	2.35917e-05	1.76137e-05	4.19079e-06	2.78181e-05	1.58085e-05	3.65121e-05	5.34413e-05	1.75677e-05	0.000102941	1.65214e-05	6.61832e-05	9.5418e-06	1.59125e-05	6.09854e-06	0.000601172	0.838139
RAC2		1.88205e-05	6.34633e-05	8.79421e-05	4.54344e-05	2.37769e-05	3.50723e-05	2.54723e-05	2.70016e-05	1.3589e-05	5.53025e-05	0.000101474	4.60045e-05	7.18249e-05	7.52788e-05	8.3008e-05	3.55819e-05	5.83835e-05	2.73341e-05	1.98306e-05	0.000914595	5.12146e-05	7.80508e-05	8.93809e-05	0.000142463	4.3694e-05	4.99829e-05	4.57274e-05	8.90061e-05	7.35896e-05	1.35526e-05	4.36404e-05	3.47055e-05	5.42957e-05	2.25853e-05	3.1489e-05	3.56333e-05	1.51359e-05	6.90581e-05	2.38955e-05	5.85823e-05	2.55906e-05	0.00109127	0.838099
PRDX6		0.000845406	0.000771667	0.000953412	0.00103141	0.000855978	0.00120073	0.000642584	0.000835748	0.0010919	0.00111135	0.000825926	0.000424514	0.00163348	0.000776721	0.00142091	0.00120451	0.000808208	0.00114714	0.00099632	0.0185779	0.000642952	0.000749691	0.00145693	0.00160594	0.000755006	0.00115757	0.000767373	0.00126195	0.000831899	0.00114933	0.000963212	0.000956922	0.00100856	0.000860446	0.000966735	0.00108242	0.00107307	0.00091159	0.00131463	0.00158743	0.00113618	0.0222398	0.835344
COL1A2		0.000829349	0.000749305	0.00150632	0.000497824	0.00191369	0.000385795	0.000238251	0.000126858	0.000655803	0.00324864	0.00165479	0.000526848	0.00140558	7.90457e-05	0.00135415	0.00453398	0.000384966	0.000806504	0.0019588	0.0228565	0.000421499	0.000231724	0.0039387	0.000233853	0.000429731	0.00050011	0.00115134	0.000641492	0.000731307	0.00031884	0.00214209	0.000593034	0.000522739	0.00681923	0.00053767	0.00334171	0.000149497	0.00431598	4.93369e-05	0.000125095	0.000170028	0.027365	0.835245
ULK3		0.00239618	0.00164026	0.00228349	0.000142624	0.00282599	0.000129761	2.14456e-05	6.64863e-05	3.5511e-05	5.64315e-05	0.000207063	0.00022396	0.00013304	0.000762565	0.000232727	0.000155098	7.35586e-05	0.00114486	3.98297e-05	0.0125709	0.000713403	0.000706196	0.00112331	0.000562667	0.000813129	0.000606243	0.000125284	0.000745065	0.00077538	0.000135269	0.000473931	0.000452679	0.000489503	0.00243364	0.000619493	0.00112704	0.000575446	0.00158272	0.000572395	8.52602e-05	0.000332738	0.0150508	0.835231
PLS1		1.69762e-05	5.42041e-05	0.000112817	2.59037e-05	3.29677e-05	3.81274e-05	0.000108313	2.21531e-05	1.25066e-05	0.00014381	4.82706e-05	6.67846e-05	8.0125e-05	4.91418e-05	4.50695e-05	2.73177e-05	4.77651e-05	3.68314e-05	4.48442e-05	0.00101393	2.21584e-05	5.52347e-05	7.11553e-05	0.000140108	8.82218e-05	5.98672e-05	5.52046e-05	5.66405e-05	5.35495e-05	1.1827e-05	5.76192e-05	4.84988e-05	4.06141e-05	1.23321e-05	5.4117e-05	9.52596e-05	5.358e-05	0.00010068	2.98555e-05	8.05676e-05	2.93953e-05	0.00121649	0.83349
GYPA		0	1.36905e-05	0	0	0	2.28296e-05	0	2.82209e-06	3.3613e-05	0	0	0	0	0	0	8.63156e-06	0	0	0	8.15868e-05	0	0	0	0	0	2.58719e-06	3.79656e-06	0	0	5.76145e-05	0	0	0	4.63555e-06	0	0	0	0	0	0	2.93727e-05	9.80064e-05	0.832464
MDH1		4.11109e-05	5.30913e-05	5.08874e-05	4.89322e-05	4.27548e-05	4.50696e-05	2.08381e-06	5.88367e-05	4.89682e-05	3.00665e-05	6.5288e-05	6.64338e-05	4.29358e-05	4.43555e-05	6.57141e-05	3.01722e-05	6.72062e-05	4.36518e-05	4.30531e-05	0.000890612	5.65884e-05	6.75082e-05	4.49723e-05	7.42488e-05	7.89899e-05	4.71587e-05	2.89498e-05	6.10401e-05	6.15703e-05	3.57427e-05	2.0964e-05	5.92732e-05	4.69336e-05	3.49626e-05	3.54192e-05	3.81057e-05	6.22188e-05	3.81787e-05	7.40451e-05	7.02435e-05	3.45838e-05	0.0010717	0.831029
ERP44		5.53785e-06	1.34497e-05	1.14991e-05	1.24325e-06	2.41594e-06	2.02746e-06	0	3.03056e-06	1.08262e-06	1.99061e-05	1.29053e-05	3.68024e-06	2.71277e-05	1.85619e-06	3.47939e-06	2.30295e-05	8.88346e-06	1.78751e-05	1.0426e-05	0.000169455	9.18693e-06	2.89765e-06	1.1686e-05	3.1679e-05	1.66629e-05	6.06556e-06	4.8305e-06	0	7.01413e-06	2.58658e-06	2.87934e-05	9.80928e-06	2.34235e-06	4.53559e-06	0	2.16551e-05	0	3.55812e-06	9.01203e-07	3.30295e-05	7.32952e-06	0.000204563	0.828377
CTSB		0.000203421	0.000109345	9.61845e-05	0.000133664	0.000163586	0.00011536	5.2885e-05	0.000135765	0.000100079	3.61134e-05	0.000139958	3.02778e-05	0.000245286	0.000126168	7.16591e-06	0.000215386	8.47312e-05	2.83577e-05	9.18659e-05	0.0021156	0.000259472	0.000251717	0.000107245	0.00016824	0.000361101	1.3797e-05	1.34519e-05	0.000212012	0.000118127	2.85345e-05	4.71432e-05	4.85513e-05	4.1947e-05	0.000133929	4.4766e-05	1.16188e-05	0.000111307	8.2171e-05	3.10407e-05	0.000328098	0.000141792	0.00255606	0.827679
NT5E		5.91856e-06	0	2.61442e-06	0	1.54365e-05	3.07612e-06	0	7.39054e-07	0	0	2.37513e-06	0	0	4.57488e-06	1.85179e-06	0	3.03632e-06	0	1.71228e-06	4.1335e-05	0	0	0	1.1151e-05	1.28603e-06	9.32245e-07	4.07836e-06	0	0	9.4187e-07	8.29507e-06	0	1.35116e-06	1.44412e-06	4.65009e-06	0	1.74339e-06	7.54363e-06	3.44981e-06	2.24385e-06	8.51786e-07	4.99624e-05	0.827322
G6PD		9.00947e-06	2.71537e-05	5.69072e-05	7.87755e-06	7.79808e-06	2.33342e-05	5.74412e-06	8.94907e-06	1.47835e-05	1.98114e-05	1.9382e-05	2.26961e-05	2.34184e-05	3.17159e-05	4.69213e-05	2.00065e-05	2.04469e-05	2.4338e-05	1.97711e-05	0.000410064	1.13096e-05	1.70431e-05	3.94115e-05	5.32441e-05	1.45616e-05	2.53524e-05	2.57976e-05	2.48158e-05	1.33853e-05	6.76701e-06	2.21405e-05	8.17645e-06	3.94956e-05	2.1478e-05	2.64023e-05	4.56232e-05	1.49879e-05	3.39117e-05	1.13632e-05	2.5019e-05	1.66992e-05	0.000496985	0.825104
SLC4A3		1.24754e-05	2.10683e-05	9.39695e-06	1.95205e-06	0	4.03315e-06	3.70683e-05	8.05816e-06	1.25378e-05	0	1.22216e-06	0	8.13674e-07	1.78891e-05	1.31771e-05	0	1.62796e-05	8.94574e-06	0	0.000164918	9.19279e-06	1.3657e-06	9.10278e-06	1.27408e-05	1.56982e-06	5.93843e-06	0	6.78218e-06	0	3.40734e-05	5.1629e-06	2.75666e-05	1.16165e-05	0	4.48779e-05	0	1.89842e-05	0	9.45344e-06	0	1.48821e-06	0.000199916	0.824936
GCLC		1.82833e-05	1.86524e-05	1.50281e-05	2.65802e-05	1.25175e-05	1.90214e-05	0	2.95026e-05	2.48508e-05	1.83305e-05	3.38158e-05	1.76502e-05	2.92265e-05	1.9449e-05	2.01576e-05	2.14976e-05	2.21239e-05	1.24718e-05	1.43209e-05	0.00037348	2.27399e-05	1.90249e-05	3.21686e-05	2.70625e-05	2.72316e-05	2.68243e-05	1.43234e-05	2.59065e-05	2.57578e-05	2.16723e-05	1.48623e-05	2.2229e-05	1.56861e-05	1.16117e-05	1.72956e-05	4.85789e-06	2.45723e-05	2.24975e-05	2.68724e-05	1.61187e-05	3.36147e-05	0.00045293	0.824587
LAMB2		0	4.02315e-06	0	4.31647e-05	0	0	1.22741e-05	0	0	0	0	0	0	4.05272e-06	0	0	0	0	0	6.35147e-05	0	0	0	1.32269e-05	0	0	1.97161e-05	0	0	0	0	1.30378e-05	0	0	0	6.62002e-06	5.43083e-06	0	4.15925e-06	1.55717e-05	0	7.77626e-05	0.816777
CA1		0.00401532	0.00550443	0.00546601	0.00791895	0.0052396	0.0099064	0.00168709	0.0106918	0.0146312	0.00528956	0.00563751	0.00199963	0.00467395	0.00537968	0.0127166	0.00426216	0.00472336	0.00842811	0.00313772	0.121309	0.00292375	0.00532752	0.00779875	0.0087057	0.0047139	0.0085804	0.00322627	0.0119208	0.00546867	0.0114498	0.00386323	0.00386351	0.0103914	0.00505121	0.00586509	0.00631484	0.00686564	0.00336342	0.0048242	0.0174153	0.0111736	0.149107	0.813571
FHL1		1.05034e-05	9.47931e-06	3.15633e-05	2.23812e-05	1.888e-05	5.79395e-06	0	9.94039e-06	0	7.66383e-06	1.67067e-05	2.89269e-05	1.68766e-05	1.24147e-05	1.42787e-05	6.07949e-06	1.3304e-05	7.69352e-06	2.02731e-05	0.000252759	1.69264e-05	1.61989e-05	7.82825e-06	1.65684e-05	5.11048e-06	4.91733e-05	3.98615e-05	0	1.51286e-05	3.39917e-06	1.19935e-05	5.59991e-05	2.06735e-05	6.92911e-06	1.61011e-05	0	4.93553e-06	1.23099e-05	4.10076e-06	7.93468e-06	0	0.000311172	0.812281
S100A12		4.69577e-05	0.000148844	0.000664152	7.75138e-05	6.80257e-05	5.41969e-05	3.99515e-05	3.97794e-05	1.90581e-05	0.000167024	4.31629e-05	3.23977e-05	1.66924e-05	0.000203397	0.000249816	4.36448e-05	3.79698e-05	0.000195899	6.49612e-05	0.00221345	3.4653e-05	0.000109842	0.000139401	0.000246875	3.44506e-05	3.89743e-05	0.000187465	7.54302e-05	5.91372e-05	1.62823e-05	0.000246098	3.65883e-05	0.000209097	0.000103253	0.000119513	0.000612449	3.68182e-05	0.000269018	3.33666e-05	0.000109188	8.55458e-06	0.00272645	0.81184
HAGH		1.01279e-05	1.65612e-05	1.67679e-05	2.20875e-05	1.17277e-05	3.28733e-05	4.26569e-05	2.91946e-05	2.74662e-05	3.85816e-05	3.843e-05	1.66804e-05	3.09147e-05	2.23163e-05	4.73821e-05	2.1034e-05	2.42117e-05	2.59868e-05	1.88704e-05	0.000493871	1.25789e-05	2.46274e-05	3.09748e-05	5.10952e-05	4.25987e-05	3.06471e-05	1.77161e-05	5.04195e-05	3.17421e-05	3.33039e-05	2.13948e-05	2.79018e-05	2.39982e-05	1.17201e-05	2.96823e-05	2.34586e-05	1.40227e-05	1.65908e-05	1.75377e-05	5.75542e-05	3.89079e-05	0.000608473	0.811657
MYO7A		0	1.81509e-06	1.19699e-05	7.04775e-06	0	1.06862e-05	0	9.50326e-06	1.34325e-05	0	0	5.2637e-06	1.30952e-05	6.32141e-06	1.23272e-05	0	1.10335e-05	6.30833e-06	0	0.000108804	0	6.46624e-06	5.78199e-06	1.18578e-05	1.27449e-05	1.18405e-05	0	9.57511e-06	8.91779e-06	1.75318e-05	0	0	6.35635e-06	0	5.08326e-06	0	6.05254e-06	0	0	1.49048e-05	1.72996e-05	0.000134413	0.809477
SIRT3		3.72647e-05	2.68674e-05	0.000127294	7.0917e-05	8.78345e-05	4.8078e-05	0.000275416	5.68354e-05	3.41339e-05	0.000113693	5.04633e-05	7.50318e-05	7.67459e-05	0.000102764	2.09286e-05	5.11354e-05	6.84391e-05	8.10903e-05	0.000162013	0.00156695	0.000222918	0.000107839	1.72403e-05	0.000203961	9.78783e-05	3.09573e-05	9.2336e-05	2.44046e-05	0.00011935	2.49877e-05	6.08351e-05	7.91363e-05	2.4247e-05	2.53351e-05	3.59384e-05	5.86652e-05	6.66724e-05	5.86449e-05	2.01435e-05	0.00057057	8.0269e-06	0.00195009	0.803527
DMTN; EPB49		3.4262e-05	3.30497e-05	2.25587e-05	3.70959e-05	2.23397e-05	7.93802e-05	1.23509e-05	6.30175e-05	7.65473e-05	8.64699e-06	2.1812e-05	5.78141e-06	3.63897e-05	4.32856e-05	4.09968e-05	3.69442e-05	3.10856e-05	5.16977e-05	3.14179e-05	0.00068866	2.61092e-05	3.41661e-05	4.5036e-05	3.2962e-05	5.73314e-05	5.6237e-05	3.06908e-05	4.36703e-05	3.83009e-05	9.96961e-05	4.95043e-05	2.8245e-05	2.21744e-05	5.55558e-05	2.9656e-05	1.60123e-05	3.72066e-05	1.84713e-05	2.49681e-05	3.7484e-05	8.03676e-05	0.000863845	0.797203
IFI30		2.13295e-05	1.38161e-05	2.4539e-05	1.07478e-05	5.69791e-06	5.89686e-06	0	7.5379e-06	1.4175e-06	2.16617e-06	1.65771e-05	0	3.3102e-05	5.06824e-06	0	0	0	2.42511e-06	0	0.000150321	1.67484e-05	1.33238e-05	0	2.56815e-05	1.14853e-05	0	0	9.05041e-06	1.73542e-05	0	0	7.82536e-06	0	1.48579e-05	0	0	1.35085e-05	0	3.43254e-06	5.08566e-05	4.60793e-06	0.000188732	0.796478
AZU1		0.000112415	0.000213902	0.000740337	8.91403e-05	0.000118702	0.000263098	0.000208073	0.000102269	6.78855e-05	0.000793279	0.000574564	0.000162756	0.000523808	0.000352177	0.000489111	0.000145389	0.000339795	0.000383357	0.000228198	0.00590826	0.000186067	0.000230192	0.000389381	0.00159575	0.00031195	0.000307756	0.000252909	0.000481013	0.000247435	6.2007e-05	0.000436001	0.000132616	0.000372279	0.000234116	0.000334487	0.000504011	5.51822e-05	0.000492167	4.21963e-05	0.000677831	0.000103637	0.00744899	0.793162
HDGF		8.12187e-06	9.6928e-06	0	6.85423e-06	1.41837e-05	8.32783e-06	6.71346e-06	7.40468e-06	4.90255e-06	1.28697e-05	1.47381e-05	1.70377e-05	1.53497e-05	1.21361e-05	0	5.34382e-06	0	0	0	0.000143676	0	1.27972e-05	8.48686e-06	1.34717e-05	2.0572e-05	6.72946e-06	7.29953e-06	1.11168e-05	1.6162e-05	5.09238e-06	7.95223e-06	1.19504e-05	7.06639e-06	3.52617e-06	8.20456e-06	9.43697e-06	5.78901e-06	1.37955e-05	4.66335e-06	0	7.56317e-06	0.000181676	0.790839
CNN2		0	5.68214e-06	1.75599e-05	0	0	0	7.20126e-06	0	0	1.14264e-05	4.40032e-06	0	7.50013e-06	4.91598e-06	1.35335e-05	7.58651e-06	2.41657e-06	8.12823e-06	7.58199e-06	9.7933e-05	2.23681e-06	4.98339e-06	7.00532e-06	1.53894e-05	4.1983e-06	6.2132e-06	1.02258e-05	5.55268e-06	5.51186e-06	0	8.06399e-06	0	2.86252e-06	2.72562e-06	3.9504e-06	1.31952e-05	0	1.41502e-05	4.66627e-06	1.33504e-05	0	0.000124281	0.787994
BPI		0	1.18598e-05	6.01384e-05	3.13532e-06	0	2.31129e-05	4.26841e-05	1.47867e-05	2.97459e-06	4.18174e-05	3.12172e-05	5.65683e-06	0	3.14448e-05	1.21723e-05	0	2.73077e-05	4.28368e-05	1.99682e-05	0.000371113	0	1.97466e-05	2.61633e-05	7.94617e-05	5.51424e-06	1.36871e-05	3.70526e-05	2.51725e-05	0	2.45002e-06	2.63142e-05	1.45988e-05	2.59039e-05	1.22294e-05	3.58092e-05	6.64299e-05	1.66385e-06	1.40454e-05	0	5.12262e-05	1.63052e-05	0.000473774	0.783312
DCUN1D1		6.38595e-06	9.25829e-06	2.69121e-06	9.33914e-06	0	1.21032e-05	0	1.54889e-05	1.39794e-05	0	1.4221e-05	9.48345e-06	9.01153e-06	7.34126e-06	1.1787e-05	3.7067e-06	7.41053e-06	1.16893e-05	3.85487e-06	0.000147752	1.15246e-05	9.34382e-06	6.06741e-06	1.41481e-05	1.25249e-05	1.0171e-05	4.81966e-06	1.94753e-05	1.325e-05	1.59111e-05	0	6.66479e-06	7.77004e-06	2.40579e-06	5.85172e-06	0	6.59945e-06	1.72489e-06	7.10674e-06	1.64223e-05	1.72686e-05	0.00018905	0.781547
H2AFJ		7.91181e-06	7.83317e-06	1.55304e-05	0	1.17238e-05	1.43415e-06	1.05014e-05	5.23083e-06	9.2637e-07	2.04798e-06	4.18242e-06	3.23705e-06	3.00037e-06	1.35791e-05	3.85975e-06	4.24676e-07	4.05341e-06	1.57801e-05	0	0.000111257	7.81255e-06	7.05045e-06	1.97094e-06	1.62131e-05	7.06264e-06	3.46354e-06	0	3.62757e-06	8.52537e-06	3.30416e-06	0	1.6938e-05	6.8654e-06	3.81066e-05	4.68925e-07	1.77438e-06	5.33566e-06	1.38438e-06	4.49557e-06	5.99118e-07	7.41161e-06	0.00014241	0.781243
H2AFX		7.91181e-06	7.83317e-06	1.55304e-05	0	1.17238e-05	1.43415e-06	1.05014e-05	5.23083e-06	9.2637e-07	2.04798e-06	4.18242e-06	3.23705e-06	3.00037e-06	1.35791e-05	3.85975e-06	4.24676e-07	4.05341e-06	1.57801e-05	0	0.000111257	7.81255e-06	7.05045e-06	1.97094e-06	1.62131e-05	7.06264e-06	3.46354e-06	0	3.62757e-06	8.52537e-06	3.30416e-06	0	1.6938e-05	6.8654e-06	3.81066e-05	4.68925e-07	1.77438e-06	5.33566e-06	1.38438e-06	4.49557e-06	5.99118e-07	7.41161e-06	0.00014241	0.781243
HIST1H2AG; HIST1H2AM; HIST1H2AI; HIST1H2AK; HIST1H2AL		7.91181e-06	7.83317e-06	1.55304e-05	0	1.17238e-05	1.43415e-06	1.05014e-05	5.23083e-06	9.2637e-07	2.04798e-06	4.18242e-06	3.23705e-06	3.00037e-06	1.35791e-05	3.85975e-06	4.24676e-07	4.05341e-06	1.57801e-05	0	0.000111257	7.81255e-06	7.05045e-06	1.97094e-06	1.62131e-05	7.06264e-06	3.46354e-06	0	3.62757e-06	8.52537e-06	3.30416e-06	0	1.6938e-05	6.8654e-06	3.81066e-05	4.68925e-07	1.77438e-06	5.33566e-06	1.38438e-06	4.49557e-06	5.99118e-07	7.41161e-06	0.00014241	0.781243
HIST1H2AD		7.91181e-06	7.83317e-06	1.55304e-05	0	1.17238e-05	1.43415e-06	1.05014e-05	5.23083e-06	9.2637e-07	2.04798e-06	4.18242e-06	3.23705e-06	3.00037e-06	1.35791e-05	3.85975e-06	4.24676e-07	4.05341e-06	1.57801e-05	0	0.000111257	7.81255e-06	7.05045e-06	1.97094e-06	1.62131e-05	7.06264e-06	3.46354e-06	0	3.62757e-06	8.52537e-06	3.30416e-06	0	1.6938e-05	6.8654e-06	3.81066e-05	4.68925e-07	1.77438e-06	5.33566e-06	1.38438e-06	4.49557e-06	5.99118e-07	7.41161e-06	0.00014241	0.781243
HIST1H2AC		7.91181e-06	7.83317e-06	1.55304e-05	0	1.17238e-05	1.43415e-06	1.05014e-05	5.23083e-06	9.2637e-07	2.04798e-06	4.18242e-06	3.23705e-06	3.00037e-06	1.35791e-05	3.85975e-06	4.24676e-07	4.05341e-06	1.57801e-05	0	0.000111257	7.81255e-06	7.05045e-06	1.97094e-06	1.62131e-05	7.06264e-06	3.46354e-06	0	3.62757e-06	8.52537e-06	3.30416e-06	0	1.6938e-05	6.8654e-06	3.81066e-05	4.68925e-07	1.77438e-06	5.33566e-06	1.38438e-06	4.49557e-06	5.99118e-07	7.41161e-06	0.00014241	0.781243
HIST3H2A		7.91181e-06	7.83317e-06	1.55304e-05	0	1.17238e-05	1.43415e-06	1.05014e-05	5.23083e-06	9.2637e-07	2.04798e-06	4.18242e-06	3.23705e-06	3.00037e-06	1.35791e-05	3.85975e-06	4.24676e-07	4.05341e-06	1.57801e-05	0	0.000111257	7.81255e-06	7.05045e-06	1.97094e-06	1.62131e-05	7.06264e-06	3.46354e-06	0	3.62757e-06	8.52537e-06	3.30416e-06	0	1.6938e-05	6.8654e-06	3.81066e-05	4.68925e-07	1.77438e-06	5.33566e-06	1.38438e-06	4.49557e-06	5.99118e-07	7.41161e-06	0.00014241	0.781243
HIST2H2AB		7.91181e-06	7.83317e-06	1.55304e-05	0	1.17238e-05	1.43415e-06	1.05014e-05	5.23083e-06	9.2637e-07	2.04798e-06	4.18242e-06	3.23705e-06	3.00037e-06	1.35791e-05	3.85975e-06	4.24676e-07	4.05341e-06	1.57801e-05	0	0.000111257	7.81255e-06	7.05045e-06	1.97094e-06	1.62131e-05	7.06264e-06	3.46354e-06	0	3.62757e-06	8.52537e-06	3.30416e-06	0	1.6938e-05	6.8654e-06	3.81066e-05	4.68925e-07	1.77438e-06	5.33566e-06	1.38438e-06	4.49557e-06	5.99118e-07	7.41161e-06	0.00014241	0.781243
HIST1H2AB; HIST1H2AE		7.91181e-06	7.83317e-06	1.55304e-05	0	1.17238e-05	1.43415e-06	1.05014e-05	5.23083e-06	9.2637e-07	2.04798e-06	4.18242e-06	3.23705e-06	3.00037e-06	1.35791e-05	3.85975e-06	4.24676e-07	4.05341e-06	1.57801e-05	0	0.000111257	7.81255e-06	7.05045e-06	1.97094e-06	1.62131e-05	7.06264e-06	3.46354e-06	0	3.62757e-06	8.52537e-06	3.30416e-06	0	1.6938e-05	6.8654e-06	3.81066e-05	4.68925e-07	1.77438e-06	5.33566e-06	1.38438e-06	4.49557e-06	5.99118e-07	7.41161e-06	0.00014241	0.781243
HIST1H2AJ; HIST1H2AK		7.91181e-06	7.83317e-06	1.55304e-05	0	1.17238e-05	1.43415e-06	1.05014e-05	5.23083e-06	9.2637e-07	2.04798e-06	4.18242e-06	3.23705e-06	3.00037e-06	1.35791e-05	3.85975e-06	4.24676e-07	4.05341e-06	1.57801e-05	0	0.000111257	7.81255e-06	7.05045e-06	1.97094e-06	1.62131e-05	7.06264e-06	3.46354e-06	0	3.62757e-06	8.52537e-06	3.30416e-06	0	1.6938e-05	6.8654e-06	3.81066e-05	4.68925e-07	1.77438e-06	5.33566e-06	1.38438e-06	4.49557e-06	5.99118e-07	7.41161e-06	0.00014241	0.781243
HIST1H2AH		7.91181e-06	7.83317e-06	1.55304e-05	0	1.17238e-05	1.43415e-06	1.05014e-05	5.23083e-06	9.2637e-07	2.04798e-06	4.18242e-06	3.23705e-06	3.00037e-06	1.35791e-05	3.85975e-06	4.24676e-07	4.05341e-06	1.57801e-05	0	0.000111257	7.81255e-06	7.05045e-06	1.97094e-06	1.62131e-05	7.06264e-06	3.46354e-06	0	3.62757e-06	8.52537e-06	3.30416e-06	0	1.6938e-05	6.8654e-06	3.81066e-05	4.68925e-07	1.77438e-06	5.33566e-06	1.38438e-06	4.49557e-06	5.99118e-07	7.41161e-06	0.00014241	0.781243
PCMT1		5.56556e-05	6.32416e-05	9.36866e-05	5.9837e-05	4.95733e-05	0.000102297	1.80124e-05	7.83232e-05	6.11905e-05	3.43424e-05	7.06879e-05	2.78171e-05	0.000108493	5.76276e-05	0.000115433	0.00010608	5.72591e-05	0.000120605	8.30075e-05	0.00136317	5.11299e-05	7.96055e-05	0.00010244	0.000122927	0.000135826	8.41824e-05	6.1518e-05	9.80688e-05	9.48023e-05	7.27771e-05	8.01837e-05	4.89008e-05	5.93864e-05	7.1341e-05	0.000102938	9.20268e-05	5.81975e-05	6.98617e-05	4.98818e-05	0.000133801	9.77482e-05	0.00176754	0.771223
UQCRH		1.39006e-05	1.81293e-05	2.43354e-05	7.39593e-06	2.0292e-05	7.9908e-06	3.7422e-05	7.26611e-06	4.21432e-06	2.14882e-05	6.42632e-06	1.96876e-05	2.26111e-05	1.41508e-05	3.2173e-06	2.75199e-05	7.27111e-06	2.61609e-05	4.00434e-05	0.000329523	2.64346e-05	8.14622e-05	3.8659e-06	1.28747e-05	2.04903e-05	3.22121e-06	1.91579e-05	4.1363e-06	1.86517e-05	2.97267e-06	2.04066e-05	0.000132498	5.13379e-06	7.85767e-06	5.49273e-06	1.18515e-05	9.93992e-06	1.12963e-05	2.67734e-06	2.81738e-05	1.33266e-06	0.000429927	0.766462
FKBP1A		2.86271e-05	2.66957e-05	6.61116e-05	2.46709e-05	2.58649e-05	3.26727e-05	0	2.03424e-05	2.11957e-05	1.89007e-05	1.30275e-05	1.50097e-05	1.73817e-05	2.90256e-05	3.98257e-05	2.21261e-05	1.17726e-05	3.25687e-05	1.06772e-05	0.000456497	1.34244e-05	2.96956e-05	1.98978e-05	3.71517e-05	4.81698e-05	3.17962e-05	3.16947e-05	2.4352e-05	2.27521e-05	2.89386e-05	1.89866e-05	1.5501e-05	3.60917e-05	3.31771e-05	2.0953e-05	2.96395e-05	1.99995e-05	3.27053e-05	2.02646e-05	5.59349e-05	2.63002e-05	0.000597426	0.764105
HBA2; HBA1		0.196276	0.261685	0.225077	0.291789	0.199115	0.35221	0.094106	0.366327	0.412422	0.220384	0.210377	0.13728	0.210683	0.308509	0.349607	0.228567	0.325405	0.340772	0.265166	4.99576	0.24318	0.311014	0.247383	0.296286	0.298951	0.315468	0.250384	0.289757	0.263731	0.443548	0.256414	0.295758	0.419953	0.28509	0.364479	0.321828	0.368058	0.217743	0.347236	0.353328	0.371595	6.56118	0.761411
PRTN3		1.21016e-05	0.000101401	0.00018016	1.49255e-05	1.93035e-05	4.25671e-05	4.08384e-06	1.11823e-05	4.52149e-06	0.000107566	3.29133e-05	2.92163e-05	3.34219e-05	2.95036e-05	8.22573e-05	7.9562e-06	2.09289e-05	5.78259e-05	2.21377e-05	0.000813973	1.08763e-05	1.61848e-05	5.43519e-05	0.000341383	2.68649e-05	5.38334e-05	1.64081e-05	5.90099e-05	2.19436e-05	3.98188e-06	3.05177e-05	1.76306e-05	8.51723e-05	3.36998e-05	2.80381e-05	0.000118533	1.69878e-05	5.86645e-05	7.62228e-06	5.32784e-05	1.48278e-05	0.00106981	0.760858
GCA		2.33364e-06	1.44501e-05	3.70918e-05	0	0	1.52323e-05	2.05309e-05	3.84414e-06	2.8634e-06	3.57415e-05	8.85622e-06	3.42869e-06	6.52814e-06	1.69898e-05	3.05125e-05	5.01196e-06	1.30468e-05	1.91827e-05	7.83852e-06	0.000243483	0	9.18872e-06	1.13095e-05	9.1349e-05	0	1.17085e-05	1.75826e-05	8.23709e-06	2.11006e-06	2.24716e-06	6.28383e-06	0	1.9278e-05	3.81854e-06	1.7244e-05	5.05226e-05	2.18834e-06	1.87691e-05	3.07016e-06	4.20787e-05	4.04817e-06	0.000321034	0.758434
ITGA5		2.1451e-06	1.42842e-06	1.88108e-06	2.04785e-06	5.49327e-06	0	1.1572e-06	3.50819e-06	8.30827e-07	0	4.0518e-06	1.64757e-06	4.21917e-06	2.42367e-06	7.35936e-07	8.04455e-06	9.10064e-07	7.5943e-07	1.55877e-06	4.28429e-05	7.59924e-06	3.33998e-06	1.22344e-06	2.77761e-06	8.36364e-06	0	1.00633e-06	9.86967e-07	3.88352e-06	5.07524e-07	4.26801e-06	1.28586e-06	0	4.30587e-06	9.22189e-07	1.36979e-06	2.00694e-06	3.52414e-06	1.11797e-06	7.04171e-06	1.28463e-06	5.68153e-05	0.754073
MYL2		4.42269e-05	3.24572e-05	8.80046e-05	4.05424e-05	6.46138e-05	0.000122149	0.00127536	1.8846e-05	5.98958e-06	0.000420292	0.00125568	4.77856e-05	0.000182863	4.01983e-05	8.97358e-05	0.000399781	7.53219e-05	5.74069e-05	0.000137434	0.00439869	1.79869e-05	0.00197887	0.000359123	9.21809e-05	2.92051e-05	7.85935e-05	0.000273807	4.72776e-05	8.47618e-05	5.02274e-07	0.000129607	0.00176686	0.000115875	0.000110397	0.000218308	0.000236472	1.04402e-05	0.000166105	1.91173e-05	9.08311e-05	7.38342e-06	0.00583371	0.754012
HBB		0.154164	0.20834	0.152674	0.288928	0.161179	0.31501	0.245089	0.31444	0.334263	0.194675	0.199855	0.173513	0.157211	0.266134	0.271092	0.180222	0.272308	0.251918	0.205417	4.34643	0.31073	0.308166	0.241779	0.290593	0.346308	0.277599	0.184802	0.289612	0.312987	0.356506	0.162604	0.250527	0.312241	0.18711	0.282478	0.269554	0.274708	0.146285	0.342813	0.281536	0.337604	5.76654	0.753733
RPL7		2.03183e-06	2.7671e-06	2.36692e-06	0	0	0	1.32652e-06	1.6504e-06	0	0	1.51371e-06	2.88344e-06	5.64867e-06	3.53671e-06	1.91642e-06	5.18047e-06	0	0	0	3.08222e-05	7.67636e-06	3.26015e-06	1.12903e-06	1.67021e-06	3.17512e-06	0	1.38076e-06	9.73985e-07	9.92892e-06	0	1.68823e-06	2.58726e-06	0	1.07861e-06	0	0	1.0106e-06	1.78202e-06	1.23707e-06	1.55489e-06	7.63849e-07	4.08971e-05	0.753653
GSTO1		2.18418e-05	2.0108e-05	1.55089e-05	4.49312e-05	2.26606e-05	5.01941e-05	1.30978e-05	5.06965e-05	4.74119e-05	3.0693e-05	3.60018e-05	2.5656e-05	3.48575e-05	2.7107e-05	2.29822e-05	1.94623e-05	1.46324e-05	4.3273e-05	1.65488e-05	0.000557665	3.79146e-05	3.6852e-05	1.94745e-05	1.72107e-05	6.03375e-05	3.88048e-05	2.35693e-05	8.9611e-05	5.72402e-05	6.36222e-05	3.88212e-05	2.10452e-05	1.29917e-05	3.95074e-05	2.64183e-05	6.85865e-06	3.52148e-05	7.07139e-06	2.58631e-05	1.22746e-05	7.82333e-05	0.000748937	0.744609
ALDOB		4.02418e-06	7.32717e-06	1.28234e-05	8.48891e-06	7.55888e-06	1.39005e-05	9.51848e-06	9.93811e-06	6.41688e-06	1.29227e-05	9.96583e-06	1.3797e-05	1.66434e-05	1.94993e-05	1.25351e-05	1.50027e-05	1.07193e-05	1.71008e-05	1.60043e-05	0.000224187	2.43254e-05	1.78296e-05	9.34483e-06	1.60701e-05	2.60142e-05	1.2306e-05	9.256e-06	2.35799e-05	2.07801e-05	7.62134e-06	8.42104e-06	1.71413e-05	9.36215e-06	1.93752e-06	1.58256e-05	1.41154e-05	1.70928e-05	1.08468e-05	1.42687e-05	1.76714e-05	1.21524e-05	0.000305963	0.732726
VASP		0	0	1.05485e-05	5.83951e-06	0	3.24653e-06	1.39456e-05	3.45701e-06	0	0	0	0	8.83783e-06	9.01494e-06	4.47485e-06	0	6.1365e-06	0	5.28243e-06	7.07837e-05	3.61341e-06	4.47015e-06	0	1.2159e-05	8.24729e-06	9.36151e-06	7.50517e-06	0	7.44614e-06	0	8.03197e-06	2.16626e-06	4.00356e-06	0	3.07458e-06	7.34131e-06	2.54285e-06	5.59737e-06	2.23262e-06	8.91536e-06	0	9.67085e-05	0.731928
IDH2		0	0	0	0	0	0	1.02194e-05	0	0	7.57975e-06	0	0	1.33069e-05	3.4969e-06	0	0	4.02599e-06	0	7.2002e-06	4.58291e-05	0	8.85171e-06	0	1.12878e-05	0	1.57753e-06	4.29204e-06	0	0	0	6.26761e-06	2.40813e-05	0	0	0	0	0	0	1.80084e-06	4.49713e-06	0	6.2656e-05	0.731441
RSU1		0	0	1.12604e-05	0	0	5.49598e-06	0	0	0	0	0	0	2.17927e-06	5.52844e-06	1.25486e-05	0	0	0	9.84244e-06	4.68552e-05	0	2.92534e-06	0	8.10358e-06	0	3.17349e-06	0	1.55666e-06	3.80555e-06	1.95885e-06	7.18707e-06	6.07996e-06	3.73415e-06	1.62614e-06	1.70112e-06	5.19238e-06	1.85913e-06	5.19198e-06	1.17178e-06	9.75687e-06	0	6.50241e-05	0.720582
PFAS		1.83167e-05	2.49386e-05	3.74257e-05	1.46791e-05	2.86126e-05	1.12052e-05	1.60334e-05	1.83504e-05	1.39909e-05	3.551e-05	4.08342e-05	2.94073e-05	5.85168e-05	1.65465e-05	0	3.70496e-05	2.65273e-05	2.16518e-05	3.7284e-05	0.00048688	4.23828e-05	2.21137e-05	0	0.000133724	8.44842e-05	1.42494e-05	1.73127e-05	1.63868e-05	3.32745e-05	9.84985e-06	1.80917e-05	2.51383e-05	6.60487e-06	1.89054e-05	1.58568e-05	2.15872e-05	2.41461e-05	2.21438e-05	8.56719e-06	0.000130536	1.38652e-05	0.000679221	0.716821
CYC1		3.55561e-06	0	0	2.45505e-06	4.9179e-06	1.84939e-06	0	8.9487e-07	0	0	1.95684e-06	4.53361e-06	0	0	0	0	0	0	0	2.01633e-05	2.36459e-06	9.01349e-06	0	0	9.31645e-07	0	0	1.98258e-06	0	0	0	1.06848e-05	0	1.71456e-06	0	0	0	0	0	1.59313e-06	0	2.82848e-05	0.712865
RAB7A		0	4.20702e-06	1.51929e-05	0	3.71907e-06	0	0	0	0	0	0	2.04135e-06	0	0	0	7.64602e-06	0	0	3.80989e-06	3.66163e-05	9.75186e-07	4.54727e-06	0	7.33359e-06	0	4.4761e-06	3.65864e-06	0	0	1.47567e-06	4.53641e-06	0	5.74285e-06	0	4.7758e-06	7.10969e-06	0	6.33197e-06	0	0	1.38518e-06	5.23483e-05	0.699474
HBZ		0	0	2.19475e-06	0	0	0	1.15007e-05	0	0	2.02275e-05	0	0	0	2.91394e-06	0	0	0	0	1.82146e-06	3.86583e-05	0	0	0	9.96493e-06	0	1.68291e-06	0	1.66934e-05	0	3.75369e-06	0	0	0	0	4.7472e-06	1.12575e-05	0	0	2.81556e-06	0	4.35602e-06	5.52711e-05	0.69943
APBB3		0	3.5538e-06	1.3103e-05	0	0	1.04469e-05	1.4262e-05	7.63175e-06	5.60842e-06	0	2.029e-05	7.44973e-06	2.71998e-05	6.58055e-06	2.81942e-05	0	7.1118e-06	1.41412e-05	6.72319e-06	0.000172296	0	5.46733e-06	2.30809e-05	3.74604e-05	1.7087e-05	1.43628e-05	4.22871e-06	1.86489e-05	1.28629e-05	5.36066e-06	0	3.67004e-06	3.61447e-06	1.36889e-05	6.54503e-06	0	6.54592e-06	4.57004e-06	3.20433e-06	4.98944e-05	1.6376e-05	0.000246669	0.698493
UQCRC1		5.3194e-06	8.41304e-06	9.58865e-06	4.04617e-06	1.0978e-05	0	1.57229e-05	0	0	0	7.04276e-06	8.75204e-06	1.38528e-05	1.06308e-05	4.13212e-06	1.46975e-05	0	8.45091e-06	1.13965e-05	0.000133024	0	6.34554e-05	9.02657e-06	2.24719e-06	5.05837e-06	1.77439e-06	8.14428e-06	0	4.91062e-06	0	1.53389e-05	6.3723e-05	0	0	0	5.69186e-06	0	6.99218e-06	1.89994e-06	2.85253e-06	0	0.000191115	0.696039
S100A9		0.000201472	0.000555954	0.00210026	0.000268565	0.00041601	0.000373712	0.000165763	0.000118945	8.68396e-05	0.00157605	0.000767327	0.000159255	0.000432784	0.000347467	0.00147664	0.00054541	0.000312452	0.000599564	0.000332837	0.0108373	9.13567e-05	0.000210874	0.00114903	0.00182154	9.49314e-05	0.000524874	0.000880587	0.000340507	0.000174926	0.000135399	0.000654403	0.000212184	0.000533356	0.000705035	0.000691461	0.00374169	0.000119831	0.00193058	7.75894e-05	0.00129228	0.000192003	0.0155744	0.69584
ST13P5		0	6.4986e-06	7.13086e-06	6.39648e-06	5.86211e-06	0	0	2.49713e-06	0	0	5.21652e-06	3.4482e-06	0	4.81338e-06	3.74153e-06	0	2.77082e-06	5.88822e-06	3.64092e-06	5.79048e-05	0	0	4.43807e-06	0	3.58664e-06	6.44071e-06	5.43579e-06	5.73356e-06	0	9.9187e-06	5.31712e-06	0	3.53007e-06	9.1757e-06	3.46139e-06	2.7165e-06	3.91073e-06	2.96655e-06	2.67869e-06	6.86103e-06	7.6443e-06	8.38155e-05	0.690859
ST13P4		0	6.4986e-06	7.13086e-06	6.39648e-06	5.86211e-06	0	0	2.49713e-06	0	0	5.21652e-06	3.4482e-06	0	4.81338e-06	3.74153e-06	0	2.77082e-06	5.88822e-06	3.64092e-06	5.79048e-05	0	0	4.43807e-06	0	3.58664e-06	6.44071e-06	5.43579e-06	5.73356e-06	0	9.9187e-06	5.31712e-06	0	3.53007e-06	9.1757e-06	3.46139e-06	2.7165e-06	3.91073e-06	2.96655e-06	2.67869e-06	6.86103e-06	7.6443e-06	8.38155e-05	0.690859
ST13		0	6.4986e-06	7.13086e-06	6.39648e-06	5.86211e-06	0	0	2.49713e-06	0	0	5.21652e-06	3.4482e-06	0	4.81338e-06	3.74153e-06	0	2.77082e-06	5.88822e-06	3.64092e-06	5.79048e-05	0	0	4.43807e-06	0	3.58664e-06	6.44071e-06	5.43579e-06	5.73356e-06	0	9.9187e-06	5.31712e-06	0	3.53007e-06	9.1757e-06	3.46139e-06	2.7165e-06	3.91073e-06	2.96655e-06	2.67869e-06	6.86103e-06	7.6443e-06	8.38155e-05	0.690859
PF4		0.000647428	0.000287585	0.00124472	0.000996081	0.000814365	0.000603427	0.000801754	0.000556545	0.000232718	0.000703999	0.000508854	0.000956295	0.00101093	0.000282644	0.00113994	0.00032942	0.000303903	0.000516781	0.00337626	0.0153137	0.000575722	0.000212178	0.00159871	0.00091317	0.00233118	0.000799874	0.000539561	0.000540453	0.000402793	0.000408764	0.00534295	0.00190203	0.000860007	0.000350562	0.00037575	0.00184635	0.000541642	0.00153917	0.00044069	0.000642649	0.000226087	0.0223903	0.683942
HBG2		8.39946e-05	2.25054e-05	0.000142714	3.21061e-05	0.000111545	0.000187746	4.11192e-05	9.18798e-05	8.4095e-05	0.000833862	0.000847311	4.80153e-05	0.000219764	0.000103793	0.000302655	6.36141e-05	5.77612e-05	3.38983e-05	2.87088e-05	0.00333709	5.5397e-05	0.0002793	0.00030402	0.000197571	6.59227e-05	1.74411e-05	0.000102912	9.16537e-05	2.00784e-05	8.66425e-05	0.000562368	1.2668e-05	0.000669106	0.000322248	0.000531032	0.000292608	5.28125e-05	0.000106082	7.73203e-06	6.26447e-05	0.00107426	0.0049145	0.67903
MYL6		8.03483e-05	6.88009e-05	0.000201546	4.28318e-05	8.92574e-05	4.93755e-05	3.18409e-05	4.03045e-05	3.00917e-05	2.27553e-05	4.24358e-05	5.479e-05	7.57845e-05	6.60471e-05	0.000121305	6.27837e-05	2.98928e-05	0.000101367	7.16854e-05	0.00128324	4.17385e-05	0.00042105	3.85834e-05	0.000131265	8.81322e-05	5.2763e-05	8.09666e-05	4.42448e-05	7.70193e-05	2.24749e-05	0.000104103	0.00031956	6.0296e-05	5.01775e-05	3.9984e-05	7.74039e-05	4.65867e-05	6.3563e-05	2.08214e-05	0.000123164	1.28193e-05	0.00191672	0.669501
HNRNPM		1.91482e-06	3.10712e-06	7.43749e-06	2.77691e-06	3.17642e-06	3.91412e-06	0	3.56613e-06	0	5.23627e-06	1.38444e-05	1.44959e-05	8.7794e-06	1.92152e-06	7.62736e-06	1.21826e-05	2.8337e-06	6.23445e-06	5.55931e-06	0.000104608	9.28632e-06	5.33161e-06	0	1.53322e-05	1.61896e-05	3.13956e-06	8.50728e-06	4.10598e-06	9.85831e-06	0	1.17906e-05	4.22589e-06	1.6677e-05	1.11744e-05	8.2444e-06	1.42815e-05	9.93379e-06	8.76021e-06	0	0	0	0.000156839	0.666977
PEBP1		2.80784e-05	5.3958e-05	6.33436e-05	5.33891e-05	4.64156e-05	6.70427e-05	0	7.62445e-05	5.80213e-05	5.16736e-05	7.2146e-05	5.59032e-05	5.85072e-05	6.88224e-05	7.20867e-05	2.57353e-05	7.27321e-05	7.40033e-05	3.72807e-05	0.00103538	0.000103526	5.43706e-05	3.77937e-05	0.000133966	0.000129882	5.71789e-05	2.35795e-05	8.87782e-05	0.000119071	7.57806e-05	3.31383e-05	9.28116e-05	4.9301e-05	7.74795e-05	5.31748e-05	2.7881e-05	5.84271e-05	0.000102218	4.70668e-05	0.000116104	7.38879e-05	0.00155542	0.665664
RABL6		7.94115e-06	6.43292e-06	0	5.60465e-06	0	3.15946e-06	0	2.97839e-06	2.91451e-06	0	0	8.665e-06	1.10099e-05	6.46235e-06	3.83655e-06	0	5.44834e-06	0	0	6.44533e-05	1.12003e-05	4.37732e-06	1.01537e-05	0	1.20965e-05	6.10745e-06	8.2659e-06	6.95505e-06	6.34038e-06	2.81773e-06	0	8.17866e-06	2.68915e-06	0	2.70503e-06	0	0	1.00957e-05	2.39313e-06	0	3.9397e-06	9.83156e-05	0.655575
COL1A1		0.00113315	0.0016784	0.00473058	0.00107757	0.00342085	0.000504968	0.000496282	0.000219502	0.00135793	0.00580454	0.00362853	0.00126309	0.00436627	0.000155736	0.00226748	0.0102009	0.00121927	0.00120342	0.00449275	0.0492212	0.000737617	0.000455833	0.0105244	0.000426794	0.000449923	0.000830157	0.00226429	0.00138756	0.0013075	0.000474796	0.00775057	0.00109067	0.000793408	0.0177473	0.00130292	0.00964983	0.000258875	0.0173499	0.000109881	0.000203114	0.000283548	0.0753989	0.65281
ANGPTL7		3.72587e-06	0	0	0	0	0	0	0	0	3.59178e-05	0	2.99643e-06	0	2.32096e-05	0	0	1.34937e-06	0	4.32518e-05	0.000110451	5.34733e-06	3.0057e-05	0	0	0	0	7.85584e-05	0	1.23211e-05	0	0	3.46659e-05	0	0	0	0	0	0	8.34464e-06	0	0	0.000169294	0.652419
PF4V1		0.000342488	0.000165568	0.000648298	0.00054149	0.000454451	0.000340794	0.000299355	0.000300758	0.000128818	0.000255043	0.000229823	0.000468735	0.000568707	0.000169089	0.000518183	0.000188145	0.000143476	0.000300311	0.00153324	0.00759677	0.000353802	0.000109673	0.000882079	0.000352308	0.00140733	0.000496458	0.000291607	0.000234686	0.000199338	0.000239782	0.00279962	0.00113154	0.000427208	0.000207981	0.000144554	0.000779498	0.000221673	0.000745223	0.000234898	0.000332602	0.000129316	0.0117212	0.648124
TPM2		8.70709e-06	4.69544e-06	6.93723e-06	0.000190485	3.86483e-06	0	5.35921e-06	0	0	5.11061e-05	0	2.95853e-05	7.28658e-07	0.000229867	8.40399e-05	3.39963e-06	0.000125	7.13453e-06	8.66497e-06	0.000759575	8.35552e-05	0.000526592	5.02286e-06	9.94471e-05	2.13561e-05	4.31729e-05	2.48689e-06	0	1.25938e-05	0	0	0.000120814	6.50684e-06	0	4.66099e-05	1.74431e-05	1.42251e-05	5.3921e-07	7.8458e-05	0.000102785	0	0.00118161	0.642832
HBQ1		1.92868e-06	1.01201e-05	1.42528e-05	8.43483e-06	1.29681e-06	2.74203e-05	2.46624e-05	8.2745e-06	1.41789e-05	0.000132016	8.66296e-06	3.623e-06	3.95227e-06	2.35379e-05	4.45385e-05	4.59794e-06	2.02201e-05	1.75804e-05	4.55951e-05	0.000414893	1.05463e-05	1.17574e-05	1.09307e-05	0.000171702	5.51136e-06	2.35484e-05	1.03119e-05	1.71672e-05	1.57349e-05	2.45046e-05	9.22437e-06	2.56533e-05	3.01464e-05	4.29449e-06	6.23701e-05	7.91935e-05	1.97897e-05	1.63958e-05	2.19136e-05	5.46866e-05	2.14825e-05	0.000646865	0.641391
MANF		0	0	1.10926e-05	0	7.51986e-06	4.50231e-06	0	7.54215e-06	4.98829e-06	9.05245e-06	0	0	1.65861e-05	8.98186e-06	8.65464e-06	0	6.91568e-06	7.71852e-06	1.51487e-05	0.000108703	8.9314e-06	7.41209e-06	0	2.57725e-05	1.90697e-05	0	0	6.65738e-06	8.61448e-06	0	0	1.1163e-05	4.74394e-06	7.49331e-06	0	1.05226e-05	6.4009e-06	1.37669e-05	5.10002e-06	3.44946e-05	0	0.000170143	0.638894
HSPA9		0	0	9.11783e-06	0	0	2.88701e-06	0	1.47887e-06	1.18206e-06	0	0	6.35695e-06	0	0	5.39855e-06	2.60137e-06	0	0	4.30202e-06	3.33247e-05	0	3.85375e-06	0	5.74777e-06	0	2.08791e-06	0	0	5.09988e-06	8.03969e-06	4.31846e-06	3.5105e-06	2.62869e-06	2.66898e-06	1.47565e-06	3.59176e-06	0	0	3.24504e-06	5.95948e-06	0	5.22276e-05	0.638067
APEX1		1.05461e-05	0	0	4.6373e-06	3.53285e-06	4.12733e-06	3.19382e-06	3.60344e-06	2.14262e-06	3.9049e-06	2.58531e-06	0	8.17622e-06	6.26988e-06	0	4.12219e-06	0	6.59854e-06	0	6.34405e-05	1.45044e-05	1.55336e-05	0	0	1.72399e-05	0	2.50591e-06	3.19842e-06	1.70108e-05	1.96717e-06	8.07317e-06	6.18287e-06	1.69307e-06	0	0	0	7.75603e-06	4.00419e-06	2.6756e-06	0	0	0.000102345	0.619868
S100A8		5.30191e-05	0.000139958	0.000581695	5.61195e-05	8.66731e-05	0.000150131	1.49578e-05	1.65679e-05	3.57646e-05	0.000416591	0.000128083	2.78293e-05	8.82695e-05	9.21399e-05	0.000431769	0.000132799	7.07115e-05	0.000215535	6.05202e-05	0.00279913	1.36828e-05	5.02914e-05	0.000273592	0.000468738	9.82339e-06	0.000189605	0.000234142	9.56456e-05	2.81455e-05	5.40013e-05	0.000146392	4.30006e-05	0.000190422	0.000168926	0.000148562	0.00156837	2.42387e-05	0.000458202	2.11247e-05	0.000266648	7.66774e-05	0.00453023	0.617879
MCTP2		1.14327e-05	8.42544e-06	6.83262e-06	1.8344e-05	1.29917e-05	0	2.11922e-05	3.69792e-05	2.88405e-05	0	0	0	3.85991e-05	1.13079e-05	1.29957e-05	2.81403e-05	2.21689e-05	0	1.83855e-05	0.000276636	3.71341e-05	3.50862e-05	1.6276e-05	2.56248e-06	4.37757e-05	1.96206e-05	1.97193e-05	2.74214e-05	2.87476e-05	6.06039e-05	2.86907e-05	1.67797e-05	1.30195e-05	1.438e-05	0	1.41133e-05	2.25149e-05	1.05329e-05	2.34564e-05	0	4.76879e-05	0.000482123	0.573787
CKB		0	0	1.47944e-05	0	8.61232e-06	3.78181e-06	0	1.13381e-06	0	0	0	1.5288e-05	0	0	0	0	0	3.21208e-06	0	4.68223e-05	1.40754e-05	7.63931e-06	2.14898e-06	0	4.96991e-06	0	0	0	5.12319e-06	0	0	2.79995e-05	3.10048e-06	2.46761e-06	0	9.71825e-07	1.14433e-06	7.45565e-06	1.5205e-06	5.09228e-06	0	8.3709e-05	0.559347
TSTA3		0	0	0	0	0	0	0	6.62692e-06	7.81525e-06	0	0	0	0	0	0	0	0	1.02177e-05	0	2.46599e-05	0	0	0	0	0	0	0	0	0	1.33199e-05	0	0	1.36629e-05	0	0	0	6.94686e-06	0	0	5.06743e-06	7.03729e-06	4.60344e-05	0.535684
SYNE1		9.85052e-06	3.29976e-06	3.64678e-06	1.68969e-05	3.66872e-06	1.48589e-05	0	1.68463e-05	9.65926e-06	0	7.3109e-06	2.74992e-06	5.49509e-06	4.56759e-06	0	6.34781e-06	5.17967e-06	6.73515e-06	3.03044e-06	0.000120144	9.39778e-06	1.09195e-05	4.15625e-06	0	2.45636e-05	1.17916e-05	6.62669e-06	7.3166e-06	1.91621e-05	2.00631e-05	6.09985e-06	4.84782e-06	3.57057e-05	3.79199e-06	0	0	8.57138e-06	7.04951e-06	1.07677e-05	1.4194e-05	2.21856e-05	0.000227211	0.528776
ACTN3		0	0	0	6.25235e-07	0	0	2.23716e-06	0	0	2.16249e-06	5.96583e-07	0	0	0	2.24996e-06	0	0	1.14211e-06	0	9.01354e-06	0	0	0	0	0	5.86753e-06	0	0	0	0	7.15345e-07	1.18362e-06	5.0636e-06	0	2.54862e-06	1.04404e-06	0	6.29576e-07	0	0	0	1.70523e-05	0.528581
TNXA		0	0	0	0	0	0	0	0	0	0	0	0	0	3.7321e-06	0	1.04389e-05	0	0	0	1.4171e-05	0	0	5.33796e-06	0	0	0	0	0	0	0	0	0	0	9.62265e-06	0	0	6.43994e-06	5.55196e-06	0	0	0	2.69525e-05	0.525778
SNCA		0	0	0	0	0	1.77464e-05	0	1.17634e-05	9.64056e-06	0	0	0	0	8.51752e-07	1.76177e-05	0	0	7.05352e-06	0	6.46734e-05	0	5.20483e-06	0	3.70582e-06	6.70568e-06	2.03409e-06	0	9.54076e-06	0	3.7023e-05	0	0	6.14837e-06	0	0	8.81343e-06	8.53772e-06	0	2.33006e-06	1.85822e-05	2.36828e-05	0.000132309	0.488807
COX6B1		0	0	0	0	0	0	0	0	0	0	5.87543e-06	2.45035e-06	1.18566e-05	0	0	1.01944e-05	0	0	2.58417e-06	3.29609e-05	0	1.91794e-05	0	1.18676e-05	3.82755e-06	0	0	0	0	0	4.78672e-06	1.50058e-05	0	2.21386e-06	0	0	0	0	0	1.20625e-05	0	6.89435e-05	0.478086
GYG1		0	0	1.49995e-05	1.72617e-06	2.63131e-06	6.87622e-06	0	0	2.71161e-06	0	0	0	0	0	0	0	0	0	0	2.89448e-05	0	0	7.31921e-06	0	0	3.28658e-06	1.00401e-05	0	0	0	8.94034e-06	0	0	5.45716e-06	0	8.32003e-06	0	1.54263e-05	0	2.36171e-06	0	6.11515e-05	0.47333
FABP4		2.18524e-05	0	3.36467e-05	2.0762e-05	8.61805e-06	0	3.56397e-06	6.98495e-05	0	0	0	0	1.28573e-05	0	0	5.42762e-05	0	0	2.12742e-05	0.0002467	4.05205e-06	2.05299e-06	5.21905e-06	1.59014e-05	0.000281307	0	3.2995e-06	2.05135e-05	0	4.28974e-06	1.17125e-05	0	4.65088e-06	1.84254e-05	4.27894e-06	9.06464e-06	2.70415e-06	7.65824e-06	3.84895e-06	0.000127201	0	0.00052618	0.468852
IGLC2		4.31783e-06	6.31073e-06	7.21406e-05	3.95252e-06	3.12797e-06	6.18445e-05	0	3.38799e-05	0	0	0.000124744	3.90882e-05	1.50215e-05	1.51178e-05	1.15313e-05	0.000125385	3.89205e-06	5.27879e-05	0	0.000573142	7.59045e-05	5.44732e-05	0.0001331	0	9.70367e-05	6.99046e-06	2.46931e-06	2.29583e-05	2.02419e-05	3.87358e-06	6.24671e-05	0	5.49865e-05	2.10502e-05	5.69189e-05	0.00014079	1.58806e-05	0.00043585	1.92966e-06	2.8056e-05	3.17656e-06	0.00123815	0.462901
MAP1LC3C		3.49487e-05	1.03863e-05	0	0	1.57202e-05	1.00883e-05	0	2.1033e-05	0	0	1.75714e-05	5.32473e-05	4.32966e-05	0	0	4.45337e-05	0	1.90856e-05	0	0.000269911	7.239e-05	0.000119817	1.10928e-05	1.10474e-05	0.00016116	1.028e-05	1.97171e-05	5.0073e-05	3.50641e-05	0	0	0	0	1.69437e-05	0	0	2.74693e-05	2.07507e-05	2.76791e-05	0	0	0.000583484	0.462586
AOC3		6.803e-06	2.30845e-06	5.87157e-06	2.29743e-06	5.48301e-06	0	9.92442e-06	0	0	0	6.75208e-06	1.0919e-05	7.45453e-06	0	3.00892e-06	6.49873e-06	0	0	3.6e-06	7.09212e-05	1.97893e-05	0	2.29856e-06	2.43072e-05	7.13239e-06	0	2.88772e-06	1.88727e-06	2.12146e-05	0	1.85783e-05	5.91156e-06	0	9.94277e-06	0	0	3.06728e-06	3.24846e-06	6.46047e-07	3.67174e-05	0	0.000157629	0.449925
SERPINA2P; SERPINA2		0	6.40095e-05	4.13767e-05	0.000172268	0	1.84898e-05	0.000160665	0.000436891	9.75889e-05	0.000221293	0	1.40732e-06	0.000254408	0.000102248	0.000121313	0	3.98363e-05	3.29447e-05	8.51196e-05	0.00184986	0	0.000370194	3.72405e-06	0.000134771	0.000450154	1.3141e-05	0.000160807	0.000170465	0.00149657	0.000159294	0.000103997	9.76303e-05	3.2701e-05	2.79037e-06	0	8.94101e-07	0.000196989	5.31034e-05	0.00045929	6.75034e-05	0.000144404	0.00411842	0.449167
MYL6B		0	2.1671e-06	0	1.46659e-06	0	1.94738e-06	0	1.31472e-06	0	3.11743e-06	1.239e-06	0	0	1.39346e-06	0	0	0	1.93879e-06	2.71709e-06	1.73015e-05	2.05382e-06	1.2094e-05	0	0	1.07396e-06	0	0	2.96959e-06	3.46957e-06	2.82979e-06	8.21941e-07	5.87623e-06	3.79444e-06	0	0	0	2.47205e-06	0	2.19765e-06	0	0	3.9653e-05	0.436324
GP1BB; SEPT5-GP1BB		0	0	7.60701e-06	1.49382e-06	0	1.88116e-06	0	0	0	0	0	0	0	6.67987e-06	2.67089e-05	0	0	0	5.44054e-06	4.98113e-05	4.38474e-06	3.43267e-06	3.02184e-06	1.02905e-05	3.98306e-06	1.02986e-05	0	7.45857e-06	1.96685e-05	0	1.09198e-05	1.03215e-05	0	2.71129e-06	0	1.54712e-05	7.86631e-06	4.95434e-06	0	4.36366e-06	5.12765e-06	0.000124274	0.400818
MNDA		7.39175e-06	7.38204e-06	4.7153e-05	7.65114e-06	3.50839e-06	6.73893e-06	2.47627e-06	4.30228e-06	0	1.01175e-05	0	6.06295e-06	1.2395e-05	4.96475e-06	5.08196e-06	7.26076e-06	8.92862e-06	3.23849e-06	6.74341e-06	0.000151397	2.64736e-05	5.02138e-05	1.68091e-05	8.03335e-06	1.50146e-05	9.04925e-06	1.02578e-05	8.99184e-06	6.45149e-05	4.30373e-06	2.07339e-05	9.13325e-06	1.50804e-05	1.02109e-05	1.67574e-05	4.71454e-05	5.73965e-06	3.13109e-05	1.43161e-05	0	7.42275e-06	0.000391513	0.386698
STIP1		3.55211e-06	3.87509e-06	3.76973e-06	0	5.73437e-06	2.78002e-06	0	1.06302e-05	3.33913e-06	0	0	2.1476e-06	1.09762e-05	3.83627e-06	0	0	0	6.72431e-06	0	5.7365e-05	2.17451e-05	1.02757e-05	0	6.15219e-06	3.16332e-05	4.19334e-06	1.06827e-05	8.43697e-06	1.44203e-05	5.51518e-06	0	4.57347e-06	0	6.00723e-06	0	2.59132e-06	5.34828e-06	5.81735e-06	6.98116e-06	3.60483e-06	9.07306e-06	0.000157051	0.365263
TPM3		6.58515e-05	4.07437e-05	8.87994e-05	9.98271e-05	5.99116e-05	0.000191193	2.61299e-05	4.6502e-05	0.000156415	2.06607e-05	3.23833e-05	3.19183e-05	6.12121e-05	4.02443e-05	4.93257e-05	6.88223e-05	1.99185e-05	6.55114e-05	2.47523e-05	0.00119012	2.78894e-05	0.00153467	2.86958e-05	4.31424e-05	0.000134504	4.01788e-05	8.48843e-05	4.77926e-05	9.456e-05	0.000142439	7.24133e-05	0.000787271	0.000146213	5.07623e-05	6.37073e-05	5.70369e-05	2.63481e-05	6.79242e-05	1.58565e-06	6.97095e-05	2.34623e-05	0.00354519	0.3357
IGLC7		0	0	0.000382764	0.000403774	0.000458053	0.000298295	0.000720787	0.000596161	3.95767e-05	0	0.000346765	0	0.00116394	0.000451524	0.000213173	0.00114019	0	0	0	0.006215	0.00267755	0.00146785	0.000979572	5.96916e-05	0.0017036	0.000213547	0	0.000731633	0.00168863	0.000117036	0.00054278	0.000962955	0.000280746	0.000909924	0.000525795	0.000416505	0.00102159	0.00203206	0.00144061	0.000276254	0.000501786	0.0185501	0.335038
ALDOC		0	0	6.54534e-06	0	0	0	0	0	0	0	0	0	0	0	6.06843e-06	0	0	0	0	1.26138e-05	0	0	0	1.30734e-05	0	4.02018e-06	0	0	0	0	0	0	0	0	0	7.86084e-06	2.16719e-06	0	0	1.47765e-05	0	4.18982e-05	0.301058
ACTC1		3.23667e-05	1.83904e-05	0.000319406	2.25492e-05	1.11761e-05	6.62525e-06	3.47125e-05	7.0562e-06	7.175e-06	8.14993e-05	0	3.12732e-05	3.6578e-06	3.02866e-05	9.01497e-06	0	1.32227e-05	1.94558e-05	0.000209742	0.000857609	2.59928e-05	0.00125489	2.82429e-05	0.000601444	5.92028e-05	9.46488e-05	0.000114162	2.88292e-06	7.97171e-05	0	2.48981e-05	0.000775267	1.32644e-05	0	0.000113032	4.18377e-05	2.38135e-05	2.61066e-05	1.55315e-05	0.000261926	3.9283e-06	0.00356079	0.240848
HNRNPD		5.91425e-06	0	3.92158e-06	2.9398e-06	6.58903e-06	0	0	3.2556e-06	0	0	0	1.00002e-05	4.59073e-06	5.65723e-06	1.34062e-06	0	0	0	0	4.4209e-05	2.68251e-05	1.35115e-05	0	0	5.17647e-05	0	0	5.24566e-06	2.88871e-05	1.24424e-06	0	7.15279e-06	0	2.67055e-06	0	4.09234e-05	4.84153e-06	0	1.98927e-06	5.07165e-06	3.73829e-06	0.000193866	0.228039
INA		2.67529e-06	0	0	0	2.04756e-06	1.45941e-06	3.74757e-06	0	1.24458e-06	0	0	0	0	1.48055e-06	0	0	0	0	0	1.2655e-05	1.68075e-05	0	0	0	2.73473e-05	0	0	0	0	0	0	0	9.84311e-07	0	0	0	1.21492e-05	0	0	0	0	5.72882e-05	0.2209
PSMA3		0	0	0	0	0	0	0	0	8.10527e-06	0	0	0	0	6.84719e-06	0	0	0	0	0	1.49525e-05	0	9.26455e-06	0	0	3.34343e-06	3.79479e-06	0	4.33236e-06	4.70111e-06	1.51803e-06	3.65357e-06	0	8.23003e-06	4.26753e-06	4.72238e-06	0	6.79557e-06	0	2.08491e-06	2.01025e-05	8.55561e-06	8.53664e-05	0.175156
ACTN2		0	0	0	6.25235e-07	0	0	2.23716e-06	0	0	2.16249e-06	5.96583e-07	0	0	0	2.24996e-06	0	0	1.14211e-06	0	9.01354e-06	0	5.10296e-06	0	0	0	1.2806e-05	7.43694e-06	0	0	0	7.15345e-07	1.34053e-05	1.3476e-05	0	1.13117e-05	1.04404e-06	0	6.29576e-07	0	0	0	6.59278e-05	0.136718
CKMT2		5.73385e-06	3.92844e-06	0	0	0	0	6.22234e-06	0	0	1.2699e-05	0	5.84953e-06	8.46881e-06	0	8.67704e-06	7.71687e-06	0	4.49934e-06	0	6.37952e-05	4.58324e-06	0.000212873	4.77395e-06	0	4.74603e-06	5.12246e-06	0	0	0	4.65145e-06	0	0.000188605	0	0	2.03045e-05	2.29108e-05	0	9.27374e-06	0	0	3.73143e-06	0.000481576	0.132472
ACTA1		0	1.36389e-06	1.97834e-06	4.89589e-05	0	0	1.64978e-06	5.636e-05	1.2631e-05	6.8873e-06	8.13747e-06	6.1512e-06	0	1.08625e-05	9.52901e-06	7.22096e-06	1.06329e-05	1.32762e-06	0	0.000183691	9.95652e-06	0.000553397	1.5801e-05	1.03525e-05	5.57605e-06	1.6657e-05	4.938e-05	6.69758e-06	5.00297e-05	6.62798e-06	1.4229e-05	0.000585121	1.86858e-05	2.19146e-05	5.99538e-05	1.34764e-05	1.12601e-05	1.38954e-05	1.10434e-05	1.64279e-05	1.68027e-05	0.00150728	0.121869
CASQ1		1.64717e-06	1.65353e-06	2.78042e-06	6.18594e-06	0	1.26671e-06	8.3435e-07	1.02657e-06	3.68906e-06	1.82153e-06	1.82918e-06	1.69542e-06	9.78926e-07	7.62612e-06	0	0	5.51034e-07	2.35533e-06	1.23648e-06	3.71778e-05	1.22444e-05	0.000135591	3.76351e-07	1.21954e-05	1.18654e-05	6.88895e-06	1.88334e-06	7.55651e-06	1.24677e-05	3.69204e-06	1.43768e-06	7.42762e-05	0	1.14617e-06	9.59255e-06	5.10437e-06	1.05732e-05	3.14051e-06	6.09658e-06	0	1.30155e-06	0.000317429	0.117121
MYH7		1.41744e-05	8.22596e-06	2.30593e-05	3.63762e-05	3.04527e-05	1.25814e-05	8.97943e-05	1.33216e-05	9.48632e-06	3.23778e-05	3.545e-05	1.54293e-05	2.40818e-05	2.2335e-05	1.36338e-05	4.75609e-05	1.95753e-05	5.18406e-06	1.04262e-05	0.000463526	1.11452e-05	0.00209824	2.2448e-05	4.34923e-05	2.95024e-05	6.23653e-05	6.96658e-05	3.96934e-05	0.000114335	2.13067e-05	1.34922e-05	0.00124667	0.000363064	3.12601e-05	0.000295359	0.000185517	3.66538e-05	3.12489e-05	2.29515e-05	4.22698e-05	3.28496e-05	0.00481354	0.0962965
PLIN4		0	0	0	0	0	0	0	0	1.67599e-06	0	0	0	0	0	4.11503e-06	0	0	0	0	5.79102e-06	0	0	0	0	0	0	0	0	0	0	0	0	0	0	0	0	0	0	0	6.48409e-05	0	6.48409e-05	0.0893112
MYL1		1.80023e-06	3.92856e-06	3.44429e-06	1.84447e-05	2.33323e-06	2.07725e-06	1.30761e-05	3.35452e-06	8.00816e-06	2.15367e-05	5.60974e-06	5.96854e-06	1.09099e-05	1.30219e-05	2.84695e-05	2.75613e-06	0	8.217e-06	3.50493e-06	0.000156461	0	0.000836303	2.35089e-05	4.83855e-05	1.97099e-05	4.26757e-05	1.75737e-05	8.55305e-06	1.70429e-05	6.18753e-06	7.78682e-06	0.0008801	9.51367e-05	2.60773e-05	2.50878e-05	5.81869e-05	4.09603e-06	2.08693e-05	2.51949e-06	8.786e-06	2.64842e-05	0.00217507	0.0719339
MYLPF		5.12107e-06	8.8125e-06	1.6621e-05	3.21607e-06	1.19476e-05	0	0	1.16076e-06	0	0	0	6.81125e-06	5.89662e-06	5.09862e-06	0	2.52286e-05	0	0	0	8.99141e-05	0	0.000521743	0	7.12839e-06	1.10394e-05	5.41447e-06	0	0	1.53245e-05	0	0	0.000753792	2.33597e-05	5.67996e-06	1.96574e-05	0	1.97645e-06	4.39893e-06	4.36937e-07	0	0	0.00136995	0.0656331
MYH6		1.04151e-05	0	3.06039e-05	1.20138e-05	7.00536e-06	1.76264e-06	1.09872e-05	0	0	1.68326e-05	6.10748e-06	2.47847e-06	1.07648e-05	9.60529e-06	2.52925e-05	1.46454e-05	3.20156e-06	0	2.83361e-06	0.00016455	3.75832e-06	0.0015437	1.1017e-05	0	6.89102e-06	4.39975e-05	9.12848e-05	7.22602e-06	4.94157e-05	0	0	0.000874708	2.46044e-05	2.89241e-06	5.54978e-05	0	7.69049e-06	0	3.63371e-06	2.56717e-05	0	0.00275199	0.0597929
MYL4		0	0	0	4.80707e-06	0	0	9.57236e-06	0	0	3.40884e-06	0	3.35429e-06	0	0	0	0	0	0	0	2.11426e-05	0	0.000189236	0	2.60764e-06	8.02979e-06	1.23383e-06	4.58196e-06	0	7.82913e-06	0	0	0.000152757	1.55723e-05	0	3.87931e-06	0	0	0	0	2.09134e-06	0	0.000387818	0.0545167
MYL3		1.13808e-05	1.54837e-05	3.68311e-06	1.70299e-05	1.42733e-05	1.83011e-05	7.89731e-05	8.01699e-06	7.3408e-06	5.19502e-05	1.21317e-05	7.00953e-06	2.75494e-05	8.40713e-06	5.693e-07	4.74854e-06	7.88148e-06	1.28612e-05	2.73894e-05	0.000334981	3.46257e-05	0.00130158	1.50268e-05	2.36617e-05	2.22787e-05	0.0352001	2.97177e-05	1.29794e-05	5.65715e-05	1.48688e-05	9.09767e-06	0.00120053	5.76572e-05	1.41297e-05	3.79405e-05	1.07211e-05	1.43584e-05	1.37049e-05	3.02627e-07	2.92406e-05	1.56357e-05	0.0381147	0.00878875

## Sheet: ABCD
Gene Symbol	p-value	D132 Good	B51 Good	B104Good	D49 Good	D83Good	B56 Good	D15 Good	D14 Good	D79 Good	D40 Good	D75 Good	D25 Good	D67 Good	D11 Good	D60 Good	D32 Good	D39 Good	D27 Good	D111 Good	Good Group	D107 Poor	B123 Poor	B119 Poor	B126 Poor	D53 Poor	B20 Poor	B18 Poor	D45 Poor	D48 Poor	D26 Poor	D105 Poor	B141 Poor	D89 Poor	D94 Poor	B30 Poor	B137 Poor	D61 Poor	D88 Poor	D55 Poor	D65 Poor	D71 Good	Poor Group	Ratio(G/P)
A1BG		0.0019834	0.000712684	0.00139329	0.00114621	0.00144025	0.000813688	0.000795346	0.000553547	0.000161271	0.000842152	0.00160115	0.00190707	0.00174021	0.000746562	0.000622665	0.000929498	0.000883678	0.000873715	0.000733123	0.0198795	0.000623197	0.000504256	0.00121626	0.000657405	0.00084152	0.000657463	0.000672495	0.000901738	0.000734364	0.00018566	0.000237895	0.000556436	0.00029116	0.0012541	0.00061591	0.000342913	0.00060239	0.00117362	0.000409523	0.000347416	0.00053463	0.0133604	1.48795
A2M		0.00738888	0.00850546	0.0106787	0.00450495	0.00614109	0.00475595	0.00570934	0.00508595	0.00175246	0.00911348	0.0086328	0.0122952	0.005495	0.0139246	0.00517081	0.0116715	0.00375727	0.00511092	0.00443447	0.134129	0.00374906	0.00442786	0.00632347	0.00647729	0.00371363	0.00532112	0.0103736	0.0111977	0.00427012	0.000500363	0.00418142	0.00518605	0.00363197	0.00726299	0.00637565	0.00329605	0.00636983	0.00635461	0.0039256	0.00172047	0.00304809	0.107707	1.24531
ABCE1		0	0	6.98361e-06	3.03055e-06	6.96276e-06	0	0	0	0	5.73103e-06	0	3.23144e-06	7.90381e-06	3.98591e-06	0	1.31281e-05	0	3.81174e-06	6.77166e-06	6.15406e-05	2.37131e-06	0	0	8.15947e-06	0	0	0	0	0	0	4.01257e-06	4.02906e-06	0	0	4.54736e-06	0	3.17477e-06	4.38923e-06	0	5.93838e-06	1.42283e-06	3.8045e-05	1.61758
ABI3BP		6.92183e-05	0.000104693	9.28041e-05	6.82831e-05	5.97284e-05	1.51271e-05	8.54105e-05	4.51237e-05	1.64072e-05	0.000148094	3.56372e-05	0.000576291	6.00351e-05	0.000157409	5.68665e-06	5.79616e-05	3.42602e-05	6.4828e-05	9.05252e-05	0.00178752	3.68211e-05	9.61167e-06	2.79057e-05	2.22752e-05	7.27966e-06	1.29969e-05	0.000142795	2.33531e-05	2.82097e-05	1.16059e-05	3.86382e-05	0.000132504	1.00711e-05	3.61959e-05	2.33081e-05	3.49931e-05	2.00935e-05	8.20042e-05	3.05977e-05	2.53736e-05	2.74319e-06	0.000759377	2.35394
ACAT1		6.72705e-06	5.69853e-06	1.16292e-05	0	1.04195e-05	0	0	0	2.84515e-06	1.2918e-05	7.64355e-06	0	1.09395e-05	0	0	1.77973e-05	5.71798e-06	0	9.10691e-06	0.000101443	0	0	0	0	0	0	1.19202e-05	0	0	0	0	0	0	0	0	0	0	0	0	7.08829e-06	0	1.90085e-05	5.33669
ACTA1		0	1.36389e-06	1.97834e-06	4.89589e-05	0	0	1.64978e-06	5.636e-05	1.2631e-05	6.8873e-06	8.13747e-06	6.1512e-06	0	1.08625e-05	9.52901e-06	7.22096e-06	1.06329e-05	1.32762e-06	0	0.000183691	9.95652e-06	0.000553397	1.5801e-05	1.03525e-05	5.57605e-06	1.6657e-05	4.938e-05	6.69758e-06	5.00297e-05	6.62798e-06	1.4229e-05	0.000585121	1.86858e-05	2.19146e-05	5.99538e-05	1.34764e-05	1.12601e-05	1.38954e-05	1.10434e-05	1.64279e-05	1.68027e-05	0.00150728	0.121869
ACTBL2		6.71685e-05	6.17095e-05	0.000152338	2.63947e-05	8.78008e-05	6.40834e-05	1.50232e-05	3.67424e-05	3.02451e-05	2.97201e-05	5.14375e-05	3.87091e-05	5.64648e-05	5.17368e-05	0.000115807	5.64268e-05	2.44102e-05	0.000108585	4.87113e-05	0.00112351	2.44949e-05	3.94446e-05	5.68283e-05	9.67244e-05	8.62012e-05	5.54403e-05	4.4422e-05	6.07407e-05	4.14753e-05	2.15922e-05	7.72505e-05	3.87716e-05	7.77977e-05	7.3708e-05	2.87018e-05	0.000126219	4.80021e-05	8.22765e-05	2.4142e-05	0.000113831	3.19693e-05	0.00125003	0.898787
ACTC1		3.23667e-05	1.83904e-05	0.000319406	2.25492e-05	1.11761e-05	6.62525e-06	3.47125e-05	7.0562e-06	7.175e-06	8.14993e-05	0	3.12732e-05	3.6578e-06	3.02866e-05	9.01497e-06	0	1.32227e-05	1.94558e-05	0.000209742	0.000857609	2.59928e-05	0.00125489	2.82429e-05	0.000601444	5.92028e-05	9.46488e-05	0.000114162	2.88292e-06	7.97171e-05	0	2.48981e-05	0.000775267	1.32644e-05	0	0.000113032	4.18377e-05	2.38135e-05	2.61066e-05	1.55315e-05	0.000261926	3.9283e-06	0.00356079	0.240848
ACTN1		0.000124734	0.000129035	0.000276076	3.47651e-05	0.00012246	5.9026e-05	0.000254044	1.6254e-05	2.21232e-05	0.000222758	0.000119444	0.000178457	0.000215717	0.000113145	0.000297652	0.000117243	6.19003e-05	0.000153924	0.000249718	0.00276847	1.88871e-05	2.45352e-05	4.51768e-05	0.000222264	2.37229e-05	7.75299e-05	0.00017444	2.40643e-05	2.47876e-05	1.01594e-05	0.000208898	0.000118704	3.97954e-05	3.8552e-05	5.944e-05	0.000170287	4.38786e-05	0.000131117	2.29619e-05	0.000155228	5.56834e-06	0.00164	1.6881
ACTN2		0	0	0	6.25235e-07	0	0	2.23716e-06	0	0	2.16249e-06	5.96583e-07	0	0	0	2.24996e-06	0	0	1.14211e-06	0	9.01354e-06	0	5.10296e-06	0	0	0	1.2806e-05	7.43694e-06	0	0	0	7.15345e-07	1.34053e-05	1.3476e-05	0	1.13117e-05	1.04404e-06	0	6.29576e-07	0	0	0	6.59278e-05	0.136718
ACTN3		0	0	0	6.25235e-07	0	0	2.23716e-06	0	0	2.16249e-06	5.96583e-07	0	0	0	2.24996e-06	0	0	1.14211e-06	0	9.01354e-06	0	0	0	0	0	5.86753e-06	0	0	0	0	7.15345e-07	1.18362e-06	5.0636e-06	0	2.54862e-06	1.04404e-06	0	6.29576e-07	0	0	0	1.70523e-05	0.528581
ACTN4		5.01345e-05	6.09948e-05	0.000183635	3.21956e-05	7.19049e-05	3.72227e-05	8.71645e-05	2.04103e-05	1.0202e-05	6.48534e-05	4.21907e-05	5.29572e-05	5.52505e-05	6.27864e-05	3.44475e-05	6.65187e-05	3.85913e-05	9.33857e-05	9.36836e-05	0.00115853	2.03982e-05	2.24359e-05	3.24665e-05	0.000175783	2.60439e-05	2.45109e-06	7.29318e-05	3.53722e-05	4.56866e-05	6.1506e-06	4.07684e-05	6.90304e-05	2.25519e-05	4.24313e-05	2.68342e-05	6.85755e-05	4.01017e-05	7.28048e-05	7.96252e-06	0.00011799	2.97431e-06	0.000951745	1.21727
ACTR1A		8.26129e-06	1.52923e-05	1.88873e-05	7.15471e-06	9.06651e-06	1.27136e-05	2.7973e-05	6.28236e-06	7.06652e-06	1.68769e-05	1.30037e-05	1.27401e-05	2.42259e-05	1.8416e-05	0	1.56232e-05	1.30004e-05	1.7666e-05	1.44642e-05	0.000258714	1.28762e-05	1.5729e-05	9.1292e-06	1.85117e-05	1.40767e-05	9.67925e-06	1.86383e-05	1.24827e-05	1.18015e-05	6.11439e-06	1.37131e-05	1.31287e-05	7.02773e-06	9.40246e-06	1.05955e-05	6.86062e-06	5.08908e-06	1.15278e-05	7.33684e-06	1.13854e-05	7.71307e-06	0.000232819	1.11122
ACTR1B		8.26129e-06	1.52923e-05	1.88873e-05	7.15471e-06	9.06651e-06	1.27136e-05	2.7973e-05	6.28236e-06	7.06652e-06	1.68769e-05	1.30037e-05	1.27401e-05	2.42259e-05	1.8416e-05	0	1.56232e-05	1.30004e-05	1.7666e-05	1.44642e-05	0.000258714	1.28762e-05	1.5729e-05	9.1292e-06	1.85117e-05	1.40767e-05	9.67925e-06	1.86383e-05	1.24827e-05	1.18015e-05	6.11439e-06	1.37131e-05	1.31287e-05	7.02773e-06	9.40246e-06	1.05955e-05	6.86062e-06	5.08908e-06	1.15278e-05	7.33684e-06	1.13854e-05	7.71307e-06	0.000232819	1.11122
ACTR2		1.37155e-05	2.5165e-05	5.22963e-05	1.23443e-05	1.41057e-05	1.5472e-05	1.76645e-05	1.42572e-05	1.3256e-05	1.40416e-05	1.38882e-05	1.26354e-05	3.36001e-05	2.87431e-05	4.2814e-05	1.69717e-05	1.64654e-05	3.02255e-05	1.1955e-05	0.000399616	8.6924e-06	1.08051e-05	2.62073e-05	6.82348e-05	9.25753e-06	2.25053e-05	2.93897e-05	1.59024e-05	1.39674e-05	6.93362e-06	3.53655e-05	1.0402e-05	1.89617e-05	1.61534e-05	1.56689e-05	2.71216e-05	1.17262e-05	2.81238e-05	5.37803e-06	4.83467e-05	1.03913e-05	0.000439534	0.909181
ADH1A		0	0	1.72071e-05	0	0	0	7.37876e-05	5.79767e-06	0	7.41551e-06	0	0	0	0	0	1.76841e-05	3.77324e-06	0	0	0.000125665	0	0	3.65122e-06	0	0	0	4.63589e-06	0	0	0	7.01503e-06	0	0	0	0	0	0	0	0	7.34818e-05	0	8.8784e-05	1.4154
ADH1B		0	0	1.72071e-05	0	0	0	7.37876e-05	5.79767e-06	0	7.41551e-06	0	0	0	0	0	1.76841e-05	3.77324e-06	0	0	0.000125665	0	0	3.65122e-06	0	0	0	4.63589e-06	0	0	0	7.01503e-06	0	0	0	0	0	0	0	0	7.34818e-05	0	8.8784e-05	1.4154
ADH1C		0	0	1.72071e-05	0	0	0	7.37876e-05	5.79767e-06	0	7.41551e-06	0	0	0	0	0	1.76841e-05	3.77324e-06	0	0	0.000125665	0	0	3.65122e-06	0	0	0	4.63589e-06	0	0	0	7.01503e-06	0	0	0	0	0	0	0	0	7.34818e-05	0	8.8784e-05	1.4154
AEBP1		0.000112402	1.33268e-05	2.34555e-05	9.53857e-06	8.97275e-05	1.15943e-05	0	5.13727e-06	9.89087e-06	9.87498e-05	1.33298e-05	0.000200746	2.77358e-05	4.38077e-05	1.17437e-05	1.54372e-05	1.81852e-05	4.27206e-05	0	0.000747528	1.35951e-05	1.03901e-05	7.62865e-06	1.33459e-05	6.62307e-06	3.70874e-06	2.82023e-05	7.42678e-06	1.03664e-05	3.78778e-06	1.4613e-05	1.14318e-05	5.2892e-06	0	4.89576e-06	0	0	0	1.7348e-06	0	0	0.000143039	5.22603
AFM		0.000335117	0.000237337	0.000310593	0.000344647	0.000207709	0.000172433	0.000509377	0.000109834	3.3161e-05	0.000389225	0.000412841	0.000375733	0.00030877	0.000217314	0.000103569	0.00016536	0.000246078	0.000212707	0.000193756	0.00488556	0.000267105	0.000221469	0.000161192	0.000134904	0.000141607	0.00013044	0.000157097	0.000255987	0.000271	6.36973e-05	9.44936e-05	0.000136097	4.55504e-05	0.00019459	0.000157702	0.000137467	0.000203314	0.000223521	0.000103791	0.000200288	7.73341e-05	0.00337865	1.44601
AGT		0.000339519	0.000260115	0.00015412	0.000228675	0.000362921	0.000220941	1.70099e-06	9.0798e-05	3.06071e-05	4.57165e-06	0.000205407	0.000198174	8.83251e-05	0.00018975	5.01753e-05	5.50193e-05	6.96465e-05	0.000139078	1.91679e-05	0.00270871	0.00015444	0.000155534	0.00015429	5.82765e-05	5.2576e-05	4.75545e-05	3.90723e-05	0.000135673	0.000253292	5.23149e-05	2.84402e-05	6.07322e-05	5.35758e-05	0.000152461	2.64407e-05	1.5937e-05	0.000107548	0.00012905	6.79993e-05	1.78978e-05	8.80663e-05	0.00185117	1.46324
AHCY		6.07712e-06	5.62749e-06	3.61853e-05	6.05565e-06	6.14331e-06	2.76771e-05	9.12968e-06	7.0969e-06	2.92907e-05	1.07674e-05	2.1873e-06	5.81393e-06	3.15378e-06	1.8021e-05	2.69849e-05	2.48333e-05	1.83508e-05	2.47683e-05	2.77099e-05	0.000295874	0	5.94908e-06	4.74963e-06	3.12043e-05	2.60022e-06	1.73829e-05	6.59853e-06	1.09621e-05	4.16282e-06	2.97818e-05	1.55768e-05	0	2.87864e-05	1.11971e-05	1.85948e-05	3.22074e-05	2.36515e-05	3.16101e-05	1.20118e-05	2.77094e-05	2.44317e-05	0.000339169	0.872351
AHNAK		0.000270345	0.000278468	0.000810035	0.000169329	0.00057976	0.000109363	0.000526645	0.000126367	8.17265e-05	0.000255528	0.000206511	0.000503921	0.00039647	0.000282221	2.99275e-05	0.000314091	8.87975e-05	0.000246334	0.000412086	0.00568793	0.000415338	0.000284841	4.28113e-05	0.000432342	0.000342664	5.53262e-05	0.00031633	3.23012e-05	0.000289791	5.33606e-05	0.000159524	0.000256542	4.6358e-05	0.000106935	3.40927e-05	0.000115243	0.000179979	0.000153776	2.92103e-05	0.000799232	1.09846e-05	0.00415698	1.36828
AK1		7.86797e-05	7.59345e-05	4.94322e-05	0.000107842	8.47852e-05	0.000101167	2.27622e-05	8.69319e-05	7.28542e-05	1.68764e-05	3.86384e-05	8.29767e-05	0.00015583	9.63637e-05	4.60219e-05	0.000147026	6.10147e-05	0.000147809	0.000104427	0.00157737	0.000100929	9.98196e-05	7.03708e-05	1.21314e-05	3.79629e-05	6.151e-05	5.94817e-05	4.80378e-05	5.80131e-05	8.51303e-05	9.63135e-05	9.9909e-05	3.97363e-05	9.56194e-05	5.52317e-05	4.43202e-05	6.34825e-05	6.77947e-05	8.55822e-05	2.44632e-05	8.07445e-05	0.00138658	1.1376
ALAD		7.10276e-05	0.000125707	6.76211e-05	0.000154375	8.29124e-05	0.000283149	0.000137824	0.000167785	0.000211926	5.0059e-05	5.61585e-05	2.68244e-05	9.78118e-05	0.000126377	0.000156488	5.15803e-05	8.1031e-05	0.000217541	7.49077e-05	0.00224111	5.81147e-05	0.000153228	0.000137603	0.000114988	0.000171462	0.000130379	8.2782e-05	0.000133509	9.23092e-05	0.000246353	8.57299e-05	0.000109576	0.00017737	0.00010347	0.000141202	7.01526e-05	0.000151188	9.34984e-05	0.000112508	0.000183831	9.9209e-05	0.00264846	0.846191
ALDH1A1		3.65826e-05	7.6888e-05	6.25235e-05	0.000110332	4.0943e-05	0.000166409	4.9561e-05	0.000144012	0.000165656	4.61102e-05	7.43468e-05	4.00476e-05	5.82517e-05	7.11152e-05	0.000105935	1.09788e-05	9.49988e-05	0.00013578	7.14604e-05	0.00156193	0.000130053	9.44655e-05	9.23603e-05	8.65409e-05	0.000134999	9.34695e-05	3.89696e-05	0.000115256	0.000123936	0.000101578	3.30608e-05	0.00011369	0.000111039	4.42071e-05	8.70098e-05	2.51573e-05	0.000146252	3.41552e-05	7.88223e-05	7.36051e-05	9.38712e-05	0.0018525	0.843149
ALDH2		3.56322e-05	3.4597e-05	3.60412e-05	5.70214e-05	2.57463e-05	5.35623e-05	0.000112892	8.1371e-05	8.24989e-05	5.82298e-05	4.07257e-05	2.50987e-05	7.20396e-05	2.89389e-05	5.30541e-05	1.84863e-05	3.96082e-05	4.39862e-05	7.2207e-05	0.000971737	4.14478e-05	3.61523e-05	5.89671e-05	5.31957e-05	7.07406e-05	6.94088e-05	3.82456e-05	5.29593e-05	5.25854e-05	4.31643e-05	5.03083e-05	5.92594e-05	4.41235e-05	3.21695e-05	5.20995e-05	3.97474e-05	3.94668e-05	2.79719e-05	4.23666e-05	4.83218e-05	5.77554e-05	0.00101046	0.96168
ALDH9A1		3.71859e-06	7.5745e-06	7.11802e-06	3.43766e-06	3.7992e-06	1.00477e-05	1.51162e-05	6.35891e-06	5.96939e-06	8.59828e-06	0	5.83683e-06	1.46142e-05	7.07385e-06	8.39752e-06	1.13308e-05	7.49579e-06	1.00644e-05	1.20307e-05	0.000148583	3.34295e-06	6.31691e-06	6.02921e-06	1.09408e-05	4.39042e-06	7.54488e-06	5.86721e-06	6.97569e-06	7.93829e-06	5.8424e-06	0	7.01992e-06	3.37837e-06	0	8.07079e-06	5.08404e-06	6.60239e-06	5.78011e-06	3.43034e-06	1.00033e-05	7.01366e-06	0.000121572	1.22218
ALDOA		0.000468371	0.00043861	0.000734282	0.000437266	0.000527412	0.00065175	0.000306112	0.00042425	0.000511468	0.000554643	0.000411279	0.000489437	0.000594963	0.000675337	0.000772576	0.00044243	0.000384637	0.000613108	0.00043893	0.00987686	0.000451494	0.000494155	0.000479222	0.000792359	0.000668993	0.000654616	0.000436737	0.00060552	0.000533235	0.000486293	0.000452589	0.000392415	0.000600866	0.000388624	0.000417487	0.000485794	0.000405471	0.000416139	0.000198121	0.00102619	0.000651372	0.0110377	0.89483
ALDOB		4.02418e-06	7.32717e-06	1.28234e-05	8.48891e-06	7.55888e-06	1.39005e-05	9.51848e-06	9.93811e-06	6.41688e-06	1.29227e-05	9.96583e-06	1.3797e-05	1.66434e-05	1.94993e-05	1.25351e-05	1.50027e-05	1.07193e-05	1.71008e-05	1.60043e-05	0.000224187	2.43254e-05	1.78296e-05	9.34483e-06	1.60701e-05	2.60142e-05	1.2306e-05	9.256e-06	2.35799e-05	2.07801e-05	7.62134e-06	8.42104e-06	1.71413e-05	9.36215e-06	1.93752e-06	1.58256e-05	1.41154e-05	1.70928e-05	1.08468e-05	1.42687e-05	1.76714e-05	1.21524e-05	0.000305963	0.732726
ALDOC		0	0	6.54534e-06	0	0	0	0	0	0	0	0	0	0	0	6.06843e-06	0	0	0	0	1.26138e-05	0	0	0	1.30734e-05	0	4.02018e-06	0	0	0	0	0	0	0	0	0	7.86084e-06	2.16719e-06	0	0	1.47765e-05	0	4.18982e-05	0.301058
AMBP		0.00152191	0.00119861	0.000898187	0.000892261	0.00118553	0.000898524	0.000401898	0.000689858	0.000251572	0.000713093	0.0022515	0.00215083	0.00159768	0.000933766	0.000632266	0.00091242	0.000844374	0.000573854	0.000654586	0.0192027	0.00128266	0.000746374	0.00103469	0.000734796	0.00120805	0.000568119	0.000568999	0.00140873	0.00148004	0.000174646	0.000531656	0.000850317	0.000200444	0.000768531	0.000535183	0.000308369	0.000560866	0.00119703	0.000618899	0.000386128	0.000529417	0.0156939	1.22357
ANG		4.88497e-05	2.57852e-05	0	1.7764e-05	4.46245e-05	1.31036e-05	5.85166e-06	4.91566e-06	0	0	3.77061e-05	6.82211e-05	1.81315e-05	1.87016e-05	0	1.06618e-05	1.76246e-05	0	1.77101e-05	0.000349651	1.83715e-05	1.08417e-05	1.22326e-05	0	1.066e-05	0	0	4.61246e-06	2.42846e-05	0	0	4.64534e-05	0	1.49147e-05	0	0	9.73438e-06	2.65468e-05	6.78825e-06	0	0	0.000185441	1.88552
ANGPTL1		7.34357e-05	6.47312e-05	0.00016495	0	9.58502e-05	1.71744e-06	0	4.19965e-06	1.07817e-06	1.77885e-05	0	5.72242e-05	3.95685e-05	7.25025e-05	0	8.44534e-06	5.70905e-06	4.06538e-05	2.87278e-05	0.000676582	2.01644e-06	4.75619e-06	1.24194e-05	0	0	0	4.46245e-05	9.78827e-06	1.70579e-05	3.32918e-06	5.77128e-05	4.70311e-06	0	5.61889e-06	0	2.65397e-05	1.24835e-05	4.5866e-05	5.28438e-06	1.67335e-06	0	0.000253874	2.66503
ANGPTL2		0.000207305	0.000167716	0.00026292	7.96332e-06	0.000221733	1.38143e-05	1.85064e-05	1.84952e-05	7.67002e-06	7.93309e-05	3.83106e-05	0.000188985	0.00014488	0.000186364	0	3.34152e-05	2.01767e-05	9.54003e-05	7.03508e-05	0.00178334	2.32719e-05	1.07492e-05	2.01576e-05	5.67622e-06	3.11627e-06	7.62445e-06	0.000117159	9.78827e-06	2.13602e-05	8.08036e-06	8.26485e-05	3.9077e-05	3.66431e-06	1.00345e-05	0	3.68946e-05	3.32802e-05	7.63968e-05	1.26522e-05	7.88578e-06	1.52714e-06	0.000531045	3.35817
ANGPTL7		3.72587e-06	0	0	0	0	0	0	0	0	3.59178e-05	0	2.99643e-06	0	2.32096e-05	0	0	1.34937e-06	0	4.32518e-05	0.000110451	5.34733e-06	3.0057e-05	0	0	0	0	7.85584e-05	0	1.23211e-05	0	0	3.46659e-05	0	0	0	0	0	0	8.34464e-06	0	0	0.000169294	0.652419
ANK1		0.000109279	0.000198013	0.000174125	0.000108814	0.000124114	0.000400941	5.48499e-05	0.000323921	0.000624344	9.03251e-05	0.000252663	0.000169497	0.000380307	0.000163223	0.000441841	0.000247911	0.000313147	0.000276387	0.00019583	0.00464953	5.8819e-05	0.000256241	0.000355582	0.000388216	6.27685e-05	0.000391796	0.000160455	0.000366396	8.3329e-05	0.000628449	0.000236404	0.000184529	0.000248723	0.000281588	0.000176895	0.000167975	0.00015317	0.000136912	0.000234323	0.000321567	0.000494846	0.00538899	0.862784
ANKRD20A1		2.17105e-05	3.04263e-05	2.76599e-05	1.88607e-05	3.79829e-05	9.90952e-06	5.7919e-06	1.75862e-05	1.17497e-05	0	1.64281e-05	2.70695e-05	5.48927e-05	1.78784e-05	0	5.82919e-05	1.00603e-05	2.51489e-05	2.15366e-05	0.000412984	2.95386e-05	2.36934e-05	6.14116e-06	6.02242e-06	4.68721e-05	0	1.39435e-05	6.49659e-06	3.34088e-05	5.60334e-06	2.42552e-05	1.72069e-05	0	1.29647e-05	0	0	1.01566e-05	1.88953e-05	5.47162e-06	1.06917e-05	1.24535e-05	0.000283816	1.45511
ANP32A		2.24724e-05	1.92537e-05	5.31684e-05	2.24929e-05	3.42824e-05	3.94004e-06	1.01582e-05	1.0825e-05	2.11325e-06	3.0059e-05	3.89433e-05	2.92274e-05	3.2284e-05	4.20637e-06	0	1.44358e-05	6.67964e-06	4.27937e-06	1.79721e-05	0.000356793	3.37316e-05	1.29106e-05	2.54458e-05	8.68377e-06	5.50123e-05	2.514e-06	1.23817e-05	1.34411e-05	3.19908e-05	0	1.73702e-05	2.09745e-05	3.39947e-06	1.99532e-05	3.7159e-06	2.23852e-05	1.53967e-05	3.20012e-05	3.8313e-06	1.38176e-05	3.15985e-06	0.000352117	1.01328
ANP32B		0	0	1.17819e-05	8.03932e-06	6.70798e-06	3.94004e-06	5.08233e-06	3.49315e-06	2.11325e-06	1.10231e-05	1.43298e-05	1.02176e-05	1.4407e-05	4.20637e-06	0	0	6.67964e-06	4.27937e-06	6.93437e-06	0.000113235	0	1.55418e-06	3.68201e-06	8.68377e-06	5.48755e-06	2.514e-06	0	5.25981e-06	5.33853e-06	0	3.38714e-06	7.58174e-06	3.39947e-06	3.61216e-06	3.7159e-06	6.25768e-06	5.51107e-06	5.98468e-06	3.8313e-06	1.38176e-05	3.15985e-06	9.27784e-05	1.22049
ANPEP		3.31827e-05	0	2.4563e-06	6.59445e-06	2.70581e-05	1.73833e-06	0	8.88708e-07	1.70734e-06	0	0	4.66995e-06	0	0	0	4.50728e-06	0	4.43342e-06	0	8.72366e-05	0	0	0	0	0	0	0	0	3.46538e-06	0	0	0	9.58287e-07	0	0	0	4.87131e-06	0	0	6.37797e-06	0	1.5673e-05	5.56606
ANXA1		0.000446333	0.000513421	0.00138846	0.00023034	0.000644668	0.000254069	0.000136053	0.000103276	8.34276e-05	0.00038886	0.000271253	0.000510311	0.000369251	0.00050975	0.00027005	0.000215344	0.000172712	0.000786629	0.000257202	0.00755141	0.00015092	0.000150325	0.000260449	0.000491595	0.000117769	0.000181669	0.000446405	0.00011882	0.000145583	6.44397e-05	0.000322013	0.000295667	0.000251487	0.00036065	0.000178215	0.000528919	0.00012656	0.000523692	8.87685e-05	0.000473031	5.20073e-05	0.00532899	1.41705
ANXA11		1.04923e-05	8.72694e-06	1.41406e-05	8.40061e-06	0	8.07103e-06	1.36065e-05	0	6.1912e-06	1.81176e-05	9.75551e-06	1.23487e-05	1.75292e-05	9.46057e-06	1.03572e-05	7.83132e-06	9.67191e-06	6.53117e-06	1.38717e-05	0.000185104	0	6.20512e-06	4.38512e-06	1.98104e-05	5.04753e-06	0	1.15208e-05	7.79475e-06	3.07082e-06	0	8.14119e-06	9.9563e-06	0	6.36961e-06	1.1684e-05	1.32014e-05	4.71843e-06	1.56188e-05	6.72454e-06	1.45135e-05	0	0.000148762	1.24429
ANXA2		0.000553884	0.00054015	0.00125729	0.000321451	0.000685763	0.000288564	8.95644e-05	0.000210079	0.000137548	0.000203326	0.000371831	0.000704651	0.000567348	0.000471908	0.000144019	0.000439296	0.000153648	0.000728579	0.000417291	0.00828619	0.000423001	0.00038575	0.000271987	0.000433853	0.000399599	0.000254865	0.000419322	0.000251401	0.000596479	5.97093e-05	0.000343084	0.000606235	0.000154458	0.000494874	9.61908e-05	0.000268158	0.000354485	0.000584342	0.000137047	0.000473193	0.000161035	0.00716907	1.15583
ANXA2P2		0.000465891	0.000445177	0.000939502	0.000269122	0.000560157	0.0002243	5.13216e-05	0.000195233	0.000114174	0.000168131	0.000305473	0.000484774	0.000337972	0.000387909	0.00012587	0.000278475	0.000118082	0.000602657	0.000316359	0.00639058	0.000349886	0.000342692	0.000243141	0.000272558	0.0003647	0.000131539	0.00026276	0.000231716	0.000485051	5.65907e-05	0.000238142	0.000396075	9.78715e-05	0.000381697	8.30964e-05	0.000209634	0.000245024	0.000460785	0.000125507	0.000303517	0.000139753	0.00542174	1.1787
ANXA3		1.33086e-05	2.2275e-05	8.91791e-05	3.67789e-06	5.22037e-06	1.56202e-05	0	0	1.95562e-06	3.36419e-05	2.06174e-05	1.0808e-05	1.99242e-05	1.97311e-05	2.09361e-05	1.51556e-05	7.87743e-06	2.17181e-05	1.45387e-05	0.000336185	4.23366e-06	5.9405e-06	3.38734e-05	3.94531e-05	3.1069e-06	2.10333e-05	2.139e-05	1.12587e-05	7.88268e-06	1.08722e-06	1.5746e-05	4.92404e-06	2.87088e-05	2.13086e-05	2.25015e-05	7.39088e-05	1.53464e-06	5.27363e-05	4.48623e-06	9.59252e-06	1.2508e-06	0.000385958	0.871042
ANXA4		2.92127e-05	3.80855e-05	6.38646e-05	2.52936e-05	3.71217e-05	1.62431e-05	6.63365e-05	8.20892e-06	7.52963e-06	9.79556e-05	3.46181e-05	7.59615e-05	6.06962e-05	4.28122e-05	1.37288e-05	2.70424e-05	1.37215e-05	2.81879e-05	4.538e-05	0.000732	3.60986e-05	1.3175e-05	3.19839e-05	3.86541e-05	1.22025e-05	1.47281e-05	4.49461e-05	1.35068e-05	1.15591e-05	6.1432e-06	3.43147e-05	4.57649e-05	9.57833e-06	1.6306e-05	1.84916e-05	2.3538e-05	1.21552e-05	4.72471e-05	8.17441e-06	1.32049e-05	6.44906e-06	0.000458222	1.59748
ANXA5		0.000119031	0.000145105	0.000381911	6.79672e-05	0.000188818	8.18105e-05	8.19079e-06	3.45225e-05	3.8326e-05	7.45688e-05	3.78782e-05	0.000135911	6.20343e-05	0.000176061	4.40385e-05	5.92056e-05	3.43089e-05	0.000183058	0.000100398	0.00197314	2.31525e-05	3.74896e-05	3.3354e-05	0.000120656	2.73711e-05	3.69034e-05	9.66299e-05	1.13931e-05	2.58498e-05	1.88064e-05	4.58011e-05	8.81561e-05	3.91352e-05	0.000116915	2.9309e-05	0.000120528	5.84415e-05	0.000117064	2.12927e-05	8.5529e-05	1.54716e-05	0.00116925	1.68753
ANXA6		2.22698e-05	3.71444e-05	7.30771e-05	3.06925e-05	3.24151e-05	1.40891e-05	5.51854e-06	0	6.33276e-06	2.96671e-05	9.32821e-06	0	6.67201e-06	1.787e-06	2.1421e-05	1.81189e-05	1.51018e-05	3.44262e-05	7.55707e-06	0.000365619	5.66383e-05	5.22541e-05	2.00348e-06	1.36737e-05	8.53961e-05	0	1.35826e-05	1.35616e-05	5.01509e-05	1.05507e-05	1.98191e-05	5.1233e-06	5.59419e-06	2.23243e-05	5.80817e-06	2.07335e-06	0	1.0396e-05	0	1.54129e-05	4.94975e-06	0.000389313	0.939139
ANXA7		0	1.09851e-05	0	0	9.27897e-06	4.90953e-06	9.37786e-06	6.59243e-06	0	1.62736e-05	0	1.65562e-05	1.8803e-05	9.06394e-06	8.88562e-06	7.96596e-06	8.50881e-06	0	1.0438e-05	0.000137639	0	0	0	8.76843e-06	7.70933e-06	5.28789e-06	0	8.7641e-06	1.22e-05	3.87054e-06	6.60122e-06	1.24424e-05	0	0	1.26379e-05	0	0	5.12209e-06	5.39185e-06	5.1988e-06	5.64806e-06	9.96426e-05	1.38133
AOC3		6.803e-06	2.30845e-06	5.87157e-06	2.29743e-06	5.48301e-06	0	9.92442e-06	0	0	0	6.75208e-06	1.0919e-05	7.45453e-06	0	3.00892e-06	6.49873e-06	0	0	3.6e-06	7.09212e-05	1.97893e-05	0	2.29856e-06	2.43072e-05	7.13239e-06	0	2.88772e-06	1.88727e-06	2.12146e-05	0	1.85783e-05	5.91156e-06	0	9.94277e-06	0	0	3.06728e-06	3.24846e-06	6.46047e-07	3.67174e-05	0	0.000157629	0.449925
APBB3		0	3.5538e-06	1.3103e-05	0	0	1.04469e-05	1.4262e-05	7.63175e-06	5.60842e-06	0	2.029e-05	7.44973e-06	2.71998e-05	6.58055e-06	2.81942e-05	0	7.1118e-06	1.41412e-05	6.72319e-06	0.000172296	0	5.46733e-06	2.30809e-05	3.74604e-05	1.7087e-05	1.43628e-05	4.22871e-06	1.86489e-05	1.28629e-05	5.36066e-06	0	3.67004e-06	3.61447e-06	1.36889e-05	6.54503e-06	0	6.54592e-06	4.57004e-06	3.20433e-06	4.98944e-05	1.6376e-05	0.000246669	0.698493
APCS		0.00108801	0.000631922	0.00227267	0.000899814	0.00129324	0.000679274	0.000698543	0.000246909	0.000136451	0.000157932	0.000504605	0.000246118	0.000304086	0.000442103	0.00040529	0.000533134	0.000222811	0.000542417	0.000263334	0.0115687	0.000323154	0.00037164	0.00072628	0.000290946	0.000132725	0.000247248	0.000308283	0.000335816	0.000276656	0.000208468	0.00069865	0.000251319	0.000181239	0.00124047	0.000187145	0.000460859	0.000350082	0.00179701	0.000320205	0.000274608	0.000106405	0.00908921	1.27279
APEH		9.60737e-06	1.42641e-05	7.5349e-06	2.22448e-05	0	1.67915e-05	1.99492e-05	1.63865e-05	1.75881e-05	3.46215e-05	2.79123e-05	1.27762e-05	3.1767e-05	1.82671e-05	2.69507e-05	2.44704e-05	2.81079e-05	1.2019e-05	2.97023e-05	0.000370961	1.70406e-05	2.28545e-05	2.59884e-05	2.45487e-05	0	3.39001e-05	1.42276e-05	3.08218e-05	9.7941e-06	1.38124e-05	1.62404e-05	1.96706e-05	1.35583e-05	7.03183e-06	2.58584e-05	1.71153e-05	2.88053e-05	6.95807e-06	2.37439e-05	2.5053e-05	2.35884e-05	0.000400612	0.925986
APEX1		1.05461e-05	0	0	4.6373e-06	3.53285e-06	4.12733e-06	3.19382e-06	3.60344e-06	2.14262e-06	3.9049e-06	2.58531e-06	0	8.17622e-06	6.26988e-06	0	4.12219e-06	0	6.59854e-06	0	6.34405e-05	1.45044e-05	1.55336e-05	0	0	1.72399e-05	0	2.50591e-06	3.19842e-06	1.70108e-05	1.96717e-06	8.07317e-06	6.18287e-06	1.69307e-06	0	0	0	7.75603e-06	4.00419e-06	2.6756e-06	0	0	0.000102345	0.619868
APOA1		0.0132816	0.0131253	0.0123448	0.00565187	0.0152633	0.00698961	0.00128474	0.0037622	0.00137974	0.00588639	0.00962333	0.0107561	0.00535156	0.00769386	0.00629653	0.0085826	0.00334744	0.0105133	0.00334921	0.144483	0.00376737	0.0050484	0.0112086	0.00326417	0.0061635	0.00582884	0.00832642	0.0061505	0.00576349	0.00234908	0.00381177	0.00331883	0.00354493	0.0125604	0.00538648	0.00641459	0.00459964	0.00725184	0.00423215	0.00176197	0.00421337	0.114966	1.25675
APOA2		0.00473278	0.00454168	0.00399752	0.00261298	0.00574401	0.00216484	0.00150144	0.00135303	0.000526673	0.00164309	0.00523837	0.00482918	0.00368411	0.00264023	0.00259604	0.00313812	0.00176351	0.00295368	0.00164773	0.057309	0.000984185	0.00128872	0.00320118	0.00125177	0.00145029	0.00229539	0.00362023	0.00302871	0.00324771	0.00061829	0.00135155	0.00160343	0.000894554	0.00361659	0.00190839	0.00199047	0.00200175	0.00310033	0.00158977	0.000670172	0.00146633	0.0411798	1.39168
APOA4		0.00126478	0.00146357	0.00151386	0.000327578	0.0019429	0.000464534	0.00053753	0.0002779	0.000168651	0.000861516	0.000731329	0.00156464	0.000979616	0.000588486	0.000312225	0.00069057	0.000430788	0.000458079	0.000898555	0.0154771	0.000777762	0.000432904	0.000617401	0.000403954	0.000507746	0.000420578	0.000926686	0.000433103	0.00050745	0.000140076	0.000582547	0.000635516	0.000209013	0.000907677	0.000426505	0.000694478	0.00036653	0.000734516	0.000388658	0.000335836	0.000205209	0.0106541	1.45268
APOB		0.00129869	0.0013702	0.00225229	0.000949143	0.00182231	0.00160441	0.000199846	0.000361369	0.0001831	0.000329544	0.00130022	0.00115947	0.000721194	0.00118744	0.000566505	0.00066945	0.000855254	0.000963104	0.000506453	0.0183	0.000310937	0.000649348	0.000935425	0.000967752	0.000180084	0.000630239	0.00100783	0.00115339	0.000712867	0.000239451	0.000548879	0.000464581	0.000480292	0.00153147	0.000806627	0.00107011	0.000299579	0.00147007	0.000490323	0.000174219	0.000309496	0.014433	1.26793
APOC1		0.000324335	0.000317311	0.000351088	0.000251782	0.000295582	0.000654241	6.45345e-05	0.000165292	0.000110172	0.000192265	0.000362555	0.000172374	0.000201585	0.000304267	0.000265963	0.000371372	0.000118441	0.000450432	0.000157095	0.00513069	0.000128129	0.00016026	0.000452362	0.000168798	0.000119576	0.000153188	0.000331433	0.000396811	0.000270029	0.00014383	0.00011907	7.49807e-05	0.000130557	0.000255599	0.000302209	0.000254459	2.41938e-05	0.000368494	0.000109261	0.000102768	0.000148358	0.00421436	1.21743
APOC2		0.000158091	6.66115e-05	7.81643e-05	8.54591e-05	8.46891e-05	8.07044e-05	0.000137385	2.5727e-05	1.18785e-05	4.99969e-05	5.37132e-05	7.53585e-05	8.1871e-05	8.40653e-05	7.44846e-05	0.000112192	1.64468e-05	6.86687e-05	5.46281e-05	0.00140013	5.04871e-05	3.60167e-05	1.77889e-05	8.21202e-05	0.000122386	3.74032e-05	5.47494e-05	0.000100426	9.82375e-05	3.04421e-05	0.00010521	3.42902e-05	9.8514e-06	0.000130229	1.18369e-05	3.87572e-05	1.82946e-05	9.03958e-05	4.08652e-05	9.11129e-05	2.87348e-05	0.00122964	1.13866
APOC3		0.000371435	0.000344344	0.000383988	0.000191776	0.000369434	0.000321819	1.31783e-05	8.57778e-05	2.25143e-05	6.18298e-05	0.000188916	0.000217262	0.000121788	0.00015375	0.000147938	0.000199572	8.8062e-05	0.000264164	0.000122742	0.00367029	4.76279e-05	6.07453e-05	0.000204632	7.29957e-05	0.000152223	0.000143036	0.00016783	0.000152902	0.000107932	8.61935e-05	0.000106438	6.19886e-05	5.80524e-05	0.000310831	0.000103744	0.000353293	9.65941e-05	0.000252455	0.000101043	3.61045e-05	9.94507e-05	0.00277611	1.3221
APOD		0.000202401	0.000224948	0.000148247	7.16094e-05	0.000138267	0.000107087	0.000167384	4.86381e-05	2.34934e-05	9.35177e-05	0.000290588	0.000250403	0.000180481	0.000167358	0.000117434	0.000169158	0.000103681	0.000137861	4.9875e-05	0.00269243	0.000260908	0.000138406	0.000220646	9.83194e-05	0.000256223	0.000145701	0.000213676	0.00019177	0.000305927	2.49784e-05	9.13151e-05	0.000129604	4.75665e-05	0.000111789	0.00010056	8.18412e-05	3.79225e-05	0.00018368	5.78171e-05	7.62688e-05	7.67643e-05	0.00285168	0.944155
APOE		0.000156225	0.000266882	0.000325738	0.000172874	0.000189411	0.000327103	5.80788e-05	3.24669e-05	2.90233e-05	2.31111e-05	0.000192451	0.00016107	0.00027856	0.000166363	3.93782e-05	0.000261452	5.53743e-05	0.00014877	6.11775e-05	0.00294551	6.7554e-05	8.16046e-05	0.000190255	4.26034e-05	9.9118e-05	4.95102e-05	0.000136141	0.000178979	7.30881e-05	4.01761e-05	6.84456e-05	9.26784e-05	2.2833e-05	0.000240238	4.01104e-05	0.00014123	7.5902e-05	0.000653427	4.57777e-05	2.2928e-05	3.72305e-05	0.00239983	1.22738
APOH		0.0038455	0.00258278	0.00306547	0.00197872	0.00199271	0.001287	0.00162749	0.000974517	0.00029187	0.00187199	0.00256352	0.00537566	0.00287848	0.00203835	0.00101501	0.00193573	0.000816023	0.00195517	0.00176847	0.0398645	0.00286527	0.00156298	0.00281875	0.00180434	0.00100043	0.00109228	0.00170716	0.00201026	0.00306712	0.000422351	0.00134859	0.00254392	0.00058187	0.00213477	0.000620146	0.000890873	0.00122362	0.00273289	0.00118697	0.00100855	0.000715863	0.033339	1.19573
APOL1		5.40223e-05	2.4515e-05	1.79133e-05	2.26688e-05	2.12939e-05	2.23953e-05	0	1.03837e-05	0	1.56535e-05	6.41517e-05	3.83398e-05	3.46147e-05	1.34767e-05	2.18855e-05	3.32308e-05	2.50579e-06	2.59365e-05	1.71408e-05	0.000440128	0	9.54291e-06	3.3933e-05	2.15049e-05	0	2.37612e-05	2.408e-05	2.66123e-05	1.46583e-05	0	2.4209e-05	7.00315e-06	0	1.8889e-05	1.60354e-05	1.40305e-05	7.71746e-06	2.77955e-05	3.17749e-06	0	8.88361e-06	0.000281834	1.56166
APOM		1.44089e-05	2.00638e-05	1.22415e-05	9.85614e-06	1.20916e-05	1.49481e-05	3.45508e-06	5.65888e-06	1.67052e-06	8.07054e-06	1.12852e-05	1.36718e-05	9.82447e-06	5.88908e-06	1.47064e-05	7.71453e-06	5.44343e-06	1.73417e-05	5.67359e-06	0.000194015	9.16044e-06	1.03576e-05	8.90758e-06	9.78048e-06	2.00193e-05	1.22217e-05	9.37672e-06	1.03538e-05	1.0726e-05	4.4407e-06	6.24592e-06	3.97964e-06	9.12586e-06	8.65696e-06	1.20912e-05	1.64671e-05	3.36278e-06	1.59552e-05	6.43584e-06	6.45885e-06	6.51946e-06	0.000200643	0.966967
ARF1		1.52553e-05	3.50907e-05	6.49724e-05	1.53298e-05	2.16607e-05	2.56651e-05	0	2.49507e-05	2.70773e-05	3.55992e-06	3.56537e-06	8.29568e-06	1.66622e-05	3.5022e-05	3.84281e-05	1.80745e-05	2.46527e-05	3.56791e-05	2.63958e-05	0.000440337	0	1.11762e-05	2.59398e-05	4.58679e-05	3.99333e-06	2.03095e-05	1.98615e-05	2.08568e-05	6.18755e-06	1.61208e-05	3.47193e-05	1.26702e-05	2.74198e-05	3.02024e-05	1.93516e-05	3.21786e-05	2.04787e-05	3.36785e-05	4.84485e-06	5.04307e-05	9.81377e-06	0.000446102	0.987078
ARF3		1.52553e-05	3.50907e-05	6.49724e-05	1.53298e-05	2.16607e-05	2.56651e-05	0	2.49507e-05	2.70773e-05	3.55992e-06	3.56537e-06	8.29568e-06	1.66622e-05	3.5022e-05	3.84281e-05	1.80745e-05	2.46527e-05	3.56791e-05	2.63958e-05	0.000440337	0	1.11762e-05	2.59398e-05	4.58679e-05	3.99333e-06	2.03095e-05	1.98615e-05	2.08568e-05	6.18755e-06	1.61208e-05	3.47193e-05	1.26702e-05	2.74198e-05	3.02024e-05	1.93516e-05	3.21786e-05	2.04787e-05	3.36785e-05	4.84485e-06	5.04307e-05	9.81377e-06	0.000446102	0.987078
ARF4		1.0154e-05	2.36588e-06	1.39514e-05	2.32625e-06	1.21107e-05	0	8.93357e-06	1.79916e-06	2.4804e-06	2.12727e-05	5.91444e-06	1.521e-05	1.09958e-05	8.40695e-06	8.96894e-06	1.19615e-05	3.84075e-06	3.26561e-05	7.17566e-06	0.000180524	0	2.91048e-06	5.64669e-06	2.31706e-05	5.34454e-06	4.39283e-06	4.64577e-06	2.85911e-06	0	2.08946e-06	6.2346e-06	3.32076e-06	1.3666e-06	1.36231e-05	4.19801e-06	4.76069e-06	2.91126e-06	9.22794e-06	0	1.7957e-05	0	0.000114659	1.57444
ARG1		0	1.32247e-06	5.30671e-06	0	0	0	1.81145e-06	0	0	0	5.35104e-05	0	3.12961e-06	1.02745e-05	0	4.62383e-06	0	3.69662e-06	5.51231e-06	8.91878e-05	0	0	0	2.7185e-06	0	0	6.78985e-06	1.81082e-05	0	4.97117e-06	4.73879e-06	6.6698e-06	4.2676e-06	0	0	4.44246e-06	2.102e-06	1.7385e-06	0	3.08546e-06	1.08976e-05	7.05299e-05	1.26454
ARHGAP1		1.55853e-05	1.68929e-05	2.82814e-05	0	1.17199e-05	0	0	5.42791e-06	7.63647e-06	0	0	0	1.1867e-05	1.29756e-05	1.21411e-05	1.63329e-05	4.92382e-06	1.68204e-05	9.84855e-06	0.000170453	5.45953e-06	7.83515e-06	7.77653e-06	2.0562e-05	8.20851e-06	7.34702e-06	9.97367e-06	8.2549e-06	0	3.05322e-06	1.60672e-05	6.94221e-06	0	7.83427e-06	0	0	5.77572e-06	9.74854e-06	0	2.03141e-05	5.98677e-06	0.000151139	1.12779
ARHGDIB		7.20484e-05	0.000126155	0.000316167	0.000128166	4.08863e-05	9.73454e-05	0.000445023	8.56218e-05	2.44437e-05	0.000388297	0.000245731	0.000103186	0.000291232	0.00024386	0.000202383	0.000122393	0.000191918	0.000120385	0.000253169	0.00349841	5.77056e-05	0.000126288	0.000166181	0.000310399	0.000205143	0.000144181	0.000208395	0.000155578	0.000146991	5.25268e-05	0.000129758	9.1563e-05	0.000149098	6.50572e-05	0.000161658	0.000263456	0.000101534	0.000247473	7.55966e-05	0.000285521	4.66719e-05	0.00319077	1.09641
ARPC1B		1.16735e-05	7.13492e-05	4.20295e-05	1.49894e-05	6.59732e-05	2.04204e-05	0.00010615	5.29728e-05	8.01042e-06	4.65884e-05	6.13571e-05	6.49425e-05	0.00010241	0.000103962	3.35754e-05	3.71151e-05	9.35289e-05	2.96792e-05	3.045e-05	0.000997177	3.34478e-05	8.32418e-05	7.71212e-05	6.6844e-05	4.97626e-05	2.0289e-05	6.9937e-05	7.21987e-05	6.71485e-05	4.31847e-06	1.56112e-05	6.81147e-05	5.30967e-05	9.95587e-06	2.60894e-05	2.82993e-05	6.20076e-05	7.21252e-05	3.48362e-05	4.29669e-05	1.38021e-05	0.000971214	1.02673
ARPC2		1.63507e-05	0	2.46942e-05	7.14894e-06	8.11592e-06	1.71111e-05	4.65035e-05	7.07896e-06	5.37875e-06	2.54909e-05	1.74476e-05	1.76852e-05	1.60467e-05	1.53443e-05	2.10276e-05	1.46195e-05	1.20484e-05	0	2.47707e-05	0.000296863	1.14925e-05	1.03913e-05	1.12968e-05	1.84973e-05	0	1.38374e-05	1.60926e-05	9.69486e-06	0	1.59705e-06	2.99377e-05	1.26596e-05	9.05566e-06	0	1.32419e-05	2.29171e-05	0	2.16659e-05	0	2.22226e-05	0	0.0002246	1.32174
ARPC3		1.88956e-05	1.26036e-05	2.175e-05	0	1.90631e-05	5.79598e-06	0	7.82358e-06	6.20855e-06	0	5.93594e-06	1.21919e-05	1.87667e-05	6.53e-06	4.40385e-06	1.01949e-05	0	0	0	0.000150164	9.12304e-06	0	1.7116e-05	0	1.43352e-05	0	0	0	7.45602e-06	3.84056e-06	1.56901e-05	0	8.01841e-06	2.32032e-05	0	0	1.55298e-05	1.59041e-05	0	6.74918e-06	0	0.000136966	1.09636
ARPC5		3.73869e-06	3.05222e-06	1.49879e-05	4.35607e-06	3.58384e-06	1.08212e-05	0	7.08051e-06	1.99908e-06	4.14325e-06	1.00034e-05	4.51448e-06	6.39311e-06	7.26476e-06	1.06422e-05	7.00598e-06	6.11647e-06	1.34924e-05	4.08112e-06	0.000123277	0	5.12186e-06	1.01763e-05	0	4.17798e-06	6.65719e-06	0	1.56633e-06	0	1.91127e-06	1.32149e-05	0	1.45627e-05	9.04509e-06	6.68917e-06	9.38989e-06	3.92707e-06	1.89413e-05	0	1.46583e-05	2.51704e-06	0.000122556	1.00588
ASPN		0.00120942	0.000406771	0.000743018	0.00054325	0.000606724	0.000254135	7.55778e-05	0.000136065	0.000107233	0.000405099	0.000857903	0.00226108	0.000759926	0.000319427	0.000177891	0.000405143	0.00054016	0.00028706	0.000485618	0.0105815	0.000811624	0.000802805	0.00128615	0.000301842	0.000337485	0.000326968	0.000212872	0.000557153	0.000709056	0.000174138	0.000898125	0.00151854	0.000226244	0.000711471	0.000177646	0.000168873	0.000223293	0.00174584	0.000140446	0.000253153	0.000103524	0.0116872	0.905388
ATP5A1		1.91772e-05	1.77404e-05	3.46705e-05	6.37107e-06	2.9131e-05	2.1659e-05	5.43499e-06	3.7667e-06	4.13487e-06	1.59858e-05	1.31988e-05	2.50696e-05	2.32568e-05	1.56476e-05	8.83316e-06	2.29029e-05	5.45357e-06	2.40647e-05	1.90385e-05	0.000315537	4.39828e-06	1.82483e-05	1.03218e-05	1.13053e-05	6.66926e-06	7.18731e-06	1.93195e-05	3.6788e-06	0	2.50395e-06	2.84528e-05	4.02974e-05	6.11668e-06	1.56165e-05	8.54896e-06	1.10904e-05	5.89441e-06	2.38205e-05	3.23033e-06	1.17224e-05	5.32723e-06	0.00024375	1.29451
ATP5B		9.04066e-05	9.87504e-05	0.000327633	4.6295e-05	0.000140855	4.96189e-05	2.4916e-05	4.68197e-05	3.53619e-05	5.08404e-05	5.12395e-05	8.51501e-05	0.00011029	0.000100684	7.25149e-05	0.000110915	2.50116e-05	0.000166487	8.40797e-05	0.00171787	5.66229e-05	0.000457863	6.38935e-05	0.000176192	6.06448e-05	3.50778e-05	9.81925e-05	3.07385e-05	6.58032e-05	1.59094e-05	0.000101089	0.000217207	4.36086e-05	6.98859e-05	3.49368e-05	5.93331e-05	5.47554e-05	0.000117932	1.03258e-05	0.000233124	1.33651e-05	0.0020165	0.851906
ATP6V1A		1.70862e-05	2.56202e-05	4.43941e-05	1.60593e-05	2.27301e-05	6.20996e-06	0	1.20191e-05	8.97032e-06	4.64628e-06	1.19509e-05	7.23543e-06	2.44501e-05	1.2054e-05	6.26962e-05	1.95554e-05	1.03984e-05	5.35542e-06	4.95226e-06	0.000316384	1.27296e-05	4.36084e-06	1.69037e-05	4.85926e-05	9.40307e-06	1.92724e-05	6.45897e-06	7.65499e-06	1.12654e-05	4.30035e-06	3.14289e-05	8.1129e-06	1.13045e-05	1.71634e-05	3.89359e-06	2.69982e-05	9.8273e-06	1.04964e-05	4.55432e-06	3.38986e-05	1.0735e-05	0.000309355	1.02272
AZGP1		0.000115519	1.76449e-05	2.63838e-05	5.42188e-06	2.46367e-05	2.47531e-06	3.55299e-05	6.47429e-06	0	1.42773e-05	2.55682e-05	1.54803e-05	0.000110711	0	0	6.73053e-05	9.43402e-06	0	1.07517e-05	0.000487614	1.22572e-05	6.04502e-06	2.08591e-05	1.15405e-05	5.58513e-06	0	2.26503e-05	0	8.81513e-06	0	5.12354e-05	7.32946e-06	0	6.73081e-05	1.47403e-05	5.10538e-06	3.94631e-06	0.000138022	1.03327e-06	0	0	0.000376472	1.29522
AZU1		0.000112415	0.000213902	0.000740337	8.91403e-05	0.000118702	0.000263098	0.000208073	0.000102269	6.78855e-05	0.000793279	0.000574564	0.000162756	0.000523808	0.000352177	0.000489111	0.000145389	0.000339795	0.000383357	0.000228198	0.00590826	0.000186067	0.000230192	0.000389381	0.00159575	0.00031195	0.000307756	0.000252909	0.000481013	0.000247435	6.2007e-05	0.000436001	0.000132616	0.000372279	0.000234116	0.000334487	0.000504011	5.51822e-05	0.000492167	4.21963e-05	0.000677831	0.000103637	0.00744899	0.793162
B2M		9.27083e-05	5.35315e-05	7.89208e-05	3.79782e-05	4.67192e-05	3.38445e-05	0.000105259	2.61457e-05	9.93227e-06	8.40279e-05	7.54974e-05	6.70596e-05	0.000182457	2.80888e-05	3.4727e-05	8.88989e-05	3.34191e-05	5.19307e-05	9.31947e-05	0.00122434	5.02266e-05	5.74155e-05	5.1159e-05	9.49523e-05	3.61354e-05	2.72531e-05	5.19925e-05	3.41285e-05	4.47307e-05	1.49909e-05	6.59921e-05	6.58645e-05	1.96291e-05	7.44699e-05	7.01617e-05	5.08418e-05	3.33712e-05	8.99042e-05	2.44667e-05	8.15615e-05	1.98778e-05	0.00105913	1.15599
BANF1		1.97892e-05	1.9458e-05	7.19476e-05	2.04975e-05	4.49486e-05	2.05307e-05	3.43132e-05	1.13169e-05	9.15015e-06	1.72024e-05	1.71309e-05	2.88223e-05	1.62247e-05	2.71025e-05	7.02007e-06	2.16045e-05	7.20229e-06	3.32168e-05	3.39776e-05	0.000461456	3.14103e-05	2.29035e-05	1.36123e-05	3.58416e-05	1.15799e-05	7.19512e-06	3.30668e-05	1.04617e-05	2.51149e-05	6.17857e-06	1.05544e-05	2.63028e-05	9.05343e-06	1.621e-05	1.441e-05	1.53556e-05	1.34978e-05	3.57078e-05	4.07642e-06	4.04343e-05	7.20208e-06	0.000390169	1.18271
BGN		0.00672597	0.003784	0.00304872	0.00233516	0.00750284	0.00201838	0.00251452	0.00108883	0.000865499	0.0111685	0.00546111	0.0140498	0.00509065	0.00308552	0.00082852	0.00230654	0.0013633	0.00226509	0.00261214	0.0781152	0.00302768	0.000817137	0.00182517	0.00113017	0.000875321	0.000869765	0.00336716	0.000944864	0.00217289	0.000819395	0.00300517	0.00511763	0.00102801	0.00230913	0.000666084	0.00109435	0.00207683	0.00436182	0.000679534	0.000622043	0.000348754	0.0371589	2.10219
BLVRA		1.6166e-05	3.46451e-05	3.02977e-05	1.36571e-05	2.22446e-05	4.74221e-05	4.43601e-06	3.5552e-05	3.67376e-05	3.28542e-05	3.00563e-05	4.59293e-05	4.1261e-05	4.17049e-05	3.51415e-05	2.98824e-05	3.58332e-05	2.60599e-05	1.29152e-05	0.000572796	3.34839e-05	2.60335e-05	2.60937e-05	3.48907e-05	5.24573e-05	2.75842e-05	3.0061e-05	5.16609e-05	4.76382e-05	2.73043e-05	2.48179e-05	2.98679e-05	3.39767e-05	2.67513e-05	3.62332e-05	2.27484e-05	1.86681e-05	2.39438e-05	2.72379e-05	3.7085e-05	3.92014e-05	0.000677739	0.845157
BLVRB		0.000879084	0.000876845	0.000681147	0.00145357	0.000685097	0.00181231	0.00146732	0.0014648	0.001873	0.00113074	0.00108698	0.000647179	0.00136332	0.000997765	0.0018941	0.000868999	0.00117572	0.00145376	0.000900763	0.0227125	0.000934749	0.000877338	0.00110962	0.00133403	0.00128702	0.00142443	0.000737402	0.00183655	0.00120567	0.00176418	0.000992357	0.000975952	0.00120107	0.00102186	0.00094724	0.000348204	0.000794523	0.000505693	0.000665646	0.00159068	0.00201071	0.0235649	0.963826
BOLA2B; BOLA2; LOC107984053		2.32877e-05	2.83832e-05	3.11819e-05	3.55092e-05	2.62876e-05	2.7404e-05	4.0083e-05	3.01671e-05	2.00603e-05	3.75398e-05	1.66619e-05	1.33963e-05	3.60642e-05	4.21752e-05	3.5612e-05	3.5765e-05	4.37404e-05	3.03033e-05	5.78527e-05	0.000611475	3.14579e-05	2.55112e-05	3.4521e-05	3.75106e-05	3.38623e-05	4.11634e-05	2.78992e-05	3.57168e-05	2.204e-05	2.21006e-05	3.25712e-05	3.80565e-05	2.26008e-05	2.07737e-05	5.40574e-05	2.66602e-05	3.44957e-05	3.62693e-05	4.39157e-05	3.56177e-05	2.45805e-05	0.000681382	0.897404
BPGM		0.000209278	0.000218525	0.000170797	0.000250208	0.000175751	0.000284466	0.00028653	0.000291189	0.000301328	0.000350987	0.000227782	7.71098e-05	0.000329701	0.000224383	0.000373075	0.000276497	0.000296528	0.000267629	0.000289784	0.00490155	0.000251457	0.000227429	0.000269366	0.000349553	0.000261003	0.000358553	0.00023492	0.000329153	0.000212816	0.00025423	0.000222951	0.000237876	0.000265763	0.000223897	0.000320051	0.000258399	0.000271498	0.000146118	0.000277511	0.000451715	0.000366621	0.00579088	0.846426
BPI		0	1.18598e-05	6.01384e-05	3.13532e-06	0	2.31129e-05	4.26841e-05	1.47867e-05	2.97459e-06	4.18174e-05	3.12172e-05	5.65683e-06	0	3.14448e-05	1.21723e-05	0	2.73077e-05	4.28368e-05	1.99682e-05	0.000371113	0	1.97466e-05	2.61633e-05	7.94617e-05	5.51424e-06	1.36871e-05	3.70526e-05	2.51725e-05	0	2.45002e-06	2.63142e-05	1.45988e-05	2.59039e-05	1.22294e-05	3.58092e-05	6.64299e-05	1.66385e-06	1.40454e-05	0	5.12262e-05	1.63052e-05	0.000473774	0.783312
C1QA		0.000181587	4.01705e-05	0.000103408	5.82538e-05	0.000145978	5.77454e-05	0	2.65951e-05	2.02406e-05	1.66204e-05	4.69791e-05	0.000115467	2.56981e-05	5.11692e-05	2.38083e-05	4.87036e-05	1.10938e-05	0.000130146	2.28022e-05	0.00112647	3.51328e-05	2.67097e-05	2.9203e-05	2.18113e-05	1.70475e-05	1.30056e-05	2.70881e-05	3.36266e-05	2.87606e-05	8.4097e-06	4.36377e-05	3.39183e-05	2.1218e-05	3.86548e-05	1.05487e-05	2.66333e-05	3.66727e-05	5.50901e-05	3.77016e-06	2.31703e-05	1.53568e-05	0.000549466	2.05011
C1QB		0.000434854	0.000133293	0.000128773	9.274e-05	0.000349222	0.000105589	1.3154e-05	8.44064e-05	2.54489e-05	3.84182e-05	0.000171509	0.000308908	9.01532e-05	9.68937e-05	2.61125e-05	6.07071e-05	7.28167e-05	0.000158707	3.65303e-05	0.00242824	0.000120654	0.000141522	0.000105193	4.04812e-05	9.02229e-05	3.23859e-05	5.83037e-05	9.24309e-05	0.000113658	1.45026e-05	8.32159e-05	9.99244e-05	2.87252e-05	7.50406e-05	4.58845e-05	1.06051e-05	6.084e-05	0.000137741	3.66652e-05	2.82982e-05	2.90596e-05	0.00144535	1.68003
C1QBP		0	0	1.54567e-05	0	1.0692e-05	0	1.80272e-05	4.01183e-06	0	0	1.06456e-05	9.31993e-06	2.41599e-05	1.12621e-05	0	1.8726e-05	5.48198e-06	1.25655e-05	1.48385e-05	0.000155187	8.98972e-06	8.23938e-06	0	9.13206e-06	1.31877e-05	0	0	0	7.2215e-06	0	4.40272e-06	2.02506e-05	0	5.00128e-06	0	0	9.86028e-06	9.57954e-06	0	1.05181e-05	0	0.000106383	1.45876
C1QC		0.000131454	4.32935e-05	6.91703e-05	3.16039e-05	0.000132129	4.15443e-05	1.44872e-05	4.05169e-06	2.29474e-06	4.92512e-06	3.8644e-05	9.75574e-05	6.32099e-06	2.19555e-05	0	5.33525e-06	9.16335e-06	7.89758e-05	5.55714e-06	0.000738462	4.97994e-06	1.09907e-05	1.08013e-05	1.1089e-05	5.12638e-06	0	1.19082e-05	8.0272e-06	3.787e-06	0	2.56139e-05	1.84805e-05	3.37047e-06	3.56488e-05	5.05065e-06	2.34624e-05	1.91536e-05	3.69165e-05	5.35251e-06	3.15623e-06	3.02848e-06	0.000245944	3.00257
C1R		0.000505214	0.000276946	0.000224618	0.000226903	0.000342089	0.000136235	0.000249094	0.000129363	3.27887e-05	0.000214292	0.000318589	0.000659912	0.000263683	0.000300179	0.000101059	0.000210973	0.000179393	0.000251198	0.000139644	0.00476217	0.000169774	0.000167861	0.00018671	0.000214764	0.000132896	0.000115828	0.000213748	0.000336602	0.000303811	3.02473e-05	0.000156551	0.000168631	3.81284e-05	0.000164831	9.39052e-05	6.17263e-05	0.000152158	0.000198694	9.08287e-05	6.00324e-05	6.52263e-05	0.00312295	1.52489
C1RL		1.4227e-05	1.42347e-05	8.49354e-06	0	1.22626e-05	0	0	0	4.93402e-06	0	1.15128e-05	1.12655e-05	1.30844e-05	4.35403e-06	0	1.41035e-05	0	0	7.20887e-06	0.000115681	1.63481e-05	8.28563e-06	9.5288e-06	0	1.27067e-05	0	7.48612e-06	5.872e-06	1.14805e-05	0	9.3036e-06	7.37694e-06	0	7.64334e-06	0	0	6.84367e-06	1.14643e-05	0	0	0	0.00011434	1.01173
C1S		6.36603e-05	3.62521e-05	3.71522e-05	2.53445e-05	4.2169e-05	6.70063e-05	9.51522e-05	1.18284e-05	2.72017e-06	3.9948e-05	3.8861e-05	8.127e-05	4.35237e-05	2.41174e-05	7.04469e-06	4.01396e-05	1.65132e-05	9.43819e-05	2.74878e-05	0.000794573	9.4552e-06	1.43127e-05	2.28973e-05	1.741e-05	7.3092e-06	2.00113e-05	2.6264e-05	3.48561e-05	1.71192e-05	1.11322e-06	3.63433e-05	2.24174e-05	5.49209e-06	3.26754e-05	1.17421e-05	5.2785e-06	1.2025e-05	3.94738e-05	9.6285e-06	9.3113e-06	8.07328e-06	0.000363209	2.18765
C3		0.0137148	0.00935347	0.0144438	0.0118583	0.0140193	0.00612118	0.00594022	0.0048077	0.0017306	0.00607304	0.0127634	0.00984488	0.00879503	0.00982702	0.00626883	0.0072366	0.00771636	0.00766415	0.0051436	0.163322	0.00439485	0.006978	0.00737299	0.00663405	0.00365858	0.00659181	0.0077735	0.00928793	0.00884815	0.00103177	0.00443814	0.00525206	0.00307657	0.0119581	0.00578655	0.00484929	0.00736349	0.0097242	0.00471179	0.0022515	0.00316596	0.125149	1.30502
C4A; C4B		8.97969e-05	9.62512e-05	0.000103778	3.20161e-05	5.36015e-05	7.9156e-05	5.68068e-05	4.07808e-05	3.84949e-06	5.87768e-05	0.000143012	6.72074e-05	7.78556e-05	8.1922e-05	4.18515e-05	9.99032e-05	2.23101e-05	2.7625e-05	7.80712e-05	0.00125457	1.04261e-05	2.92193e-05	5.59027e-05	6.95352e-05	0	4.24213e-05	8.4575e-05	4.51774e-05	1.39705e-05	5.5747e-06	7.37627e-05	5.79506e-05	8.56444e-06	3.25593e-05	0	7.61698e-05	2.70412e-05	0.000115758	3.42065e-05	1.71997e-05	4.69006e-05	0.000846915	1.48134
C4B; C4B_2; LOC100293534		5.53649e-05	0.000127945	0.000109494	4.68757e-05	8.39446e-05	0.000106323	4.73197e-05	2.43202e-05	2.03306e-05	9.622e-05	0.00014817	6.35318e-05	5.72292e-05	0.000132706	3.66419e-05	7.58603e-05	6.75319e-05	0.00017615	5.37748e-05	0.00152973	5.57568e-06	2.0293e-05	8.58208e-05	9.18197e-05	0	3.08538e-05	9.19945e-05	2.0342e-05	2.65674e-05	6.07066e-06	8.32343e-05	3.65847e-05	1.39741e-05	3.14673e-05	2.95917e-05	4.0703e-05	5.19266e-05	7.58587e-05	1.83179e-05	5.96311e-05	4.69228e-05	0.00086755	1.76328
C4BPA		0.000764615	0.000523097	0.000401787	0.000324113	0.000415477	0.000318064	0.000479262	0.000271164	8.62804e-05	0.000524604	0.000608231	0.000850426	0.000297493	0.000438419	0.000195395	0.00034548	0.000292653	0.000503565	0.000301242	0.00794137	0.000324121	0.00033221	0.000249825	0.000259185	0.000142581	0.000253434	0.000366237	0.000494456	0.000305287	5.92129e-05	0.000170662	0.000247534	8.55831e-05	0.00028146	0.000304212	0.00020511	0.000183976	0.000319544	0.000189405	2.75253e-05	0.000183871	0.00498543	1.59291
C5		0.000357538	0.000146612	0.000181666	0.000209282	0.000233644	0.00016963	8.24377e-05	8.17903e-05	1.87725e-05	3.25643e-05	0.000177833	0.000200551	7.09455e-05	0.000168656	3.24753e-05	6.97127e-05	7.9581e-05	0.00015225	7.28006e-05	0.00253874	5.52737e-05	7.79769e-05	9.44439e-05	7.84953e-05	1.4573e-05	3.5277e-05	5.71214e-05	0.000115115	7.82622e-05	1.22007e-05	5.3608e-05	9.70278e-05	3.07249e-05	0.00013359	7.22628e-05	2.20351e-05	8.52226e-05	0.000127301	6.53911e-05	3.10131e-05	3.63453e-05	0.00137326	1.8487
C6		0.000145423	0.000135359	0.000263291	0	0.000182962	9.76324e-05	0	6.78986e-05	7.45458e-05	4.4626e-05	0.000181377	0.000185326	8.02454e-05	0.000101932	5.07449e-05	9.16896e-05	3.93029e-05	0.000230725	0.000138808	0.00211189	0.00011448	9.53407e-05	0	0	0	3.52763e-05	9.01831e-05	0	0.000161777	4.49455e-05	0	0	9.50037e-05	0	4.33841e-05	1.62543e-05	9.01917e-05	0.000224433	4.86896e-05	2.63778e-05	1.62309e-05	0.00110257	1.91543
C7		8.44085e-05	3.84274e-05	2.64621e-05	3.10573e-05	4.15597e-05	1.58016e-06	4.7745e-05	1.70731e-05	1.2902e-06	8.19329e-05	0.000100257	9.60396e-05	5.60615e-05	3.19825e-05	1.48132e-05	2.77344e-05	2.84755e-05	1.4016e-05	2.90981e-05	0.000770014	4.55156e-05	1.93458e-05	5.06398e-05	3.18984e-05	2.73927e-05	1.31756e-05	2.48767e-05	1.65301e-05	4.18188e-05	2.17639e-06	2.71158e-05	4.90173e-05	3.59557e-06	8.32436e-06	1.19954e-05	9.69517e-06	2.27005e-05	5.35771e-05	1.41488e-05	8.9539e-06	7.44483e-06	0.000489939	1.57165
C8A		0.00033233	0.000213201	0.00027112	0.00022382	0.000409741	0.000141058	0.000165438	0.000104727	4.81419e-05	0.000326923	0.000322889	0.000421403	0.000302331	0.00023664	0.000115699	0.000168396	0.000183018	0.00020272	0.000187196	0.00437679	0.000177926	0.000127618	0.000219389	0.000207472	8.45953e-05	0.000149883	0.000139042	0.000201	0.000175922	3.34533e-05	0.000203203	0.000177286	5.7416e-05	0.000217982	0.00014991	0.000103095	0.000112225	0.0002545	7.28115e-05	0.000102581	9.11322e-05	0.00305844	1.43105
C8B		0.00039066	0.000163759	0.000175925	0.000183681	0.000312085	0.000106814	5.16438e-05	7.76003e-05	3.85352e-05	0.000144815	0.000212114	0.000289808	0.00025048	0.00015038	6.67741e-05	0.000144741	0.000109561	0.000154331	8.87322e-05	0.00311244	0.000249347	0.000134172	0.000156103	8.25251e-05	0.000103508	8.0742e-05	8.78903e-05	0.000151065	0.000194682	1.49308e-05	0.000172954	0.000148445	4.35175e-05	0.000216346	6.99341e-05	4.93277e-05	0.000109729	0.000228194	6.30309e-05	3.67199e-05	6.64492e-05	0.00245961	1.26542
C8G		0.000356262	0.000104673	0.000157929	9.39773e-05	0.000263083	3.18456e-05	7.03044e-05	4.04518e-05	9.9169e-06	8.59432e-05	9.7215e-05	0.000230239	0.000115078	5.15123e-05	1.88358e-05	8.46112e-05	4.07905e-05	6.12528e-05	9.98752e-05	0.0020138	0.000112736	4.93659e-05	5.91986e-05	2.9479e-05	3.64001e-05	2.27249e-05	7.53885e-05	3.40341e-05	6.95507e-05	1.54852e-06	6.50431e-05	4.76112e-05	9.89683e-06	9.14493e-05	3.10323e-05	3.36045e-05	4.74138e-05	0.000128984	2.36474e-05	2.17611e-05	1.70718e-05	0.00100794	1.99793
C9		0.000299025	8.15484e-05	0.000280219	5.57103e-05	0.000109371	5.70221e-05	2.29953e-05	1.5579e-05	1.24686e-05	8.07636e-06	4.36965e-05	7.67091e-05	5.34564e-05	5.68984e-05	3.21175e-05	4.53078e-05	4.66186e-06	0.000130434	6.12106e-05	0.00144651	3.30139e-05	3.7714e-05	4.53942e-05	3.49142e-05	4.60183e-05	1.61801e-05	2.12683e-05	1.24912e-05	2.78798e-05	6.69579e-06	3.3739e-05	3.23095e-05	1.42131e-05	0.000213107	2.81207e-06	1.25071e-05	4.09263e-05	8.84726e-05	1.04855e-05	3.02029e-05	2.48404e-05	0.000785185	1.84225
CA1		0.00401532	0.00550443	0.00546601	0.00791895	0.0052396	0.0099064	0.00168709	0.0106918	0.0146312	0.00528956	0.00563751	0.00199963	0.00467395	0.00537968	0.0127166	0.00426216	0.00472336	0.00842811	0.00313772	0.121309	0.00292375	0.00532752	0.00779875	0.0087057	0.0047139	0.0085804	0.00322627	0.0119208	0.00546867	0.0114498	0.00386323	0.00386351	0.0103914	0.00505121	0.00586509	0.00631484	0.00686564	0.00336342	0.0048242	0.0174153	0.0111736	0.149107	0.813571
CA2		0.000597717	0.000980957	0.00120062	0.000996478	0.000570888	0.00167715	0.000454507	0.000955076	0.00119606	0.00101692	0.000857908	0.000326999	0.000677793	0.000943559	0.00178461	0.000885096	0.000651831	0.00141398	0.00110216	0.0182903	0.000319791	0.000634816	0.0012146	0.00142335	0.000707587	0.00133528	0.0007139	0.00138986	0.000589132	0.00116948	0.000792937	0.000745174	0.00135742	0.00097169	0.0011392	0.00127061	0.000889751	0.000795324	0.000637419	0.00204188	0.00102347	0.0211627	0.864272
CACNA2D3		0	2.37391e-05	6.56109e-05	0	0	1.97582e-05	0.000142411	5.40654e-06	8.66278e-06	0.000115395	1.63577e-05	0	6.39384e-05	3.92391e-05	9.60194e-05	4.18854e-05	2.90768e-05	4.57179e-05	7.75406e-05	0.000790759	5.04934e-06	1.10376e-05	2.38989e-05	0.000152646	2.45086e-06	5.85958e-05	6.04208e-05	2.0501e-05	5.8541e-06	3.20522e-06	5.90725e-05	1.82274e-05	2.09653e-05	1.23048e-05	4.89709e-05	7.26756e-05	4.42628e-06	4.00863e-05	5.54576e-06	9.39512e-05	0	0.000719885	1.09845
[truncated: 657 more rows]

## Sheet: DVT2w total
Table S4. Protein abundance in intraoperative biopsies from ruptured Achilles tendons and DVT-status at two weeks after surgery.
[truncated: 42 more rows]
[truncated: 721 more columns]

[truncated: 1 more sheets: ATRS1y total]
